# Supplementary material for: Effective BAC clone anchoring with genotyping-by-sequencing and Diversity Arrays Technology in a large genome cereal rye
Source: Sci Rep. 2018 May 30;8:8428. doi: 10.1038/s41598-018-26541-y (PMC5976670; doi:10.1038/s41598-018-26541-y)
Supplement: Supplementary file 2 — Dataset 1 [file 41598_2018_26541_MOESM2_ESM.xlsx]

## Sheet: Arkusz1
Effective BAC clone anchoring with genotyping-by-sequencing and Diversity Arrays Technology in a large genome cereal rye
Ewa Borzęcka, Anna Hawliczek-Strulak, Leszek Bolibok, Piotr Gawroński, Katarzyna Tofil, Paweł Milczarski, Stefan Stojałowski, Beata Myśków, Małgorzata Targońska-Karasek, Agnieszka Grądzielewska, Miłosz Smolik, Andrzej Kilian, Hanna Bolibok-Brągoszewska*
Supplementary Data S1. List of DArT-BAC addresses obtained at different settings.
DArT-BAC address	DArT CloneID	DART marker name	Reproducibility	Call rate	BAC clone	Settings at which the DArT-BAC address was established
399855_S14p1A11	399855	rPt-399855	100	98.958	S14p1A11	T1;T4;
411406_S14p1A4	411406	rPt-411406	100	100	S14p1A4	T1;T2;T3;T4;T5;T6;T7;T8;T9
401788_S14p1A8	401788	rPt-401788	99.5833	98.958	S14p1A8	T1;T2;T3;
507068_S14p1B11	507068	rPt-507068	100	100	S14p1B11	T1;T2;T4;T5;T7;T8;T9
390012_S14p1B18	390012	rPt-390012	100	100	S14p1B18	T1;T4;T7;T8;
390290_S14p1B18	390290	rPt-390290	100	100	S14p1B18	T1;T4;T7;T8;
400109_S14p1B18	400109	rPt-400109	100	100	S14p1B18	T1;T4;T7;T8;
401124_S14p1B18	401124	rPt-401124	100	100	S14p1B18	T1;T4;T7;T8;
401476_S14p1B18	401476	rPt-401476	100	100	S14p1B18	T1;T4;T7;T8;
401695_S14p1B18	401695	rPt-401695	100	100	S14p1B18	T1;T4;T7;T8;
411312_S14p1B18	411312	rPt-411312	100	100	S14p1B18	T1;T4;T7;T8;
505957_S14p1B18	505957	rPt-505957	100	100	S14p1B18	T1;T4;T7;T8;
507469_S14p1B18	507469	rPt-507469	100	100	S14p1B18	T1;T4;T7;
508489_S14p1B18	508489	rPt-508489	100	100	S14p1B18	T1;T4;T7;T8;
508534_S14p1B18	508534	rPt-508534	100	100	S14p1B18	T1;T2;T4;T5;T7;T8;
508709_S14p1B18	508709	rPt-508709	100	100	S14p1B18	T1;T2;T4;T5;T6;T7;T8;T9
346102_S14p1B22	346102	wPt-346102	100	100	S14p1B22	T1;T2;T3;T4;T5;T6;T7;T8;T9
346813_S14p1B22	346813	rPt-8049	100	100	S14p1B22	T1;T2;T3;T4;T5;T6;T7;T8;T9
401173_S14p1B22	401173	rPt-401173	100	100	S14p1B22	T1;T2;T3;T4;T5;T6;T7;T8;T9
401906_S14p1B22	401906	rPt-401906	100	100	S14p1B22	T1;T2;T3;T4;T5;T6;T7;T8;T9
507599_S14p1B22	507599	rPt-507599	100	100	S14p1B22	T1;T2;T3;T4;T5;T6;T7;T8;T9
507978_S14p1B22	507978	rPt-507978	100	100	S14p1B22	T1;T2;T3;T4;T5;T6;T7;T8;T9
508552_S14p1B22	508552	rPt-508552	100	100	S14p1B22	T1;T2;T3;T4;T5;T6;T7;T8;T9
509484_S14p1B22	509484	rPt-509484	100	100	S14p1B22	T1;T2;T3;T4;T5;T6;T7;T8;T9
398606_S14p1B24	398606	rPt-398606	100	100	S14p1B24	T1;T2;T4;T5;T7;T8;T9
346962_S14p1C16	346962	rPt-4627	100	100	S14p1C16	T1;T2;T4;T5;T7;T8;
389913_S14p1C16	389913	rPt-389913	100	100	S14p1C16	T1;T2;T4;T5;T7;T8;
401441_S14p1C16	401441	rPt-401441	100	100	S14p1C16	T1;T2;T4;T5;T7;T8;
507107_S14p1C16	507107	rPt-507107	100	100	S14p1C16	T1;T2;T4;T5;T7;T8;
507427_S14p1C16	507427	rPt-507427	100	97.917	S14p1C16	T1;T2;T3;T4;T5;T6;
508143_S14p1C16	508143	rPt-508143	100	100	S14p1C16	T1;T2;T4;T5;T7;T8;
508435_S14p1C18	508435	rPt-508435	100	100	S14p1C18	T1;T4;T7;T8;T9
399954_S14p1C2	399954	rPt-399954	100	100	S14p1C2	T1;T2;T3;T4;T5;T6;T7;T8;T9
402664_S14p1C2	402664	rPt-402664	100	100	S14p1C2	T1;T2;T3;T4;T5;T6;T7;T8;T9
507831_S14p1C4	507831	rPt-507831	100	100	S14p1C4	T1;T4;T7;
390491_S14p1C7	390491	rPt-390491	100	100	S14p1C7	T1;T2;T3;T4;T5;T6;T7;T8;T9
389763_S14p1D10	389763	rPt-389763	100	100	S14p1D10	T1;T4;T5;T7;T8;
389922_S14p1D10	389922	rPt-389922	100	100	S14p1D10	T1;T2;T3;T4;T5;T6;T7;T8;T9
402590_S14p1D10	402590	rPt-402590	100	100	S14p1D10	T1;T4;T7;
507246_S14p1D10	507246	rPt-507246	100	100	S14p1D10	T1;T2;T4;T5;T6;T7;T8;T9
505134_S14p1D18	505134	rPt-505134	100	100	S14p1D18	T1;T2;T4;T5;T7;T8;
506075_S14p1D18	506075	rPt-506075	100	98.958	S14p1D18	T1;T2;T4;T5;
389262_S14p1D20	389262	rPt-389262	100	100	S14p1D20	T1;T2;T4;T5;T6;T7;T8;T9
389339_S14p1D20	389339	rPt-389339	100	100	S14p1D20	T1;T2;T4;T5;T7;T8;
410869_S14p1D20	410869	rPt-410869	100	96.875	S14p1D20	T1;T4;
506538_S14p1D20	506538	rPt-506538	100	100	S14p1D20	T1;T4;T5;T7;T8;T9
506734_S14p1D20	506734	rPt-506734	100	100	S14p1D20	T1;T2;T4;T5;T7;T8;
508206_S14p1D20	508206	rPt-508206	99.7917	98.958	S14p1D20	T1;T2;T3;
508831_S14p1D20	508831	rPt-508831	100	100	S14p1D20	T1;T2;T4;T5;T7;T8;T9
508880_S14p1D20	508880	rPt-508880	99.5833	97.917	S14p1D20	T1;
389383_S14p1E11	389383	rPt-389383	100	100	S14p1E11	T1;T2;T3;T4;T5;T6;T7;T8;T9
390411_S14p1E11	390411	rPt-390411	100	100	S14p1E11	T1;T2;T4;T5;T7;T8;T9
399823_S14p1E11	399823	rPt-399823	100	100	S14p1E11	T1;T2;T4;T5;T7;T8;T9
401153_S14p1E11	401153	rPt-401153	100	100	S14p1E11	T1;T2;T3;T4;T5;T6;T7;T8;T9
401323_S14p1E11	401323	rPt-401323	100	100	S14p1E11	T1;T2;T3;T4;T5;T6;T7;T8;T9
402300_S14p1E11	402300	rPt-402300	100	100	S14p1E11	T1;T2;T4;T5;T7;T8;T9
505714_S14p1E11	505714	rPt-505714	100	100	S14p1E11	T1;T4;T7;T8;
345231_S14p1E12	345231	wPt-345231	99.1666	98.958	S14p1E12	T1;
390099_S14p1E17	390099	rPt-390099	100	100	S14p1E17	T1;T4;T7;
399927_S14p1E17	399927	rPt-399927	100	100	S14p1E17	T1;T4;T7;
399966_S14p1E17	399966	rPt-399966	100	100	S14p1E17	T1;T4;T7;
402227_S14p1E17	402227	rPt-402227	100	100	S14p1E17	T1;T4;T7;
402338_S14p1E17	402338	rPt-402338	100	100	S14p1E17	T1;T4;T5;T6;T7;T8;T9
506897_S14p1E17	506897	rPt-506897	100	100	S14p1E17	T1;T4;T5;T7;T8;T9
507146_S14p1E17	507146	rPt-507146	100	98.958	S14p1E17	T1;T4;
508298_S14p1E17	508298	rPt-508298	100	100	S14p1E17	T1;T4;T7;
508444_S14p1E17	508444	rPt-508444	100	100	S14p1E17	T1;T4;T7;
508812_S14p1E17	508812	rPt-508812	100	100	S14p1E17	T1;T4;T7;
509038_S14p1E17	509038	rPt-509038	100	100	S14p1E17	T1;T4;T7;
509672_S14p1E17	509672	rPt-509672	100	100	S14p1E17	T1;T4;T7;
398672_S14p1E22	398672	rPt-398672	100	100	S14p1E22	T1;T4;T7;T8;
389630_S14p1E23	389630	rPt-389630	100	100	S14p1E23	T1;T2;T4;T5;T6;T7;T8;T9
505296_S14p1E23	505296	rPt-505296	100	100	S14p1E23	T1;T2;T4;T5;T6;T7;T8;T9
506425_S14p1E4	506425	rPt-506425	100	100	S14p1E4	T1;T4;T7;
390523_S14p1E7	390523	rPt-390523	100	100	S14p1E7	T1;T2;T4;T5;T7;T8;
507872_S14p1E7	507872	rPt-507872	100	100	S14p1E7	T1;T2;T4;T5;T7;T8;
402346_S14p1F19	402346	rPt-402346	100	100	S14p1F19	T1;T4;T7;
402410_S14p1F19	402410	rPt-402410	100	100	S14p1F19	T1;T4;T7;T8;T9
508226_S14p1F19	508226	rPt-508226	100	100	S14p1F19	T1;T4;T7;
508290_S14p1F19	508290	rPt-508290	100	100	S14p1F19	T1;T4;T7;T8;T9
508421_S14p1F19	508421	rPt-508421	100	100	S14p1F19	T1;T4;T7;T8;T9
389393_S14p1F5	389393	rPt-389393	100	100	S14p1F5	T1;T2;T3;T4;T5;T6;T7;T8;T9
410914_S14p1F5	410914	rPt-410914	100	100	S14p1F5	T1;T2;T4;T5;T7;T8;
411225_S14p1F5	411225	rPt-411225	100	100	S14p1F5	T1;T2;T4;T5;T7;T8;T9
505230_S14p1F5	505230	rPt-505230	100	100	S14p1F5	T1;T2;T4;T5;T7;T8;
506197_S14p1F5	506197	rPt-506197	100	100	S14p1F5	T1;T4;T7;T8;
507616_S14p1F5	507616	rPt-507616	100	100	S14p1F5	T1;T2;T4;T5;T7;T8;T9
509285_S14p1F5	509285	rPt-509285	100	100	S14p1F5	T1;T2;T4;T5;T7;T8;T9
508407_S14p1G10	508407	rPt-508407	100	100	S14p1G10	T1;T2;T3;T4;T5;T6;T7;T8;T9
398637_S14p1G12	398637	rPt-398637	100	100	S14p1G12	T1;T2;T3;T4;T5;T6;T7;T8;T9
399757_S14p1G3	399757	rPt-399757	99.7917	98.958	S14p1G3	T1;T2;
400147_S14p1G3	400147	rPt-400147	99.7917	96.875	S14p1G3	T1;
400148_S14p1G3	400148	rPt-400148	99.7917	98.958	S14p1G3	T1;
400149_S14p1G3	400149	rPt-400149	99.7917	98.958	S14p1G3	T1;
401991_S14p1G3	401991	rPt-401991	99.7917	98.958	S14p1G3	T1;T2;
506293_S14p1G3	506293	rPt-506293	99.1666	98.958	S14p1G3	T1;T2;
506484_S14p1G3	506484	rPt-506484	99.375	98.958	S14p1G3	T1;T2;
116632_S14p1H11	116632	wPt-1590	100	100	S14p1H11	T1;T2;T4;T5;T7;T8;
398502_S14p1H11	398502	rPt-398502	100	100	S14p1H11	T1;T2;T3;T4;T5;T6;T7;T8;T9
401081_S14p1H11	401081	rPt-401081	100	100	S14p1H11	T1;T2;T3;T4;T5;T6;T7;T8;T9
402459_S14p1H11	402459	rPt-402459	100	100	S14p1H11	T1;T2;T3;T4;T5;T6;T7;T8;T9
505646_S14p1H11	505646	rPt-505646	100	100	S14p1H11	T1;T2;T3;T4;T5;T6;T7;T8;T9
389486_S14p1H21	389486	rPt-389486	100	98.958	S14p1H21	T1;T2;T3;T4;T5;T6;
398733_S14p1H21	398733	rPt-398733	100	100	S14p1H21	T1;T2;T4;T5;T7;T8;T9
400977_S14p1H21	400977	rPt-400977	100	100	S14p1H21	T1;T2;T3;T4;T5;T6;T7;T8;T9
402240_S14p1H21	402240	rPt-402240	100	100	S14p1H21	T1;T2;T3;T4;T5;T6;T7;T8;T9
411053_S14p1H21	411053	rPt-411053	99.5833	98.958	S14p1H21	T1;T2;T3;
507222_S14p1H21	507222	rPt-507222	100	100	S14p1H21	T1;T2;T4;T5;T7;T8;T9
507385_S14p1H21	507385	rPt-507385	100	98.958	S14p1H21	T1;T2;T3;T4;T5;T6;
507470_S14p1H21	507470	rPt-507470	100	100	S14p1H21	T1;T2;T4;T5;T7;T8;T9
507836_S14p1H21	507836	rPt-507836	100	100	S14p1H21	T1;T2;T4;T5;T7;T8;T9
507932_S14p1H21	507932	rPt-507932	100	100	S14p1H21	T1;T2;T3;T4;T5;T6;T7;T8;T9
508352_S14p1H21	508352	rPt-508352	100	98.958	S14p1H21	T1;T2;T3;T4;T5;T6;
508525_S14p1H21	508525	rPt-508525	100	100	S14p1H21	T1;T2;T3;T4;T5;T6;T7;T8;T9
508620_S14p1H21	508620	rPt-508620	100	100	S14p1H21	T1;T2;T4;T5;T6;T7;T8;T9
401898_S14p1H4	401898	rPt-401898	100	100	S14p1H4	T1;T2;T4;T5;T7;T8;
402114_S14p1H4	402114	rPt-402114	100	100	S14p1H4	T1;T2;T4;T5;T7;T8;T9
402243_S14p1H4	402243	rPt-402243	100	100	S14p1H4	T1;T2;T4;T5;T7;T8;
507009_S14p1H4	507009	rPt-507009	100	100	S14p1H4	T1;T2;T4;T5;T7;T8;
509327_S14p1H4	509327	rPt-509327	100	100	S14p1H4	T1;T4;T7;T8;T9
509445_S14p1H4	509445	rPt-509445	100	100	S14p1H4	T1;T2;T4;T5;T7;T8;
401771_S14p1I14	401771	rPt-401771	100	100	S14p1I14	T1;T2;T3;T4;T5;T6;T7;T8;T9
389660_S14p1I19	389660	rPt-389660	100	100	S14p1I19	T1;T4;T7;
506929_S14p1I19	506929	rPt-506929	100	100	S14p1I19	T1;T2;T3;T4;T5;T6;T7;T8;T9
507646_S14p1I19	507646	rPt-507646	100	100	S14p1I19	T1;T4;T7;T8;T9
347784_S14p1I24	347784	rPt-2544	100	100	S14p1I24	T1;T4;T7;
399937_S14p1I24	399937	rPt-399937	100	100	S14p1I24	T1;T4;T7;
508516_S14p1I24	508516	rPt-508516	100	97.917	S14p1I24	T1;T4;
508777_S14p1I24	508777	rPt-508777	100	100	S14p1I24	T1;T4;T7;
410770_S14p1J20	410770	rPt-410770	100	100	S14p1J20	T1;T2;T3;T4;T5;T6;T7;T8;T9
411019_S14p1J20	411019	rPt-411019	100	100	S14p1J20	T1;T2;T4;T5;T6;T7;T8;T9
506252_S14p1J20	506252	rPt-506252	100	100	S14p1J20	T1;T2;T4;T5;T7;T8;T9
509609_S14p1J20	509609	rPt-509609	100	100	S14p1J20	T1;T2;T4;T5;T7;T8;T9
401532_S14p1J5	401532	rPt-401532	100	97.917	S14p1J5	T1;T4;
411375_S14p1J5	411375	rPt-411375	100	100	S14p1J5	T1;T4;T7;
411352_S14p1K10	411352	rPt-411352	100	100	S14p1K10	T1;T2;T4;T5;T7;T8;
344539_S14p1K21	344539	wPt-344539	100	100	S14p1K21	T1;T2;T3;T4;T5;T6;T7;T8;T9
398564_S14p1K23	398564	rPt-398564	100	100	S14p1K23	T1;T4;T5;T6;T7;T8;T9
508763_S14p1K23	508763	rPt-508763	100	100	S14p1K23	T1;T4;T5;T6;T7;T8;T9
509157_S14p1K23	509157	rPt-509157	100	100	S14p1K23	T1;T4;T7;T8;
400423_S14p1K3	400423	rPt-400423	100	100	S14p1K3	T1;T4;T7;
400425_S14p1K3	400425	rPt-400425	100	100	S14p1K3	T1;T4;T7;
402263_S14p1K3	402263	rPt-402263	100	100	S14p1K3	T1;T4;T7;
505233_S14p1K3	505233	rPt-505233	100	100	S14p1K3	T1;T4;T7;
400930_S14p1L19	400930	rPt-400930	100	100	S14p1L19	T1;T4;T7;T8;
398835_S14p1L2	398835	rPt-398835	100	100	S14p1L2	T1;T4;T5;T7;T8;T9
507248_S14p1L24	507248	rPt-507248	100	100	S14p1L24	T1;T4;T5;T6;T7;T8;T9
398479_S14p1L7	398479	rPt-398479	100	98.958	S14p1L7	T1;T2;T3;T4;T5;T6;
399998_S14p1L7	399998	rPt-399998	100	100	S14p1L7	T1;T4;T7;T8;T9
400838_S14p1L7	400838	rPt-400838	100	100	S14p1L7	T1;T2;T3;T4;T5;T6;T7;T8;T9
400964_S14p1L7	400964	rPt-400964	100	100	S14p1L7	T1;T2;T3;T4;T5;T6;T7;T8;T9
401474_S14p1L7	401474	rPt-401474	100	100	S14p1L7	T1;T2;T3;T4;T5;T6;T7;T8;T9
505651_S14p1L7	505651	rPt-505651	100	100	S14p1L7	T1;T2;T4;T5;T6;T7;T8;T9
506463_S14p1L7	506463	rPt-506463	100	100	S14p1L7	T1;T2;T3;T4;T5;T6;T7;T8;T9
506785_S14p1L7	506785	rPt-506785	100	100	S14p1L7	T1;T2;T3;T4;T5;T6;T7;T8;T9
402061_S14p1M13	402061	rPt-402061	100	100	S14p1M13	T1;T4;T7;
398794_S14p1M6	398794	rPt-398794	100	100	S14p1M6	T1;T2;T3;T4;T5;T6;T7;T8;T9
399736_S14p1M6	399736	rPt-399736	100	100	S14p1M6	T1;T2;T4;T5;T7;T8;
402380_S14p1M6	402380	rPt-402380	100	100	S14p1M6	T1;T2;T4;T5;T7;T8;
411202_S14p1M6	411202	rPt-411202	100	100	S14p1M6	T1;T2;T3;T4;T5;T6;T7;T8;T9
411298_S14p1M6	411298	rPt-411298	99.5833	98.958	S14p1M6	T1;T2;T3;
390489_S14p1N1	390489	rPt-390489	100	100	S14p1N1	T1;T4;T7;
390712_S14p1N1	390712	rPt-390712	100	100	S14p1N1	T1;T4;T7;T8;
411149_S14p1N1	411149	rPt-411149	100	100	S14p1N1	T1;T4;T7;
505528_S14p1N1	505528	rPt-505528	100	100	S14p1N1	T1;T4;T7;
508818_S14p1N1	508818	rPt-508818	100	100	S14p1N1	T1;T4;T7;
390564_S14p1N19	390564	rPt-390564	100	100	S14p1N19	T1;T2;T4;T5;T7;T8;
400951_S14p1N19	400951	rPt-400951	100	100	S14p1N19	T1;T2;T4;T5;T7;T8;T9
401501_S14p1N19	401501	rPt-401501	100	100	S14p1N19	T1;T2;T4;T5;T7;T8;
507752_S14p1N19	507752	rPt-507752	100	100	S14p1N19	T1;T2;T4;T5;T7;T8;
389314_S14p1O3	389314	rPt-389314	100	98.958	S14p1O3	T1;T2;T3;T4;T5;T6;
399766_S14p1O3	399766	rPt-399766	100	100	S14p1O3	T1;T2;T3;T4;T5;T6;T7;T8;T9
401050_S14p1O3	401050	rPt-401050	100	100	S14p1O3	T1;T2;T3;T4;T5;T6;T7;T8;T9
509388_S14p1O4	509388	rPt-509388	100	100	S14p1O4	T1;T4;T7;
509633_S14p1O5	509633	rPt-509633	100	100	S14p1O5	T1;T2;T3;T4;T5;T6;T7;T8;T9
402510_S14p1O8	402510	rPt-402510	100	98.958	S14p1O8	T1;T2;T3;T4;T5;T6;
506007_S14p1O8	506007	rPt-506007	100	97.917	S14p1O8	T1;T2;T3;T4;T5;T6;
505406_S14p2A13	505406	rPt-505406	100	100	S14p2A13	T1;T2;T4;T5;T7;T8;
390252_S14p2A16	390252	rPt-390252	100	100	S14p2A16	T1;T2;T3;T4;T5;T6;T7;T8;T9
400789_S14p2A16	400789	rPt-400789	100	100	S14p2A16	T1;T2;T3;T4;T5;T6;T7;T8;T9
399651_S14p2A24	399651	rPt-399651	100	100	S14p2A24	T1;T4;T5;T7;T8;T9
119621_S14p2A6	119621	wPt-1676	100	100	S14p2A6	T1;T2;T3;T4;T5;T6;T7;T8;T9
389306_S14p2A6	389306	rPt-389306	100	100	S14p2A6	T1;T2;T3;T4;T5;T6;T7;T8;T9
389714_S14p2A6	389714	rPt-389714	100	100	S14p2A6	T1;T2;T3;T4;T5;T6;T7;T8;T9
402575_S14p2A6	402575	rPt-402575	100	100	S14p2A6	T1;T2;T3;T4;T5;T6;T7;T8;T9
509027_S14p2A6	509027	rPt-509027	100	100	S14p2A6	T1;T2;T3;T4;T5;T6;T7;T8;T9
505643_S14p2B19	505643	rPt-505643	100	100	S14p2B19	T1;T2;T4;T5;T7;T8;
390495_S14p2B5	390495	rPt-390495	100	100	S14p2B5	T1;T2;T4;T5;T7;T8;
400145_S14p2B9	400145	rPt-400145	100	100	S14p2B9	T1;T4;T5;T7;T8;T9
390408_S14p2C14	390408	rPt-390408	100	100	S14p2C14	T1;T2;T4;T5;T7;T8;T9
507432_S14p2C14	507432	rPt-507432	100	100	S14p2C14	T1;T2;T4;T5;T6;T7;T8;T9
509425_S14p2C18	509425	rPt-509425	100	100	S14p2C18	T1;T4;T5;T6;T7;T8;T9
390641_S14p2D14	390641	rPt-390641	100	100	S14p2D14	T1;T2;T3;T4;T5;T6;T7;T8;T9
400382_S14p2D14	400382	rPt-400382	100	100	S14p2D14	T1;T2;T3;T4;T5;T6;T7;T8;T9
400384_S14p2D14	400384	rPt-400384	100	100	S14p2D14	T1;T4;T7;T8;T9
401965_S14p2D14	401965	rPt-401965	100	100	S14p2D14	T1;T2;T3;T4;T5;T6;T7;T8;T9
505182_S14p2D14	505182	rPt-505182	100	100	S14p2D14	T1;T2;T4;T5;T7;T8;
505206_S14p2D14	505206	rPt-505206	100	100	S14p2D14	T1;T2;T3;T4;T5;T6;T7;T8;T9
505302_S14p2D14	505302	rPt-505302	100	100	S14p2D14	T1;T2;T3;T4;T5;T6;T7;T8;T9
509239_S14p2D14	509239	rPt-509239	100	100	S14p2D14	T1;T2;T3;T4;T5;T6;T7;T8;T9
509273_S14p2D14	509273	rPt-509273	100	100	S14p2D14	T1;T4;T7;
509335_S14p2D14	509335	rPt-509335	100	97.917	S14p2D14	T1;T4;
398741_S14p2D22	398741	rPt-398741	100	100	S14p2D22	T1;T2;T4;T5;T7;T8;
398742_S14p2D22	398742	rPt-398742	100	100	S14p2D22	T1;T4;T7;
505271_S14p2D22	505271	rPt-505271	100	100	S14p2D22	T1;T2;T3;T4;T5;T6;T7;T8;T9
509346_S14p2D22	509346	rPt-509346	100	100	S14p2D22	T1;T2;T3;T4;T5;T6;T7;T8;T9
401010_S14p2D4	401010	rPt-401010	100	100	S14p2D4	T1;T2;T3;T4;T5;T6;T7;T8;T9
401197_S14p2D4	401197	rPt-401197	100	100	S14p2D4	T1;T2;T4;T5;T7;T8;
402563_S14p2D4	402563	rPt-402563	100	100	S14p2D4	T1;T2;T3;T4;T5;T6;T7;T8;T9
390307_S14p2E24	390307	rPt-390307	100	100	S14p2E24	T1;T4;T7;
400359_S14p2E24	400359	rPt-400359	100	100	S14p2E24	T1;T4;T7;
400361_S14p2E24	400361	rPt-400361	100	100	S14p2E24	T1;T4;T7;
402077_S14p2E24	402077	rPt-402077	99.5833	97.917	S14p2E24	T1;T2;
389361_S14p2F19	389361	rPt-389361	100	100	S14p2F19	T1;T2;T3;T4;T5;T6;T7;T8;T9
346512_S14p2F7	346512	rPt-9767	100	100	S14p2F7	T1;T2;T3;T4;T5;T6;T7;T8;T9
398524_S14p2F7	398524	rPt-398524	100	100	S14p2F7	T1;T2;T3;T4;T5;T6;T7;T8;T9
398553_S14p2F7	398553	rPt-398553	100	100	S14p2F7	T1;T2;T3;T4;T5;T6;T7;T8;T9
400786_S14p2F7	400786	rPt-400786	100	100	S14p2F7	T1;T2;T3;T4;T5;T6;T7;T8;T9
401079_S14p2F7	401079	rPt-401079	100	100	S14p2F7	T1;T2;T4;T5;T7;T8;
401798_S14p2F7	401798	rPt-401798	100	100	S14p2F7	T1;T2;T3;T4;T5;T6;T7;T8;T9
505399_S14p2F7	505399	rPt-505399	99.375	98.958	S14p2F7	T1;T2;T3;
401521_S14p2G14	401521	rPt-401521	100	100	S14p2G14	T1;T4;T7;T8;
506095_S14p2G7	506095	rPt-506095	100	98.958	S14p2G7	T1;T4;
508507_S14p2G7	508507	rPt-508507	100	100	S14p2G7	T1;T4;T7;T8;
399894_S14p2H10	399894	rPt-399894	100	100	S14p2H10	T1;T4;T7;
400137_S14p2H10	400137	rPt-400137	100	100	S14p2H10	T1;T4;T7;
400139_S14p2H10	400139	rPt-400139	100	100	S14p2H10	T1;T4;T7;
507617_S14p2H2	507617	rPt-507617	100	100	S14p2H2	T1;T2;T3;T4;T5;T6;T7;T8;T9
389943_S14p2H22	389943	rPt-389943	100	98.958	S14p2H22	T1;T2;T3;T4;T5;T6;
411207_S14p2H23	411207	rPt-411207	100	100	S14p2H23	T1;T2;T4;T5;T7;T8;
507126_S14p2H5	507126	rPt-507126	100	100	S14p2H5	T1;T2;T3;T4;T5;T6;T7;T8;T9
398570_S14p2I12	398570	rPt-398570	100	100	S14p2I12	T1;T4;T7;
505281_S14p2I12	505281	rPt-505281	100	100	S14p2I12	T1;T4;T7;
506405_S14p2I12	506405	rPt-506405	100	100	S14p2I12	T1;T2;T4;T5;T7;T8;
400892_S14p2I14	400892	rPt-400892	100	100	S14p2I14	T1;T2;T3;T4;T5;T6;T7;T8;T9
401920_S14p2I18	401920	rPt-401920	100	98.958	S14p2I18	T1;T2;T3;T4;T5;T6;
410819_S14p2I18	410819	rPt-410819	100	100	S14p2I18	T1;T4;T7;T8;
509467_S14p2I18	509467	rPt-509467	100	100	S14p2I18	T1;T4;T7;
509720_S14p2I18	509720	rPt-509720	100	100	S14p2I18	T1;T2;T4;T5;T7;T8;
398701_S14p2I21	398701	rPt-398701	100	100	S14p2I21	T1;T2;T4;T5;T7;T8;
506213_S14p2I21	506213	rPt-506213	100	98.958	S14p2I21	T1;T2;T4;T5;
507968_S14p2I21	507968	rPt-507968	99.7917	98.958	S14p2I21	T1;T2;
508906_S14p2I21	508906	rPt-508906	100	100	S14p2I21	T1;T4;T7;
505711_S14p2J1	505711	rPt-505711	100	98.958	S14p2J1	T1;T2;T4;T5;
389489_S14p2J11	389489	rPt-389489	100	100	S14p2J11	T1;T2;T3;T4;T5;T6;T7;T8;T9
389490_S14p2J11	389490	rPt-389490	100	100	S14p2J11	T1;T2;T3;T4;T5;T6;T7;T8;T9
389584_S14p2J11	389584	rPt-389584	100	100	S14p2J11	T1;T2;T3;T4;T5;T6;T7;T8;T9
398470_S14p2J11	398470	rPt-398470	100	100	S14p2J11	T1;T2;T3;T4;T5;T6;T7;T8;T9
398491_S14p2J11	398491	rPt-398491	100	98.958	S14p2J11	T1;T2;T3;T4;T5;T6;
399277_S14p2J11	399277	rPt-399277	100	100	S14p2J11	T1;T2;T3;T4;T5;T6;T7;T8;T9
399709_S14p2J11	399709	rPt-399709	100	100	S14p2J11	T1;T2;T4;T5;T7;T8;
399805_S14p2J11	399805	rPt-399805	100	100	S14p2J11	T1;T2;T3;T4;T5;T6;T7;T8;T9
400916_S14p2J11	400916	rPt-400916	100	100	S14p2J11	T1;T2;T3;T4;T5;T6;T7;T8;T9
401012_S14p2J11	401012	rPt-401012	100	100	S14p2J11	T1;T2;T3;T4;T5;T6;T7;T8;T9
401216_S14p2J11	401216	rPt-401216	100	100	S14p2J11	T1;T2;T3;T4;T5;T6;T7;T8;T9
401522_S14p2J11	401522	rPt-401522	100	100	S14p2J11	T1;T2;T4;T5;T7;T8;
402298_S14p2J11	402298	rPt-402298	100	100	S14p2J11	T1;T2;T3;T4;T5;T6;T7;T8;T9
411418_S14p2J11	411418	rPt-411418	100	100	S14p2J11	T1;T2;T3;T4;T5;T6;T7;T8;T9
505355_S14p2J11	505355	rPt-505355	100	100	S14p2J11	T1;T2;T3;T4;T5;T6;T7;T8;T9
506510_S14p2J11	506510	rPt-506510	100	100	S14p2J11	T1;T2;T3;T4;T5;T6;T7;T8;T9
507142_S14p2J11	507142	rPt-507142	100	100	S14p2J11	T1;T2;T4;T5;T7;T8;
508088_S14p2J11	508088	rPt-508088	99.7917	98.958	S14p2J11	T1;
509628_S14p2J11	509628	rPt-509628	100	100	S14p2J11	T1;T2;T3;T4;T5;T6;T7;T8;T9
390140_S14p2J16	390140	rPt-390140	100	100	S14p2J16	T1;T2;T4;T5;T7;T8;T9
390228_S14p2J19	390228	rPt-390228	100	100	S14p2J19	T1;T2;T3;T4;T5;T6;T7;T8;T9
410946_S14p2J19	410946	rPt-410946	100	100	S14p2J19	T1;T2;T3;T4;T5;T6;T7;T8;T9
505430_S14p2J19	505430	rPt-505430	100	100	S14p2J19	T1;T2;T4;T5;T7;T8;
507311_S14p2J19	507311	rPt-507311	100	100	S14p2J19	T1;T2;T4;T5;T7;T8;
507452_S14p2J19	507452	rPt-507452	100	100	S14p2J19	T1;T2;T4;T5;T7;T8;
508632_S14p2J19	508632	rPt-508632	100	100	S14p2J19	T1;T2;T3;T4;T5;T6;T7;T8;T9
509513_S14p2J19	509513	rPt-509513	100	100	S14p2J19	T1;T2;T3;T4;T5;T6;T7;T8;T9
390541_S14p2J21	390541	rPt-390541	100	100	S14p2J21	T1;T2;T4;T5;T7;T8;
401014_S14p2J21	401014	rPt-401014	100	100	S14p2J21	T1;T2;T4;T5;T7;T8;
401357_S14p2J21	401357	rPt-401357	100	100	S14p2J21	T1;T2;T4;T5;T7;T8;T9
401803_S14p2J21	401803	rPt-401803	100	100	S14p2J21	T1;T2;T4;T5;T7;T8;
402402_S14p2J21	402402	rPt-402402	100	100	S14p2J21	T1;T2;T4;T5;T7;T8;
402469_S14p2J21	402469	rPt-402469	99.7917	98.958	S14p2J21	T1;T2;
411353_S14p2J21	411353	rPt-411353	99.7917	98.958	S14p2J21	T1;T2;
505309_S14p2J21	505309	rPt-505309	100	100	S14p2J21	T1;T4;T7;T8;
509475_S14p2J21	509475	rPt-509475	100	100	S14p2J21	T1;T2;T4;T5;T7;T8;T9
347763_S14p2J23	347763	rPt-0043	100	97.917	S14p2J23	T1;T4;
401988_S14p2J23	401988	rPt-401988	100	100	S14p2J23	T1;T4;T5;T7;T8;T9
507558_S14p2J23	507558	rPt-507558	100	97.917	S14p2J23	T1;T4;
509399_S14p2J23	509399	rPt-509399	100	100	S14p2J23	T1;T4;T7;
399737_S14p2K18	399737	rPt-399737	100	100	S14p2K18	T1;T2;T3;T4;T5;T6;T7;T8;T9
400178_S14p2K18	400178	rPt-400178	100	100	S14p2K18	T1;T2;T4;T5;T7;T8;
400728_S14p2K18	400728	rPt-400728	100	100	S14p2K18	T1;T2;T3;T4;T5;T6;T7;T8;T9
398694_S14p2K20	398694	rPt-398694	99.1666	98.958	S14p2K20	T1;
389692_S14p2K22	389692	rPt-389692	100	100	S14p2K22	T1;T2;T4;T5;T7;T8;
509039_S14p2K22	509039	rPt-509039	100	100	S14p2K22	T1;T2;T4;T5;T7;T8;
509575_S14p2K22	509575	rPt-509575	100	100	S14p2K22	T1;T2;T4;T5;T7;T8;
398505_S14p2L4	398505	rPt-398505	100	100	S14p2L4	T1;T2;T4;T5;T7;T8;T9
411172_S14p2L4	411172	rPt-411172	100	100	S14p2L4	T1;T2;T4;T5;T7;T8;T9
507839_S14p2L4	507839	rPt-507839	100	100	S14p2L4	T1;T2;T3;T4;T5;T6;T7;T8;T9
389911_S14p2M12	389911	rPt-389911	100	100	S14p2M12	T1;T2;T3;T4;T5;T6;T7;T8;T9
389936_S14p2M12	389936	rPt-389936	100	100	S14p2M12	T1;T2;T3;T4;T5;T6;T7;T8;T9
400041_S14p2M12	400041	rPt-400041	100	100	S14p2M12	T1;T2;T4;T5;T7;T8;T9
400043_S14p2M12	400043	rPt-400043	100	100	S14p2M12	T1;T2;T3;T4;T5;T6;T7;T8;T9
400853_S14p2M12	400853	rPt-400853	100	100	S14p2M12	T1;T2;T4;T5;T7;T8;
402491_S14p2M12	402491	rPt-402491	100	100	S14p2M12	T1;T2;T3;T4;T5;T6;T7;T8;T9
402673_S14p2M12	402673	rPt-402673	100	100	S14p2M12	T1;T2;T3;T4;T5;T6;T7;T8;T9
509689_S14p2M12	509689	rPt-509689	100	100	S14p2M12	T1;T2;T3;T4;T5;T6;T7;T8;T9
398678_S14p2M14	398678	rPt-398678	99.7917	97.917	S14p2M14	T1;
508318_S14p2M5	508318	rPt-508318	100	100	S14p2M5	T1;T4;T5;T7;T8;
402453_S14p2N13	402453	rPt-402453	100	100	S14p2N13	T1;T2;T3;T4;T5;T6;T7;T8;T9
411323_S14p2N13	411323	rPt-411323	100	100	S14p2N13	T1;T2;T3;T4;T5;T6;T7;T8;T9
505772_S14p2N13	505772	rPt-505772	100	100	S14p2N13	T1;T4;T5;T7;T8;T9
507352_S14p2N13	507352	rPt-507352	100	100	S14p2N13	T1;T2;T3;T4;T5;T6;T7;T8;T9
508441_S14p2N13	508441	rPt-508441	100	100	S14p2N13	T1;T2;T3;T4;T5;T6;T7;T8;T9
509209_S14p2N13	509209	rPt-509209	100	100	S14p2N13	T1;T2;T3;T4;T5;T6;T7;T8;T9
508040_S14p2N24	508040	rPt-508040	100	100	S14p2N24	T1;T4;T7;
400083_S14p2N8	400083	rPt-400083	100	100	S14p2N8	T1;T4;T7;
401412_S14p2N8	401412	rPt-401412	100	100	S14p2N8	T1;T2;T3;T4;T5;T6;T7;T8;T9
389569_S14p2O17	389569	rPt-389569	100	96.875	S14p2O17	T1;T4;
390031_S14p2O22	390031	rPt-390031	100	100	S14p2O22	T1;T2;T4;T5;T7;T8;
505350_S14p2O22	505350	rPt-505350	100	100	S14p2O22	T1;T4;T7;T8;
389996_S14p2P18	389996	rPt-389996	100	100	S14p2P18	T1;T2;T3;T4;T5;T6;T7;T8;T9
390528_S14p2P18	390528	rPt-390528	100	100	S14p2P18	T1;T2;T3;T4;T5;T6;T7;T8;T9
390634_S14p2P18	390634	rPt-390634	100	100	S14p2P18	T1;T2;T3;T4;T5;T6;T7;T8;T9
400022_S14p2P18	400022	rPt-400022	100	100	S14p2P18	T1;T2;T4;T5;T7;T8;T9
400024_S14p2P18	400024	rPt-400024	100	100	S14p2P18	T1;T2;T4;T5;T7;T8;
390653_S14p3A16	390653	rPt-390653	100	100	S14p3A16	T1;T2;T4;T5;T7;T8;
399824_S14p3A16	399824	rPt-399824	100	100	S14p3A16	T1;T2;T4;T5;T7;T8;
410871_S14p3A16	410871	rPt-410871	100	100	S14p3A16	T1;T2;T4;T5;T7;T8;
390627_S14p3A5	390627	rPt-390627	100	98.958	S14p3A5	T1;T2;T3;T4;T5;T6;
400952_S14p3B12	400952	rPt-400952	100	98.958	S14p3B12	T1;T2;T4;T5;
401415_S14p3B12	401415	rPt-401415	100	100	S14p3B12	T1;T4;T7;
401757_S14p3B12	401757	rPt-401757	100	100	S14p3B12	T1;T2;T4;T5;T7;T8;T9
505250_S14p3B12	505250	rPt-505250	99.1667	97.917	S14p3B12	T1;
505421_S14p3B12	505421	rPt-505421	100	97.917	S14p3B12	T1;T4;T5;T6;
507036_S14p3B12	507036	rPt-507036	100	95.833	S14p3B12	T1;T4;
509197_S14p3B17	509197	rPt-509197	100	100	S14p3B17	T1;T2;T3;T4;T5;T6;T7;T8;T9
401316_S14p3B21	401316	rPt-401316	100	100	S14p3B21	T1;T2;T4;T5;T6;T7;T8;T9
505532_S14p3B21	505532	rPt-505532	100	100	S14p3B21	T1;T2;T4;T5;T6;T7;T8;T9
507999_S14p3B21	507999	rPt-507999	100	100	S14p3B21	T1;T2;T4;T5;T6;T7;T8;T9
399765_S14p3B5	399765	rPt-399765	99.5833	98.958	S14p3B5	T1;
400652_S14p3B5	400652	rPt-400652	100	100	S14p3B5	T1;T4;T7;T8;
505822_S14p3B5	505822	rPt-505822	100	100	S14p3B5	T1;T4;T7;T8;
402654_S14p3C17	402654	rPt-402654	100	100	S14p3C17	T1;T4;T7;
506698_S14p3C17	506698	rPt-506698	100	100	S14p3C17	T1;T4;T7;
401349_S14p3C18	401349	rPt-401349	100	100	S14p3C18	T1;T2;T4;T5;T7;T8;
505297_S14p3C18	505297	rPt-505297	100	100	S14p3C18	T1;T2;T4;T5;T7;T8;
389602_S14p3C3	389602	rPt-389602	100	100	S14p3C3	T1;T2;T4;T5;T7;T8;T9
401315_S14p3C3	401315	rPt-401315	100	100	S14p3C3	T1;T2;T4;T5;T7;T8;T9
401329_S14p3C3	401329	rPt-401329	99.5833	97.917	S14p3C3	T1;T2;
506827_S14p3C3	506827	rPt-506827	100	98.958	S14p3C3	T1;T2;T4;T5;
399658_S14p3C9	399658	rPt-399658	100	100	S14p3C9	T1;T2;T3;T4;T5;T6;T7;T8;T9
398476_S14p3D19	398476	rPt-398476	100	100	S14p3D19	T1;T2;T3;T4;T5;T6;T7;T8;T9
505183_S14p3E17	505183	rPt-505183	100	100	S14p3E17	T1;T2;T3;T4;T5;T6;T7;T8;T9
508029_S14p3E17	508029	rPt-508029	100	100	S14p3E17	T1;T4;T5;T6;T7;T8;T9
389351_S14p3E21	389351	rPt-389351	100	100	S14p3E21	T1;T2;T3;T4;T5;T6;T7;T8;T9
390677_S14p3E21	390677	rPt-390677	100	100	S14p3E21	T1;T2;T3;T4;T5;T6;T7;T8;T9
400967_S14p3E21	400967	rPt-400967	100	100	S14p3E21	T1;T4;T5;T7;T8;
401732_S14p3E21	401732	rPt-401732	100	100	S14p3E21	T1;T4;T7;T8;
509160_S14p3F10	509160	rPt-509160	100	100	S14p3F10	T1;T4;T7;
509183_S14p3F10	509183	rPt-509183	100	100	S14p3F10	T1;T4;T7;
390335_S14p3H16	390335	rPt-390335	100	98.958	S14p3H16	T1;T2;T4;T5;
401511_S14p3H16	401511	rPt-401511	100	100	S14p3H16	T1;T4;T7;
411083_S14p3H16	411083	rPt-411083	100	100	S14p3H16	T1;T4;T7;
509350_S14p3H16	509350	rPt-509350	100	100	S14p3H16	T1;T4;T7;T8;
508724_S14p3H18	508724	rPt-508724	100	100	S14p3H18	T1;T2;T4;T5;T6;T7;T8;T9
389589_S14p3H4	389589	rPt-389589	99.7917	98.958	S14p3H4	T1;T2;T3;
390270_S14p3H4	390270	rPt-390270	100	100	S14p3H4	T1;T2;T3;T4;T5;T6;T7;T8;T9
401106_S14p3H4	401106	rPt-401106	100	100	S14p3H4	T1;T2;T3;T4;T5;T6;T7;T8;T9
401673_S14p3H4	401673	rPt-401673	100	100	S14p3H4	T1;T2;T3;T4;T5;T6;T7;T8;T9
402441_S14p3H4	402441	rPt-402441	100	100	S14p3H4	T1;T2;T3;T4;T5;T6;T7;T8;T9
509118_S14p3H4	509118	rPt-509118	100	100	S14p3H4	T1;T2;T4;T5;T7;T8;
390077_S14p3I19	390077	rPt-390077	100	100	S14p3I19	T1;T4;T5;T6;T7;T8;T9
390285_S14p3I19	390285	rPt-390285	100	100	S14p3I19	T1;T4;T7;T8;T9
399321_S14p3I19	399321	rPt-399321	100	100	S14p3I19	T1;T2;T3;T4;T5;T6;T7;T8;T9
399960_S14p3I19	399960	rPt-399960	100	100	S14p3I19	T1;T4;T7;
505570_S14p3I19	505570	rPt-505570	100	98.958	S14p3I19	T1;T4;
506300_S14p3I2	506300	rPt-506300	99.7917	98.958	S14p3I2	T1;T2;
507131_S14p3I2	507131	rPt-507131	99.7917	98.958	S14p3I2	T1;
399917_S14p3J1	399917	rPt-399917	100	100	S14p3J1	T1;T2;T3;T4;T5;T6;T7;T8;T9
399935_S14p3J1	399935	rPt-399935	100	100	S14p3J1	T1;T2;T3;T4;T5;T6;T7;T8;T9
400990_S14p3J1	400990	rPt-400990	100	100	S14p3J1	T1;T2;T4;T5;T7;T8;
401911_S14p3J1	401911	rPt-401911	100	100	S14p3J1	T1;T2;T4;T5;T7;T8;
402089_S14p3J1	402089	rPt-402089	100	100	S14p3J1	T1;T2;T3;T4;T5;T6;T7;T8;T9
402205_S14p3J1	402205	rPt-402205	100	100	S14p3J1	T1;T2;T4;T5;T7;T8;
402449_S14p3J1	402449	rPt-402449	100	100	S14p3J1	T1;T2;T3;T4;T5;T6;T7;T8;T9
508249_S14p3J1	508249	rPt-508249	100	100	S14p3J1	T1;T2;T3;T4;T5;T6;T7;T8;T9
508779_S14p3J1	508779	rPt-508779	100	100	S14p3J1	T1;T2;T3;T4;T5;T6;T7;T8;T9
509319_S14p3J1	509319	rPt-509319	100	100	S14p3J1	T1;T2;T3;T4;T5;T6;T7;T8;T9
506296_S14p3J2	506296	rPt-506296	99.7917	98.958	S14p3J2	T1;T2;
400731_S14p3J4	400731	rPt-400731	100	100	S14p3J4	T1;T2;T3;T4;T5;T6;T7;T8;T9
506546_S14p3J4	506546	rPt-506546	100	100	S14p3J4	T1;T2;T3;T4;T5;T6;T7;T8;T9
389481_S14p3K13	389481	rPt-389481	100	97.917	S14p3K13	T1;T4;
390380_S14p3K13	390380	rPt-390380	100	100	S14p3K13	T1;T2;T3;T4;T5;T6;T7;T8;T9
398486_S14p3K13	398486	rPt-398486	100	98.958	S14p3K13	T1;T2;T4;T5;
410894_S14p3K13	410894	rPt-410894	100	100	S14p3K13	T1;T2;T3;T4;T5;T6;T7;T8;T9
505508_S14p3K13	505508	rPt-505508	100	100	S14p3K13	T1;T2;T4;T5;T7;T8;
507058_S14p3K13	507058	rPt-507058	100	100	S14p3K13	T1;T2;T3;T4;T5;T6;T7;T8;T9
508870_S14p3K13	508870	rPt-508870	100	100	S14p3K13	T1;T2;T3;T4;T5;T6;T7;T8;T9
401048_S14p3K8	401048	rPt-401048	100	100	S14p3K8	T1;T2;T3;T4;T5;T6;T7;T8;T9
401544_S14p3K8	401544	rPt-401544	100	100	S14p3K8	T1;T2;T3;T4;T5;T6;T7;T8;T9
508693_S14p3K8	508693	rPt-508693	100	100	S14p3K8	T1;T2;T3;T4;T5;T6;T7;T8;T9
401942_S14p3L17	401942	rPt-401942	100	100	S14p3L17	T1;T2;T4;T5;T6;T7;T8;T9
506881_S14p3L17	506881	rPt-506881	100	98.958	S14p3L17	T1;T4;
505601_S14p3L2	505601	rPt-505601	100	100	S14p3L2	T1;T4;T7;
400487_S14p3L3	400487	rPt-400487	100	100	S14p3L3	T1;T2;T4;T5;T7;T8;
402477_S14p3L3	402477	rPt-402477	100	100	S14p3L3	T1;T2;T4;T5;T7;T8;
411090_S14p3L3	411090	rPt-411090	100	100	S14p3L3	T1;T2;T4;T5;T7;T8;
507083_S14p3L3	507083	rPt-507083	100	100	S14p3L3	T1;T2;T4;T5;T7;T8;
508576_S14p3L3	508576	rPt-508576	100	100	S14p3L3	T1;T2;T4;T5;T7;T8;
390235_S14p3M14	390235	rPt-390235	100	100	S14p3M14	T1;T2;T3;T4;T5;T6;T7;T8;T9
507595_S14p3M22	507595	rPt-507595	100	96.875	S14p3M22	T1;T4;T5;T6;
390617_S14p3N15	390617	rPt-390617	100	100	S14p3N15	T1;T2;T4;T5;T7;T8;
505394_S14p3N15	505394	rPt-505394	100	100	S14p3N15	T1;T2;T4;T5;T7;T8;
507496_S14p3N15	507496	rPt-507496	100	100	S14p3N15	T1;T2;T4;T5;T7;T8;
509005_S14p3N15	509005	rPt-509005	100	100	S14p3N15	T1;T2;T4;T5;T7;T8;
346547_S14p3N2	346547	rPt-3306	100	100	S14p3N2	T1;T4;T7;
402624_S14p3N24	402624	rPt-402624	100	100	S14p3N24	T1;T2;T3;T4;T5;T6;T7;T8;T9
509410_S14p3N24	509410	rPt-509410	100	100	S14p3N24	T1;T2;T3;T4;T5;T6;T7;T8;T9
390557_S14p3N8	390557	rPt-390557	100	97.917	S14p3N8	T1;T2;T3;T4;T5;T6;
401743_S14p3P18	401743	rPt-401743	100	100	S14p3P18	T1;T2;T3;T4;T5;T6;T7;T8;T9
507847_S14p3P18	507847	rPt-507847	100	100	S14p3P18	T1;T2;T3;T4;T5;T6;T7;T8;T9
507943_S14p3P18	507943	rPt-507943	99.7917	98.958	S14p3P18	T1;T2;T3;
508556_S14p4P2	508556	rPt-508556	100	98.958	S14p4P2	T1;T4;
400064_S14p5H20	400064	rPt-400064	100	100	S14p5H20	T1;T2;T3;T4;T5;T6;T7;T8;T9
400641_S14p5H20	400641	rPt-400641	99.3749	98.958	S14p5H20	T1;T2;
509111_S14p5H20	509111	rPt-509111	99.5833	97.917	S14p5H20	T1;T2;
400532_S14p5M6	400532	rPt-400532	99.7917	96.875	S14p5M6	T1;
389621_S14p5N13	389621	rPt-389621	100	100	S14p5N13	T1;T4;T5;T7;T8;T9
402005_S14p5N13	402005	rPt-402005	100	100	S14p5N13	T1;T4;T7;T8;
399895_S14p6C9	399895	rPt-399895	100	98.958	S14p6C9	T1;T2;T4;T5;T6;
401461_S14p6C9	401461	rPt-401461	100	100	S14p6C9	T1;T2;T3;T4;T5;T6;T7;T8;T9
401032_S14p6K18	401032	rPt-401032	100	100	S14p6K18	T1;T4;T7;T8;T9
411151_S14p6M22	411151	rPt-411151	99.1666	98.958	S14p6M22	T1;T2;
347874_S14p7B22	347874	rPt-1723	100	100	S14p7B22	T1;T2;T3;T4;T5;T6;T7;T8;T9
402115_S14p7K7	402115	rPt-402115	99.7917	98.958	S14p7K7	T1;T2;T3;
509160_S16p1E21	509160	rPt-509160	100	100	S16p1E21	T1;T4;T7;
509183_S16p1E21	509183	rPt-509183	100	100	S16p1E21	T1;T4;T7;
400727_S16p1F3	400727	rPt-400727	100	100	S16p1F3	T1;T2;T4;T5;T7;T8;
411024_S16p1F3	411024	rPt-411024	100	98.958	S16p1F3	T1;T2;T4;T5;
508005_S16p1F6	508005	rPt-508005	100	100	S16p1F6	T1;T2;T4;T5;T7;T8;T9
507980_S16p1F7	507980	rPt-507980	100	94.792	S16p1F7	T1;T2;
399247_S16p1H15	399247	rPt-399247	100	100	S16p1H15	T1;T2;T4;T5;T7;T8;
411463_S16p1H15	411463	rPt-411463	100	100	S16p1H15	T1;T2;T4;T5;T7;T8;
506166_S16p1H15	506166	rPt-506166	100	100	S16p1H15	T1;T2;T4;T5;T7;T8;
505359_S16p1H7	505359	rPt-505359	100	100	S16p1H7	T1;T4;T7;T8;
505871_S16p1I2	505871	rPt-505871	100	97.917	S16p1I2	T1;T2;T3;T4;T5;T6;
390164_S16p1I3	390164	rPt-390164	100	98.958	S16p1I3	T1;T2;T4;T5;
505172_S16p1I3	505172	rPt-505172	100	100	S16p1I3	T1;T2;T3;T4;T5;T6;T7;T8;T9
402681_S16p1J18	402681	rPt-402681	100	93.75	S16p1J18	T1;T2;
390545_S16p1L18	390545	rPt-390545	100	98.958	S16p1L18	T1;T2;T3;T4;T5;T6;
505732_S16p1L18	505732	rPt-505732	100	96.875	S16p1L18	T1;T4;
508435_S16p1L23	508435	rPt-508435	100	97.917	S16p1L23	T1;T4;
506939_S16p1M3	506939	rPt-506939	100	98.958	S16p1M3	T1;T2;T3;T4;T5;T6;
507035_S16p1M3	507035	rPt-507035	100	98.958	S16p1M3	T1;T2;T4;T5;
508028_S16p1M3	508028	rPt-508028	99.7917	98.958	S16p1M3	T1;T2;T3;
399802_S16p1O12	399802	rPt-399802	100	98.958	S16p1O12	T1;T2;T3;T4;T5;T6;
505230_S16p1P14	505230	rPt-505230	100	100	S16p1P14	T1;T2;T4;T5;T7;T8;
505326_S16p1P14	505326	rPt-505326	99.7917	98.958	S16p1P14	T1;T2;
507616_S16p1P14	507616	rPt-507616	100	96.875	S16p1P14	T1;T2;T4;T5;
507712_S16p1P14	507712	rPt-507712	100	98.958	S16p1P14	T1;T2;T3;T4;T5;T6;
509009_S16p1P14	509009	rPt-509009	100	90.625	S16p1P14	T1;T2;T3;
509285_S16p1P14	509285	rPt-509285	100	97.917	S16p1P14	T1;T2;T4;T5;
411476_S16p1P24	411476	rPt-411476	100	100	S16p1P24	T1;T2;T4;T5;T7;T8;T9
345716_S16p1P4	345716	wPt-345716	100	100	S16p1P4	T1;T2;T4;T5;T7;T8;
411103_S16p1P4	411103	rPt-411103	100	94.792	S16p1P4	T1;T2;
400084_S16p1P7	400084	rPt-400084	100	100	S16p1P7	T1;T4;T7;
411293_S16p1P7	411293	rPt-411293	100	100	S16p1P7	T1;T4;T7;
401392_S16p2G5	401392	rPt-401392	100	98.958	S16p2G5	T1;T2;T3;T4;T5;T6;
390063_S16p2H16	390063	rPt-390063	100	97.917	S16p2H16	T1;T2;T3;T4;T5;T6;
390159_S16p2H16	390159	rPt-390159	97.6562	94.792	S16p2H16	T1;T2;T3;
398733_S16p2H16	398733	rPt-398733	100	98.958	S16p2H16	T1;T2;T4;T5;
507222_S16p2H16	507222	rPt-507222	100	96.875	S16p2H16	T1;T2;T4;T5;
507318_S16p2H16	507318	rPt-507318	100	100	S16p2H16	T1;T2;T3;T4;T5;T6;T7;T8;T9
507469_S16p2H16	507469	rPt-507469	100	100	S16p2H16	T1;T4;T7;
507470_S16p2H16	507470	rPt-507470	100	98.958	S16p2H16	T1;T2;T4;T5;
507836_S16p2H16	507836	rPt-507836	100	96.875	S16p2H16	T1;T2;T4;T5;
508054_S16p2H16	508054	rPt-508054	100	96.875	S16p2H16	T1;T2;T3;T4;T5;T6;
508150_S16p2H16	508150	rPt-508150	100	100	S16p2H16	T1;T2;T3;T4;T5;T6;T7;T8;T9
508620_S16p2H16	508620	rPt-508620	100	94.792	S16p2H16	T1;T2;
411437_S16p2I18	411437	rPt-411437	100	95.833	S16p2I18	T1;T4;
506773_S16p2I18	506773	rPt-506773	100	93.75	S16p2I18	T1;
508798_S16p2I18	508798	rPt-508798	100	100	S16p2I18	T1;T4;T7;
508058_S16p2I21	508058	rPt-508058	99.7917	98.958	S16p2I21	T1;
399973_S16p2I8	399973	rPt-399973	100	100	S16p2I8	T1;T2;T3;T4;T5;T6;T7;T8;T9
399263_S16p2J19	399263	rPt-399263	100	98.958	S16p2J19	T1;T4;
402508_S16p2J19	402508	rPt-402508	100	97.917	S16p2J19	T1;T4;
507527_S16p2J19	507527	rPt-507527	100	97.917	S16p2J19	T1;T4;
509528_S16p2J19	509528	rPt-509528	100	94.792	S16p2J19	T1;
505505_S16p2L11	505505	rPt-505505	99.5833	95.833	S16p2L11	T1;T2;
508032_S16p2L11	508032	rPt-508032	100	97.917	S16p2L11	T1;T2;T4;T5;
399379_S16p2N5	399379	rPt-399379	100	97.917	S16p2N5	T1;T4;
400743_S16p2N5	400743	rPt-400743	98.7499	97.917	S16p2N5	T1;T2;T3;
401193_S16p2N5	401193	rPt-401193	100	94.792	S16p2N5	T1;
401515_S16p2N5	401515	rPt-401515	100	94.792	S16p2N5	T1;
402354_S16p2N5	402354	rPt-402354	100	96.875	S16p2N5	T1;T4;
507157_S16p2N5	507157	rPt-507157	100	100	S16p2N5	T1;T4;T7;
389280_S16p2O18	389280	rPt-389280	100	97.917	S16p2O18	T1;T4;
400465_S16p2O18	400465	rPt-400465	100	98.958	S16p2O18	T1;T4;
505443_S16p2P17	505443	rPt-505443	99.5833	98.958	S16p2P17	T1;T2;T3;
507345_S16p2P17	507345	rPt-507345	99.5833	96.875	S16p2P17	T1;T2;T3;
389602_S16p2P21	389602	rPt-389602	100	97.917	S16p2P21	T1;T2;T4;T5;
401315_S16p2P21	401315	rPt-401315	100	96.875	S16p2P21	T1;T2;T4;T5;
401329_S16p2P21	401329	rPt-401329	100	100	S16p2P21	T1;T2;T4;T5;T6;T7;T8;T9
506827_S16p2P21	506827	rPt-506827	100	95.833	S16p2P21	T1;T2;T4;T5;
389948_S16p2P5	389948	rPt-389948	100	97.917	S16p2P5	T1;T4;
390154_S16p2P5	390154	rPt-390154	100	96.875	S16p2P5	T1;T2;T3;T4;T5;T6;
400733_S16p2P5	400733	rPt-400733	100	93.75	S16p2P5	T1;T2;T3;
410981_S16p2P5	410981	rPt-410981	100	95.833	S16p2P5	T1;T2;T3;T4;T5;T6;
411007_S16p2P5	411007	rPt-411007	100	95.833	S16p2P5	T1;T4;T5;
507775_S16p2P5	507775	rPt-507775	100	97.917	S16p2P5	T1;T2;T3;T4;T5;T6;
390077_S16p2P8	390077	rPt-390077	100	88.542	S16p2P8	T1;
390285_S16p2P8	390285	rPt-390285	100	96.875	S16p2P8	T1;T4;
399684_S16p2P8	399684	rPt-399684	100	100	S16p2P8	T1;T2;T4;T5;T7;T8;
399960_S16p2P8	399960	rPt-399960	100	100	S16p2P8	T1;T4;T7;
411324_S16p2P8	411324	rPt-411324	100	97.917	S16p2P8	T1;T4;T5;
505570_S16p2P8	505570	rPt-505570	100	92.708	S16p2P8	T1;
505666_S16p2P8	505666	rPt-505666	100	98.958	S16p2P8	T1;T2;T3;T4;T5;T6;
399755_S16p3E13	399755	rPt-399755	100	94.792	S16p3E13	T1;T2;T3;
509735_S16p3E13	509735	rPt-509735	100	95.833	S16p3E13	T1;T2;T3;T4;T5;T6;
398565_S16p3E6	398565	rPt-398565	99.7917	98.958	S16p3E6	T1;T2;T3;
508523_S16p3E6	508523	rPt-508523	100	100	S16p3E6	T1;T2;T3;T4;T5;T6;T7;T8;T9
509547_S16p3E6	509547	rPt-509547	99.7917	96.875	S16p3E6	T1;T2;T3;
401618_S16p3F20	401618	rPt-401618	100	100	S16p3F20	T1;T2;T3;T4;T5;T6;T7;T8;T9
389732_S16p3G11	389732	rPt-389732	100	95.833	S16p3G11	T1;T2;T4;T5;
401017_S16p3G14	401017	rPt-401017	99.5833	92.708	S16p3G14	T1;
400775_S16p3G16	400775	rPt-400775	98.9583	97.917	S16p3G16	T1;T2;T3;
410844_S16p3G16	410844	rPt-410844	100	96.875	S16p3G16	T1;T2;T3;T4;T5;T6;
506544_S16p3G16	506544	rPt-506544	99.7917	100	S16p3G16	T1;T2;T3;
507372_S16p3G16	507372	rPt-507372	100	100	S16p3G16	T1;T2;T3;T4;T5;T6;T7;T8;T9
507509_S16p3G22	507509	rPt-507509	100	94.792	S16p3G22	T1;T2;T3;
400023_S16p3G7	400023	rPt-400023	100	97.917	S16p3G7	T1;T4;
400025_S16p3G7	400025	rPt-400025	100	90.625	S16p3G7	T1;T2;T3;
400463_S16p3G7	400463	rPt-400463	100	96.875	S16p3G7	T1;T4;T5;
401090_S16p3G7	401090	rPt-401090	100	92.708	S16p3G7	T1;T2;
507672_S16p3G7	507672	rPt-507672	97.7084	96.875	S16p3G7	T1;T2;
390613_S16p3J16	390613	rPt-390613	100	95.833	S16p3J16	T1;T2;T4;T5;
401532_S16p3J18	401532	rPt-401532	100	100	S16p3J18	T1;T4;T7;T8;T9
411375_S16p3J18	411375	rPt-411375	99.7917	98.958	S16p3J18	T1;
348688_S16p3K16	348688	tPt-9920	100	100	S16p3K16	T1;T2;T3;T4;T5;T6;T7;T8;T9
410802_S16p3K16	410802	rPt-410802	100	97.917	S16p3K16	T1;T2;T3;T4;T5;T6;
401032_S16p3K20	401032	rPt-401032	100	86.458	S16p3K20	T1;
411305_S16p3L1	411305	rPt-411305	100	100	S16p3L1	T1;T2;T3;T4;T5;T6;T7;T8;T9
390161_S16p3L17	390161	rPt-390161	99.7917	98.958	S16p3L17	T1;T2;
399313_S16p3L17	399313	rPt-399313	100	100	S16p3L17	T1;T4;T7;T8;T9
400722_S16p3L17	400722	rPt-400722	100	96.875	S16p3L17	T1;T2;T4;T5;
402414_S16p3L19	402414	rPt-402414	100	100	S16p3L19	T1;T4;T7;
400961_S16p3L2	400961	rPt-400961	100	91.667	S16p3L2	T1;
399373_S16p3L8	399373	rPt-399373	100	90.625	S16p3L8	T1;T2;T3;
400948_S16p3L8	400948	rPt-400948	100	93.75	S16p3L8	T1;T2;T3;
505153_S16p3N13	505153	rPt-505153	100	96.875	S16p3N13	T1;T2;T3;T4;T5;T6;
505816_S16p3N13	505816	rPt-505816	100	96.875	S16p3N13	T1;T2;T3;T4;T5;T6;
390268_S16p3N21	390268	rPt-390268	100	100	S16p3N21	T1;T2;T4;T5;T7;T8;T9
400652_S16p3N8	400652	rPt-400652	100	97.917	S16p3N8	T1;T4;
349394_S16p3N9	349394	tPt-1999	100	100	S16p3N9	T1;T2;T3;T4;T5;T6;T7;T8;T9
390430_S16p3N9	390430	rPt-390430	100	100	S16p3N9	T1;T2;T3;T4;T5;T6;T7;T8;T9
398739_S16p3N9	398739	rPt-398739	100	100	S16p3N9	T1;T2;T3;T4;T5;T6;T7;T8;T9
506116_S16p3N9	506116	rPt-506116	100	100	S16p3N9	T1;T2;T3;T4;T5;T6;T7;T8;T9
507256_S16p3N9	507256	rPt-507256	100	100	S16p3N9	T1;T2;T3;T4;T5;T6;T7;T8;T9
402346_S16p3O1	402346	rPt-402346	100	100	S16p3O1	T1;T4;T7;
402473_S16p3O1	402473	rPt-402473	100	97.917	S16p3O1	T1;T2;T4;T5;
402622_S16p3O1	402622	rPt-402622	100	100	S16p3O1	T1;T2;T4;T5;T7;T8;T9
505170_S16p3O1	505170	rPt-505170	100	98.958	S16p3O1	T1;T2;T3;T4;T5;T6;
402347_S16p3O22	402347	rPt-402347	100	96.875	S16p3O22	T1;T2;T3;T4;T5;T6;
389576_S16p3P13	389576	rPt-389576	100	97.917	S16p3P13	T1;T4;
390712_S16p3P13	390712	rPt-390712	100	95.833	S16p3P13	T1;T4;
400821_S16p3P13	400821	rPt-400821	100	93.75	S16p3P13	T1;
411149_S16p3P13	411149	rPt-411149	100	97.917	S16p3P13	T1;T4;
411245_S16p3P13	411245	rPt-411245	100	100	S16p3P13	T1;T2;T3;T4;T5;T6;T7;T8;T9
505528_S16p3P13	505528	rPt-505528	100	96.875	S16p3P13	T1;T4;
508818_S16p3P13	508818	rPt-508818	100	97.917	S16p3P13	T1;T4;
509059_S16p3P13	509059	rPt-509059	99.1666	95.833	S16p3P13	T1;
509061_S16p3P13	509061	rPt-509061	100	94.792	S16p3P13	T1;
509508_S16p3P13	509508	rPt-509508	100	93.75	S16p3P13	T1;
401479_S16p4E12	401479	rPt-401479	100	97.917	S16p4E12	T1;T4;
508921_S16p4E12	508921	rPt-508921	100	98.958	S16p4E12	T1;T4;
411148_S16p4G20	411148	rPt-411148	99.7917	98.958	S16p4G20	T1;
411244_S16p4G20	411244	rPt-411244	100	100	S16p4G20	T1;T2;T3;T4;T5;T6;T7;T8;T9
506758_S16p4G20	506758	rPt-506758	99.7917	98.958	S16p4G20	T1;T2;T3;
507034_S16p4G20	507034	rPt-507034	100	97.917	S16p4G20	T1;T4;
508389_S16p4G20	508389	rPt-508389	99.7917	98.958	S16p4G20	T1;
508485_S16p4G20	508485	rPt-508485	98.9583	96.875	S16p4G20	T1;T2;
506992_S16p4G21	506992	rPt-506992	100	95.833	S16p4G21	T1;T2;T4;T5;
400899_S16p4H4	400899	rPt-400899	98.4375	95.833	S16p4H4	T1;
402509_S16p4I4	402509	rPt-402509	100	100	S16p4I4	T1;T2;T4;T5;T7;T8;
411151_S16p4J15	411151	rPt-411151	99.7917	98.958	S16p4J15	T1;T2;
400148_S16p4J21	400148	rPt-400148	99.7917	98.958	S16p4J21	T1;
400149_S16p4J21	400149	rPt-400149	100	96.875	S16p4J21	T1;T4;
505163_S16p4J21	505163	rPt-505163	100	100	S16p4J21	T1;T2;T4;T5;T7;T8;
506293_S16p4J21	506293	rPt-506293	100	98.958	S16p4J21	T1;T2;T4;T5;T6;
506389_S16p4J21	506389	rPt-506389	99.7917	98.958	S16p4J21	T1;T2;T3;
509161_S16p4J21	509161	rPt-509161	100	93.75	S16p4J21	T1;T2;
66717_S16p4J8	66717	wPt-5822	100	100	S16p4J8	T1;T2;T4;T5;T7;T8;
401008_S16p4J8	401008	rPt-401008	100	96.875	S16p4J8	T1;T4;
411471_S16p4J8	411471	rPt-411471	99.7917	95.833	S16p4J8	T1;T2;
390381_S16p4L15	390381	rPt-390381	100	97.917	S16p4L15	T1;T2;T4;T5;
400150_S16p4L15	400150	rPt-400150	100	100	S16p4L15	T1;T2;T4;T5;T7;T8;T9
402041_S16p4L15	402041	rPt-402041	100	98.958	S16p4L15	T1;T2;T4;T5;
402337_S16p4L15	402337	rPt-402337	100	98.958	S16p4L15	T1;T2;T4;T5;
505692_S16p4L15	505692	rPt-505692	100	97.917	S16p4L15	T1;T2;T4;T5;T6;
411352_S16p4M18	411352	rPt-411352	100	100	S16p4M18	T1;T2;T4;T5;T7;T8;
389847_S16p5E19	389847	rPt-389847	100	89.583	S16p5E19	T1;
344594_S16p5E9	344594	wPt-344594	100	100	S16p5E9	T1;T2;T4;T5;T6;T7;T8;T9
399336_S16p5E9	399336	rPt-399336	100	92.708	S16p5E9	T1;T2;
410997_S16p5E9	410997	rPt-410997	100	93.75	S16p5E9	T1;T2;T3;
506932_S16p5F18	506932	rPt-506932	100	100	S16p5F18	T1;T2;T4;T5;T6;T7;T8;T9
390016_S16p5F4	390016	rPt-390016	100	98.958	S16p5F4	T1;T4;
401992_S16p5F4	401992	rPt-401992	100	87.5	S16p5F4	T1;T2;
402352_S16p5F4	402352	rPt-402352	100	87.5	S16p5F4	T1;T2;
398853_S16p5H16	398853	rPt-398853	99.7917	98.958	S16p5H16	T1;T2;
399594_S16p5H16	399594	rPt-399594	100	93.75	S16p5H16	T1;T2;
506314_S16p5H16	506314	rPt-506314	100	97.917	S16p5H16	T1;T2;T4;T5;
506410_S16p5H16	506410	rPt-506410	100	100	S16p5H16	T1;T2;T4;T5;T7;T8;
506465_S16p5H16	506465	rPt-506465	100	96.875	S16p5H16	T1;T2;T4;T5;
507842_S16p5H16	507842	rPt-507842	100	98.958	S16p5H16	T1;T2;T4;T5;
507938_S16p5H16	507938	rPt-507938	100	100	S16p5H16	T1;T4;T7;
508351_S16p5H16	508351	rPt-508351	100	96.875	S16p5H16	T1;T2;T4;T5;
411497_S16p5K24	411497	rPt-411497	100	93.75	S16p5K24	T1;T2;T3;
505187_S16p5K24	505187	rPt-505187	100	100	S16p5K24	T1;T2;T3;T4;T5;T6;T7;T8;T9
400294_S16p5L10	400294	rPt-400294	100	100	S16p5L10	T1;T4;T7;T8;
506034_S16p5L10	506034	rPt-506034	100	98.958	S16p5L10	T1;T4;T5;T6;
508378_S16p5L10	508378	rPt-508378	100	100	S16p5L10	T1;T4;T7;T8;T9
508590_S16p5L10	508590	rPt-508590	100	98.958	S16p5L10	T1;T4;
401110_S16p5L8	401110	rPt-401110	100	93.75	S16p5L8	T1;
401018_S16p5M10	401018	rPt-401018	100	93.75	S16p5M10	T1;T2;T3;
402530_S16p5M10	402530	rPt-402530	100	93.75	S16p5M10	T1;T2;T3;
402615_S16p5M10	402615	rPt-402615	100	97.917	S16p5M10	T1;T2;T3;T4;T5;T6;
507759_S16p5M10	507759	rPt-507759	99.375	97.917	S16p5M10	T1;T2;T3;
398587_S16p5M19	398587	rPt-398587	100	100	S16p5M19	T1;T2;T3;T4;T5;T6;T7;T8;T9
505502_S16p5M19	505502	rPt-505502	100	96.875	S16p5M19	T1;T4;
346936_S16p5M21	346936	rPt-8750	100	98.958	S16p5M21	T1;T2;T4;T5;
398753_S16p5M21	398753	rPt-398753	100	94.792	S16p5M21	T1;T2;
399292_S16p5M21	399292	rPt-399292	100	94.792	S16p5M21	T1;T2;
399570_S16p5M21	399570	rPt-399570	100	94.792	S16p5M21	T1;T2;T3;
399664_S16p5M21	399664	rPt-399664	100	93.75	S16p5M21	T1;T2;
399760_S16p5M21	399760	rPt-399760	100	100	S16p5M21	T1;T4;T7;
400061_S16p5M21	400061	rPt-400061	100	93.75	S16p5M21	T1;T2;
400157_S16p5M21	400157	rPt-400157	99.7917	98.958	S16p5M21	T1;
400372_S16p5M21	400372	rPt-400372	100	93.75	S16p5M21	T1;T2;
400816_S16p5M21	400816	rPt-400816	100	93.75	S16p5M21	T1;T2;
400912_S16p5M21	400912	rPt-400912	99.7917	98.958	S16p5M21	T1;T2;T3;
401309_S16p5M21	401309	rPt-401309	99.7917	97.917	S16p5M21	T1;T2;T3;
401526_S16p5M21	401526	rPt-401526	100	94.792	S16p5M21	T1;T2;
506028_S16p5M21	506028	rPt-506028	100	94.792	S16p5M21	T1;T2;
506142_S16p5M21	506142	rPt-506142	100	94.792	S16p5M21	T1;T2;
506216_S16p5M21	506216	rPt-506216	100	100	S16p5M21	T1;T2;T4;T5;T7;T8;T9
508151_S16p5M22	508151	rPt-508151	100	98.958	S16p5M22	T1;T2;T3;T4;T5;T6;
508235_S16p5M22	508235	rPt-508235	100	98.958	S16p5M22	T1;T2;T3;T4;T5;T6;
509490_S16p5M22	509490	rPt-509490	100	100	S16p5M22	T1;T2;T3;T4;T5;T6;T7;T8;T9
398494_S16p5N20	398494	rPt-398494	100	100	S16p5N20	T1;T2;T4;T5;T6;T7;T8;T9
507338_S16p5N20	507338	rPt-507338	100	100	S16p5N20	T1;T2;T4;T5;T7;T8;
399574_S16p5P14	399574	rPt-399574	98.9582	94.792	S16p5P14	T1;T2;T3;
410958_S16p5P14	410958	rPt-410958	100	85.417	S16p5P14	T1;
509352_S16p5P14	509352	rPt-509352	100	90.625	S16p5P14	T1;
347785_S16p6E14	347785	rPt-1959	100	97.917	S16p6E14	T1;T4;
401326_S16p6E22	401326	rPt-401326	100	96.875	S16p6E22	T1;T4;
509430_S16p6E8	509430	rPt-509430	99.5833	94.792	S16p6E8	T1;
390414_S16p6F18	390414	rPt-390414	100	98.958	S16p6F18	T1;T4;
399399_S16p6F18	399399	rPt-399399	99.7917	97.917	S16p6F18	T1;T2;T3;
400539_S16p6F18	400539	rPt-400539	98.5416	97.917	S16p6F18	T1;T2;T3;
400983_S16p6F18	400983	rPt-400983	100	92.708	S16p6F18	T1;
402612_S16p6F18	402612	rPt-402612	100	93.75	S16p6F18	T1;
411226_S16p6F18	411226	rPt-411226	100	96.875	S16p6F18	T1;T4;
506254_S16p6F18	506254	rPt-506254	100	95.833	S16p6F18	T1;T4;
506779_S16p6F18	506779	rPt-506779	100	96.875	S16p6F18	T1;T4;
508897_S16p6F18	508897	rPt-508897	100	95.833	S16p6F18	T1;T4;
505815_S16p6F19	505815	rPt-505815	100	93.75	S16p6F19	T1;T2;T3;
508153_S16p6F19	508153	rPt-508153	99.5833	94.792	S16p6F19	T1;T2;T3;
390468_S16p6F2	390468	rPt-390468	99.5833	97.917	S16p6F2	T1;T2;T3;
411488_S16p6F2	411488	rPt-411488	100	100	S16p6F2	T1;T2;T3;T4;T5;T6;T7;T8;T9
508127_S16p6F2	508127	rPt-508127	100	100	S16p6F2	T1;T2;T3;T4;T5;T6;T7;T8;T9
509390_S16p6F2	509390	rPt-509390	100	98.958	S16p6F2	T1;T2;T3;T4;T5;T6;
507628_S16p6F23	507628	rPt-507628	100	100	S16p6F23	T1;T4;T7;T8;
411175_S16p6F8	411175	rPt-411175	100	100	S16p6F8	T1;T2;T3;T4;T5;T6;T7;T8;T9
507324_S16p6F8	507324	rPt-507324	100	97.917	S16p6F8	T1;T2;T3;T4;T5;T6;
507631_S16p6G15	507631	rPt-507631	100	95.833	S16p6G15	T1;T2;T3;T4;T5;T6;
389359_S16p6G18	389359	rPt-389359	100	100	S16p6G18	T1;T4;T7;T8;
389639_S16p6G18	389639	rPt-389639	100	100	S16p6G18	T1;T4;T7;T8;
390756_S16p6G18	390756	rPt-390756	100	89.583	S16p6G18	T1;
400440_S16p6G18	400440	rPt-400440	100	100	S16p6G18	T1;T2;T4;T5;T7;T8;
401301_S16p6G18	401301	rPt-401301	100	90.625	S16p6G18	T1;
402012_S16p6G18	402012	rPt-402012	100	90.625	S16p6G18	T1;
402246_S16p6G18	402246	rPt-402246	100	91.667	S16p6G18	T1;
402606_S16p6G18	402606	rPt-402606	100	90.625	S16p6G18	T1;
411230_S16p6G18	411230	rPt-411230	100	98.958	S16p6G18	T1;T4;
411288_S16p6G18	411288	rPt-411288	100	100	S16p6G18	T1;T2;T4;T5;T7;T8;
505703_S16p6G18	505703	rPt-505703	100	97.917	S16p6G18	T1;T4;
506268_S16p6G18	506268	rPt-506268	100	100	S16p6G18	T1;T2;T4;T5;T7;T8;
507834_S16p6G18	507834	rPt-507834	100	98.958	S16p6G18	T1;T4;
507930_S16p6G18	507930	rPt-507930	98.9583	96.875	S16p6G18	T1;T2;T3;
508195_S16p6G18	508195	rPt-508195	100	100	S16p6G18	T1;T4;T7;T8;
343920_S16p6I18	343920	wPt-343920	100	100	S16p6I18	T1;T2;T3;T4;T5;T6;T7;T8;T9
390091_S16p6I18	390091	rPt-390091	100	98.958	S16p6I18	T1;T2;T3;T4;T5;T6;
410907_S16p6I18	410907	rPt-410907	99.7917	93.75	S16p6I18	T1;T2;T3;
398658_S16p6I24	398658	rPt-398658	100	95.833	S16p6I24	T1;T2;T3;T4;T5;T6;
400112_S16p6I24	400112	rPt-400112	97.9167	94.792	S16p6I24	T1;
400130_S16p6I24	400130	rPt-400130	100	95.833	S16p6I24	T1;T2;T3;T4;T5;T6;
399715_S16p6I7	399715	rPt-399715	100	94.792	S16p6I7	T1;
509000_S16p6J1	509000	rPt-509000	100	100	S16p6J1	T1;T2;T3;T4;T5;T6;T7;T8;T9
401236_S16p6J11	401236	rPt-401236	100	97.917	S16p6J11	T1;T4;
120898_S16p6J12	120898	wPt-1069	98.4373	96.875	S16p6J12	T1;T2;T3;
389809_S16p6J12	389809	rPt-389809	100	100	S16p6J12	T1;T2;T4;T5;T7;T8;
389811_S16p6J12	389811	rPt-389811	100	100	S16p6J12	T1;T4;T7;T8;
390357_S16p6J12	390357	rPt-390357	100	100	S16p6J12	T1;T2;T4;T5;T7;T8;
390511_S16p6J12	390511	rPt-390511	100	100	S16p6J12	T1;T4;T7;T8;
400839_S16p6J12	400839	rPt-400839	100	98.958	S16p6J12	T1;T2;T3;T4;T5;T6;
401415_S16p6J12	401415	rPt-401415	100	100	S16p6J12	T1;T4;T7;
505272_S16p6J12	505272	rPt-505272	100	100	S16p6J12	T1;T4;T5;T7;T8;
505419_S16p6J12	505419	rPt-505419	99.5833	98.958	S16p6J12	T1;T2;
505421_S16p6J12	505421	rPt-505421	99.7396	97.917	S16p6J12	T1;
505756_S16p6J12	505756	rPt-505756	100	100	S16p6J12	T1;T2;T4;T5;T7;T8;
505951_S16p6J12	505951	rPt-505951	100	100	S16p6J12	T1;T2;T4;T5;T7;T8;T9
506047_S16p6J12	506047	rPt-506047	100	100	S16p6J12	T1;T2;T3;T4;T5;T6;T7;T8;T9
507036_S16p6J12	507036	rPt-507036	100	100	S16p6J12	T1;T4;T7;T8;T9
509250_S16p6J12	509250	rPt-509250	100	100	S16p6J12	T1;T2;T4;T5;T7;T8;
509274_S16p6J12	509274	rPt-509274	100	100	S16p6J12	T1;T2;T4;T5;T7;T8;
509369_S16p6J6	509369	rPt-509369	99.5833	98.958	S16p6J6	T1;
509645_S16p6J6	509645	rPt-509645	100	98.958	S16p6J6	T1;T4;
390534_S16p6J7	390534	rPt-390534	97.5001	91.667	S16p6J7	T1;T2;T3;
402482_S16p6J7	402482	rPt-402482	98.5416	93.75	S16p6J7	T1;T2;T3;
398839_S16p6K10	398839	rPt-398839	100	93.75	S16p6K10	T1;T2;T3;
399248_S16p6K10	399248	rPt-399248	100	97.917	S16p6K10	T1;T2;T3;T4;T5;T6;
505198_S16p6M15	505198	rPt-505198	100	97.917	S16p6M15	T1;T4;
505294_S16p6M15	505294	rPt-505294	100	100	S16p6M15	T1;T4;T7;T8;
390444_S16p6N20	390444	rPt-390444	100	95.833	S16p6N20	T1;T2;T4;T5;
390540_S16p6N20	390540	rPt-390540	99.5833	97.917	S16p6N20	T1;T2;
401261_S16p6N20	401261	rPt-401261	100	93.75	S16p6N20	T1;T2;
401703_S16p6N20	401703	rPt-401703	100	93.75	S16p6N20	T1;T2;
390471_S16p6N3	390471	rPt-390471	100	100	S16p6N3	T1;T2;T3;T4;T5;T6;T7;T8;T9
505344_S16p6N3	505344	rPt-505344	100	94.792	S16p6N3	T1;T2;T3;
398798_S16p6O3	398798	rPt-398798	98.9583	97.917	S16p6O3	T1;T2;
505716_S16p6O3	505716	rPt-505716	100	98.958	S16p6O3	T1;T2;T4;T5;
401986_S16p7E18	401986	rPt-401986	99.7396	96.875	S16p7E18	T1;T2;
117080_S16p7E2	117080	wPt-1533	98.9583	95.833	S16p7E2	T1;T2;T3;
399643_S16p7F22	399643	rPt-399643	100	94.792	S16p7F22	T1;
400213_S16p7F22	400213	rPt-400213	100	96.875	S16p7F22	T1;T2;T4;T5;
400215_S16p7F22	400215	rPt-400215	100	94.792	S16p7F22	T1;
402403_S16p7F22	402403	rPt-402403	100	94.792	S16p7F22	T1;
507116_S16p7F22	507116	rPt-507116	98.5417	96.875	S16p7F22	T1;
507392_S16p7F22	507392	rPt-507392	100	97.917	S16p7F22	T1;T4;
389407_S16p7F23	389407	rPt-389407	100	100	S16p7F23	T1;T2;T3;T4;T5;T6;T7;T8;T9
389908_S16p7G7	389908	rPt-389908	100	98.958	S16p7G7	T1;T2;T3;T4;T5;T6;
402474_S16p7G7	402474	rPt-402474	100	100	S16p7G7	T1;T2;T3;T4;T5;T6;T7;T8;T9
507837_S16p7G7	507837	rPt-507837	100	100	S16p7G7	T1;T2;T4;T5;T7;T8;
402131_S16p7H22	402131	rPt-402131	100	100	S16p7H22	T1;T2;T3;T4;T5;T6;T7;T8;T9
398669_S16p7H5	398669	rPt-398669	100	97.917	S16p7H5	T1;T2;T3;T4;T5;T6;
505262_S16p7H5	505262	rPt-505262	100	93.75	S16p7H5	T1;T2;T3;
505964_S16p7H5	505964	rPt-505964	100	100	S16p7H5	T1;T2;T3;T4;T5;T6;T7;T8;T9
506240_S16p7H5	506240	rPt-506240	100	100	S16p7H5	T1;T2;T3;T4;T5;T6;T7;T8;T9
506801_S16p7H5	506801	rPt-506801	100	97.917	S16p7H5	T1;T2;T3;T4;T5;T6;
509325_S16p7H5	509325	rPt-509325	100	98.958	S16p7H5	T1;T2;T3;T4;T5;T6;
389333_S16p7I1	389333	rPt-389333	100	96.875	S16p7I1	T1;T2;T4;T5;
507382_S16p7I1	507382	rPt-507382	97.9167	96.875	S16p7I1	T1;T2;
389503_S16p7K22	389503	rPt-389503	100	87.5	S16p7K22	T1;
411158_S16p7K22	411158	rPt-411158	100	87.5	S16p7K22	T1;
411254_S16p7K22	411254	rPt-411254	100	100	S16p7K22	T1;T4;T7;
506904_S16p7K22	506904	rPt-506904	100	100	S16p7K22	T1;T4;T7;
390220_S16p7L15	390220	rPt-390220	100	95.833	S16p7L15	T1;T2;T4;T5;
399919_S16p7L15	399919	rPt-399919	100	94.792	S16p7L15	T1;T2;
390420_S16p7L5	390420	rPt-390420	100	98.958	S16p7L5	T1;T2;T3;T4;T5;T6;
509527_S16p7L5	509527	rPt-509527	100	98.958	S16p7L5	T1;T2;T4;T5;
509558_S16p7L5	509558	rPt-509558	100	98.958	S16p7L5	T1;T2;T4;T5;T6;
509585_S16p7L6	509585	rPt-509585	100	100	S16p7L6	T1;T4;T7;
390110_S16p7M23	390110	rPt-390110	99.5833	97.917	S16p7M23	T1;
390386_S16p7M23	390386	rPt-390386	100	98.958	S16p7M23	T1;T4;
401059_S16p7M23	401059	rPt-401059	100	96.875	S16p7M23	T1;T4;
507959_S16p7M23	507959	rPt-507959	100	100	S16p7M23	T1;T4;T7;
508020_S16p7M23	508020	rPt-508020	100	98.958	S16p7M23	T1;T4;
508601_S16p7M23	508601	rPt-508601	100	100	S16p7M23	T1;T4;T7;T8;
509608_S16p7M23	509608	rPt-509608	100	98.958	S16p7M23	T1;T4;
410971_S16p7N16	410971	rPt-410971	100	97.917	S16p7N16	T1;T4;T5;
401396_S16p7N17	401396	rPt-401396	100	98.958	S16p7N17	T1;T4;
390688_S16p7O20	390688	rPt-390688	99.7917	98.958	S16p7O20	T1;
508210_S16p7O24	508210	rPt-508210	100	93.75	S16p7O24	T1;T2;
508306_S16p7O24	508306	rPt-508306	100	100	S16p7O24	T1;T2;T4;T5;T6;T7;T8;T9
400171_S16p7O3	400171	rPt-400171	100	100	S16p7O3	T1;T4;T5;T7;T8;
506818_S16p7O5	506818	rPt-506818	100	93.75	S16p7O5	T1;
390710_S16p7P11	390710	rPt-390710	100	97.917	S16p7P11	T1;T2;T3;T4;T5;T6;
399422_S16p7P11	399422	rPt-399422	100	100	S16p7P11	T1;T2;T3;T4;T5;T6;T7;T8;T9
399717_S16p7P11	399717	rPt-399717	100	100	S16p7P11	T1;T2;T4;T5;T6;T7;T8;T9
401374_S16p7P11	401374	rPt-401374	100	100	S16p7P11	T1;T4;T7;T8;T9
401567_S16p7P11	401567	rPt-401567	100	100	S16p7P11	T1;T2;T3;T4;T5;T6;T7;T8;T9
410786_S16p7P11	410786	rPt-410786	100	93.75	S16p7P11	T1;T2;T3;
410882_S16p7P11	410882	rPt-410882	100	100	S16p7P11	T1;T2;T3;T4;T5;T6;T7;T8;T9
508618_S16p7P11	508618	rPt-508618	100	97.917	S16p7P11	T1;T2;T4;T5;
509734_S16p7P11	509734	rPt-509734	99.5833	95.833	S16p7P11	T1;
507223_S16p7P12	507223	rPt-507223	100	100	S16p7P12	T1;T2;T3;T4;T5;T6;T7;T8;T9
390165_S16p7P16	390165	rPt-390165	99.1667	83.333	S16p7P16	T1;T2;
398549_S16p7P16	398549	rPt-398549	100	100	S16p7P16	T1;T4;T7;T8;
401265_S16p7P16	401265	rPt-401265	100	80.208	S16p7P16	T1;
402152_S16p7P16	402152	rPt-402152	100	88.542	S16p7P16	T1;
402415_S16p7P16	402415	rPt-402415	100	81.25	S16p7P16	T1;
506290_S16p7P16	506290	rPt-506290	100	93.75	S16p7P16	T1;
389715_S16p7P24	389715	rPt-389715	100	100	S16p7P24	T1;T2;T3;T4;T5;T6;T7;T8;T9
390399_S16p7P24	390399	rPt-390399	100	100	S16p7P24	T1;T2;T4;T5;T7;T8;
400847_S16p7P24	400847	rPt-400847	100	96.875	S16p7P24	T1;T2;T4;T5;
400943_S16p7P24	400943	rPt-400943	100	100	S16p7P24	T1;T2;T4;T5;T7;T8;
508560_S16p7P24	508560	rPt-508560	100	95.833	S16p7P24	T1;T2;T4;T5;
508710_S16p7P24	508710	rPt-508710	100	100	S16p7P24	T1;T2;T4;T5;T6;T7;T8;T9
509248_S16p7P24	509248	rPt-509248	100	96.875	S16p7P24	T1;T2;T4;T5;
398775_S17p1A1	398775	rPt-398775	100	93.75	S17p1A1	T1;T2;T3;
398776_S17p1A1	398776	rPt-398776	100	100	S17p1A1	T1;T4;T7;T8;T9
411152_S17p1A1	411152	rPt-411152	100	95.833	S17p1A1	T1;T4;
507134_S17p1A1	507134	rPt-507134	100	98.958	S17p1A1	T1;T2;T3;T4;T5;T6;
402058_S17p1A5	402058	rPt-402058	100	98.958	S17p1A5	T1;T2;T4;T5;
509548_S17p1A5	509548	rPt-509548	100	100	S17p1A5	T1;T2;T4;T5;T7;T8;
401294_S17p1B22	401294	rPt-401294	98.9583	95.833	S17p1B22	T1;T2;T3;
402509_S17p1B24	402509	rPt-402509	100	100	S17p1B24	T1;T2;T4;T5;T7;T8;
390517_S17p1C10	390517	rPt-390517	100	90.625	S17p1C10	T1;T2;
401778_S17p1D11	401778	rPt-401778	99.5833	97.917	S17p1D11	T1;
507028_S17p1D22	507028	rPt-507028	100	98.958	S17p1D22	T1;T4;
389552_S17p1E12	389552	rPt-389552	100	100	S17p1E12	T1;T2;T4;T5;T7;T8;
389935_S17p1F12	389935	rPt-389935	100	100	S17p1F12	T1;T4;T7;
398602_S17p1F12	398602	rPt-398602	100	100	S17p1F12	T1;T4;T7;
505810_S17p1F12	505810	rPt-505810	99.5833	96.875	S17p1F12	T1;
508766_S17p1F12	508766	rPt-508766	100	100	S17p1F12	T1;T4;T7;
400812_S17p1J17	400812	rPt-400812	99.375	92.708	S17p1J17	T1;T2;
400908_S17p1J17	400908	rPt-400908	97.0833	96.875	S17p1J17	T1;T2;T3;
402405_S17p1J17	402405	rPt-402405	100	95.833	S17p1J17	T1;T2;T4;T5;
505984_S17p1J17	505984	rPt-505984	100	100	S17p1J17	T1;T2;T4;T5;T7;T8;
506260_S17p1J17	506260	rPt-506260	100	98.958	S17p1J17	T1;T2;T4;T5;
390657_S17p1J9	390657	rPt-390657	100	89.583	S17p1J9	T1;
399699_S17p1J9	399699	rPt-399699	100	90.625	S17p1J9	T1;
402537_S17p1J9	402537	rPt-402537	100	87.5	S17p1J9	T1;
402602_S17p1J9	402602	rPt-402602	100	89.583	S17p1J9	T1;
411205_S17p1J9	411205	rPt-411205	100	100	S17p1J9	T1;T4;T7;T8;
401905_S17p1K14	401905	rPt-401905	100	100	S17p1K14	T1;T4;T5;T6;T7;T8;T9
411482_S17p1K15	411482	rPt-411482	100	100	S17p1K15	T1;T4;T7;
400532_S17p1L2	400532	rPt-400532	100	92.708	S17p1L2	T1;
399792_S17p1L20	399792	rPt-399792	100	100	S17p1L20	T1;T2;T4;T5;T7;T8;
402553_S17p1L20	402553	rPt-402553	100	98.958	S17p1L20	T1;T2;T4;T5;
506612_S17p1L20	506612	rPt-506612	100	97.917	S17p1L20	T1;T2;T4;T5;
508894_S17p1L20	508894	rPt-508894	100	97.917	S17p1L20	T1;T2;T4;T5;
400893_S17p1L23	400893	rPt-400893	100	100	S17p1L23	T1;T2;T4;T5;T7;T8;
508416_S17p1L23	508416	rPt-508416	100	97.917	S17p1L23	T1;T4;
389655_S17p1M15	389655	rPt-389655	100	98.958	S17p1M15	T1;T2;T4;T5;
389679_S17p1M15	389679	rPt-389679	99.5833	97.917	S17p1M15	T1;
390473_S17p1M15	390473	rPt-390473	98.9584	90.625	S17p1M15	T1;
390783_S17p1M15	390783	rPt-390783	100	100	S17p1M15	T1;T2;T4;T5;T7;T8;T9
399629_S17p1M15	399629	rPt-399629	100	100	S17p1M15	T1;T2;T4;T5;T6;T7;T8;T9
400467_S17p1M15	400467	rPt-400467	100	100	S17p1M15	T1;T2;T3;T4;T5;T6;T7;T8;T9
410816_S17p1M15	410816	rPt-410816	100	95.833	S17p1M15	T1;T2;T4;T5;
509487_S17p1M15	509487	rPt-509487	100	93.75	S17p1M15	T1;T2;
410848_S17p1N22	410848	rPt-410848	100	93.75	S17p1N22	T1;T2;T3;
411272_S17p1N22	411272	rPt-411272	100	93.75	S17p1N22	T1;T2;T3;
506152_S17p1N22	506152	rPt-506152	100	94.792	S17p1N22	T1;T2;T3;
399806_S17p1O19	399806	rPt-399806	100	100	S17p1O19	T1;T2;T4;T5;T7;T8;
411243_S17p1O20	411243	rPt-411243	100	93.75	S17p1O20	T1;T2;T3;
398824_S17p2A20	398824	rPt-398824	99.7917	91.667	S17p2A20	T1;T2;
398851_S17p2A20	398851	rPt-398851	100	87.5	S17p2A20	T1;T2;T3;
400683_S17p2A20	400683	rPt-400683	100	100	S17p2A20	T1;T2;T3;T4;T5;T6;T7;T8;T9
401003_S17p2A20	401003	rPt-401003	99.7917	89.583	S17p2A20	T1;T2;T3;
411340_S17p2A20	411340	rPt-411340	99.375	93.75	S17p2A20	T1;T2;T3;
507966_S17p2A20	507966	rPt-507966	100	96.875	S17p2A20	T1;T4;T5;
508724_S17p2A20	508724	rPt-508724	99.3749	98.958	S17p2A20	T1;T2;
390165_S17p2B14	390165	rPt-390165	99.1667	83.333	S17p2B14	T1;T2;
398549_S17p2B14	398549	rPt-398549	100	100	S17p2B14	T1;T4;T7;T8;
401265_S17p2B14	401265	rPt-401265	100	80.208	S17p2B14	T1;
402152_S17p2B14	402152	rPt-402152	100	88.542	S17p2B14	T1;
402415_S17p2B14	402415	rPt-402415	100	81.25	S17p2B14	T1;
506290_S17p2B14	506290	rPt-506290	100	93.75	S17p2B14	T1;
506482_S17p2B14	506482	rPt-506482	98.9583	95.833	S17p2B14	T1;
505870_S17p2B18	505870	rPt-505870	100	96.875	S17p2B18	T1;T2;T4;T5;T6;
505954_S17p2B18	505954	rPt-505954	100	100	S17p2B18	T1;T2;T3;T4;T5;T6;T7;T8;T9
505469_S17p2C1	505469	rPt-505469	100	96.875	S17p2C1	T1;T2;T3;T4;T5;T6;
505594_S17p2C1	505594	rPt-505594	99.1667	92.708	S17p2C1	T1;T2;T3;
505690_S17p2C1	505690	rPt-505690	100	96.875	S17p2C1	T1;T2;T3;T4;T5;T6;
507357_S17p2C1	507357	rPt-507357	100	96.875	S17p2C1	T1;T2;T3;T4;T5;T6;
505502_S17p2C9	505502	rPt-505502	100	96.875	S17p2C9	T1;T4;
390580_S17p2D2	390580	rPt-390580	100	94.792	S17p2D2	T1;T2;
400524_S17p2D2	400524	rPt-400524	100	94.792	S17p2D2	T1;T2;
507481_S17p2D2	507481	rPt-507481	96.875	96.875	S17p2D2	T1;T2;T3;
507757_S17p2D2	507757	rPt-507757	99.7917	92.708	S17p2D2	T1;T2;
506608_S17p2D22	506608	rPt-506608	100	100	S17p2D22	T1;T2;T4;T5;T7;T8;T9
389481_S17p2D4	389481	rPt-389481	100	100	S17p2D4	T1;T4;T7;T8;T9
399336_S17p2D4	399336	rPt-399336	100	92.708	S17p2D4	T1;T2;
400837_S17p2D4	400837	rPt-400837	100	94.792	S17p2D4	T1;T2;T3;
400933_S17p2D4	400933	rPt-400933	100	91.667	S17p2D4	T1;
402140_S17p2D4	402140	rPt-402140	100	93.75	S17p2D4	T1;T2;T3;
402287_S17p2D4	402287	rPt-402287	100	96.875	S17p2D4	T1;T2;T3;T4;T5;T6;
402350_S17p2D4	402350	rPt-402350	100	93.75	S17p2D4	T1;T2;T3;
506663_S17p2D4	506663	rPt-506663	100	98.958	S17p2D4	T1;T2;T3;T4;T5;T6;
506747_S17p2D4	506747	rPt-506747	100	100	S17p2D4	T1;T2;T3;T4;T5;T6;T7;T8;T9
509590_S17p2D4	509590	rPt-509590	100	93.75	S17p2D4	T1;T2;T3;
402220_S17p2E17	402220	rPt-402220	98.1249	94.792	S17p2E17	T1;T2;T3;
506665_S17p2E20	506665	rPt-506665	100	100	S17p2E20	T1;T4;T7;T8;
505628_S17p2E7	505628	rPt-505628	100	98.958	S17p2E7	T1;T2;T3;T4;T5;T6;
401466_S17p2F17	401466	rPt-401466	99.375	93.75	S17p2F17	T1;T2;T3;
400340_S17p2F3	400340	rPt-400340	99.5833	97.917	S17p2F3	T1;T2;T3;
390459_S17p2H20	390459	rPt-390459	100	95.833	S17p2H20	T1;T2;T4;T5;
505938_S17p2H9	505938	rPt-505938	100	98.958	S17p2H9	T1;T2;T3;T4;T5;T6;
400252_S17p2I11	400252	rPt-400252	100	96.875	S17p2I11	T1;T2;T4;T5;
389690_S17p2I12	389690	rPt-389690	98.9583	98.958	S17p2I12	T1;T2;T3;
390374_S17p2I12	390374	rPt-390374	100	98.958	S17p2I12	T1;T2;T3;T4;T5;T6;
509642_S17p2I12	509642	rPt-509642	100	100	S17p2I12	T1;T2;T3;T4;T5;T6;T7;T8;T9
390616_S17p2I14	390616	rPt-390616	98.9583	97.917	S17p2I14	T1;T2;T3;
506197_S17p2I5	506197	rPt-506197	100	100	S17p2I5	T1;T4;T7;T8;
400915_S17p2J4	400915	rPt-400915	100	96.875	S17p2J4	T1;T2;T3;T4;T5;T6;
401996_S17p2J4	401996	rPt-401996	100	94.792	S17p2J4	T1;T2;T3;
402308_S17p2J4	402308	rPt-402308	100	96.875	S17p2J4	T1;T2;T3;T4;T5;T6;
390370_S17p2K5	390370	rPt-390370	100	100	S17p2K5	T1;T2;T4;T5;T7;T8;T9
400459_S17p2K5	400459	rPt-400459	100	93.75	S17p2K5	T1;T2;
402182_S17p2L1	402182	rPt-402182	100	97.917	S17p2L1	T1;T2;T4;T5;
505208_S17p2L1	505208	rPt-505208	100	100	S17p2L1	T1;T2;T4;T5;T7;T8;
390098_S17p2L11	390098	rPt-390098	98.6978	97.917	S17p2L11	T1;T2;T3;
399434_S17p2L6	399434	rPt-399434	99.3749	96.875	S17p2L6	T1;T2;T3;
398683_S17p2M2	398683	rPt-398683	99.7917	98.958	S17p2M2	T1;
507376_S17p2M2	507376	rPt-507376	100	98.958	S17p2M2	T1;T2;T4;T5;
508118_S17p2M2	508118	rPt-508118	99.1667	96.875	S17p2M2	T1;T2;T3;
505538_S17p2N19	505538	rPt-505538	100	98.958	S17p2N19	T1;T4;
507499_S17p2N19	507499	rPt-507499	100	100	S17p2N19	T1;T4;T7;
507595_S17p2N19	507595	rPt-507595	98.1249	96.875	S17p2N19	T1;
508806_S17p2N19	508806	rPt-508806	99.5833	94.792	S17p2N19	T1;
389341_S17p2N24	389341	rPt-389341	100	95.833	S17p2N24	T1;T2;T3;T4;T5;T6;
389443_S17p2N24	389443	rPt-389443	100	95.833	S17p2N24	T1;T2;T3;T4;T5;T6;
402252_S17p2N24	402252	rPt-402252	100	100	S17p2N24	T1;T4;T7;T8;T9
508598_S17p2O8	508598	rPt-508598	99.7917	97.917	S17p2O8	T1;
348736_S17p2P16	348736	tPt-1611	100	97.917	S17p2P16	T1;T4;
402305_S17p2P16	402305	rPt-402305	100	100	S17p2P16	T1;T4;T5;T7;T8;T9
401641_S17p3A12	401641	rPt-401641	100	98.958	S17p3A12	T1;T2;T4;T5;
508794_S17p3A12	508794	rPt-508794	100	98.958	S17p3A12	T1;T2;T4;T5;
509680_S17p3A12	509680	rPt-509680	100	100	S17p3A12	T1;T2;T4;T5;T7;T8;
507841_S17p3A16	507841	rPt-507841	100	100	S17p3A16	T1;T2;T3;T4;T5;T6;T7;T8;T9
401032_S17p3A20	401032	rPt-401032	100	86.458	S17p3A20	T1;
398666_S17p3A4	398666	rPt-398666	99.7917	97.917	S17p3A4	T1;T2;T3;
401372_S17p3A4	401372	rPt-401372	100	93.75	S17p3A4	T1;T2;T3;
401253_S17p3B18	401253	rPt-401253	100	98.958	S17p3B18	T1;T2;T4;T5;
505770_S17p3B18	505770	rPt-505770	100	96.875	S17p3B18	T1;T2;T4;T5;
505794_S17p3B18	505794	rPt-505794	100	94.792	S17p3B18	T1;T2;
505943_S17p3B18	505943	rPt-505943	100	97.917	S17p3B18	T1;T2;T3;T4;T5;T6;
506039_S17p3B18	506039	rPt-506039	98.9583	98.958	S17p3B18	T1;T2;
506574_S17p3B18	506574	rPt-506574	100	100	S17p3B18	T1;T2;T4;T5;T7;T8;
411296_S17p3B8	411296	rPt-411296	100	96.875	S17p3B8	T1;T2;T4;T5;
400393_S17p3C5	400393	rPt-400393	100	93.75	S17p3C5	T1;T2;T3;
400489_S17p3C5	400489	rPt-400489	98.9583	98.958	S17p3C5	T1;T2;T3;
399497_S17p3E22	399497	rPt-399497	100	97.917	S17p3E22	T1;T2;T3;T4;T5;T6;
399506_S17p3E22	399506	rPt-399506	100	97.917	S17p3E22	T1;T2;T3;T4;T5;T6;
402016_S17p3E22	402016	rPt-402016	100	97.917	S17p3E22	T1;T2;T3;T4;T5;T6;
401876_S17p3F18	401876	rPt-401876	100	96.875	S17p3F18	T1;T4;
399255_S17p3F4	399255	rPt-399255	100	96.875	S17p3F4	T1;T2;T4;T5;
399351_S17p3F4	399351	rPt-399351	100	100	S17p3F4	T1;T2;T3;T4;T5;T6;T7;T8;T9
401191_S17p3F4	401191	rPt-401191	100	93.75	S17p3F4	T1;T2;
506205_S17p3F4	506205	rPt-506205	100	98.958	S17p3F4	T1;T2;T4;T5;
506721_S17p3F4	506721	rPt-506721	100	96.875	S17p3F4	T1;T4;T5;
506817_S17p3F4	506817	rPt-506817	100	100	S17p3F4	T1;T2;T3;T4;T5;T6;T7;T8;T9
509023_S17p3F4	509023	rPt-509023	100	93.75	S17p3F4	T1;T2;
509003_S17p3F8	509003	rPt-509003	100	100	S17p3F8	T1;T2;T3;T4;T5;T6;T7;T8;T9
507309_S17p3G11	507309	rPt-507309	100	98.958	S17p3G11	T1;T2;T4;T5;T6;
400204_S17p3G15	400204	rPt-400204	100	100	S17p3G15	T1;T4;T5;T7;T8;T9
402384_S17p3H20	402384	rPt-402384	100	97.917	S17p3H20	T1;T2;T3;T4;T5;T6;
402480_S17p3H20	402480	rPt-402480	98.7499	90.625	S17p3H20	T1;T2;
401993_S17p3I11	401993	rPt-401993	100	100	S17p3I11	T1;T4;T7;
402562_S17p3I15	402562	rPt-402562	100	93.75	S17p3I15	T1;T2;T3;
506155_S17p3I9	506155	rPt-506155	100	95.833	S17p3I9	T1;T2;T3;T4;T5;T6;
506251_S17p3I9	506251	rPt-506251	99.5833	96.875	S17p3I9	T1;T2;T3;
410819_S17p3J23	410819	rPt-410819	99.5834	97.917	S17p3J23	T1;
509467_S17p3J23	509467	rPt-509467	100	100	S17p3J23	T1;T4;T7;
505712_S17p3K5	505712	rPt-505712	100	98.958	S17p3K5	T1;T2;T3;T4;T5;T6;
505955_S17p3M3	505955	rPt-505955	100	98.958	S17p3M3	T1;T2;T3;T4;T5;T6;
507082_S17p3M3	507082	rPt-507082	99.7917	93.75	S17p3M3	T1;T2;T3;
508014_S17p3O7	508014	rPt-508014	100	92.708	S17p3O7	T1;T2;
410838_S17p3P12	410838	rPt-410838	100	97.917	S17p3P12	T1;T2;T3;T4;T5;T6;
398632_S17p3P14	398632	rPt-398632	100	98.958	S17p3P14	T1;T4;
401353_S17p3P14	401353	rPt-401353	100	97.917	S17p3P14	T1;T4;
402021_S17p3P14	402021	rPt-402021	100	95.833	S17p3P14	T1;T2;T3;T4;T5;T6;
402117_S17p3P14	402117	rPt-402117	100	100	S17p3P14	T1;T2;T3;T4;T5;T6;T7;T8;T9
508130_S17p3P14	508130	rPt-508130	100	100	S17p3P14	T1;T4;T7;T8;
508214_S17p3P14	508214	rPt-508214	99.1666	98.958	S17p3P14	T1;T2;T3;
508480_S17p3P14	508480	rPt-508480	100	97.917	S17p3P14	T1;T4;
508942_S17p3P14	508942	rPt-508942	100	93.75	S17p3P14	T1;
509026_S17p3P14	509026	rPt-509026	100	100	S17p3P14	T1;T2;T4;T5;T7;T8;
400848_S17p4A19	400848	rPt-400848	100	98.958	S17p4A19	T1;T2;T3;T4;T5;T6;
401387_S17p4A19	401387	rPt-401387	100	100	S17p4A19	T1;T4;T7;T8;T9
401652_S17p4A19	401652	rPt-401652	99.7917	98.958	S17p4A19	T1;T2;T3;
507187_S17p4C20	507187	rPt-507187	100	100	S17p4C20	T1;T2;T4;T5;T7;T8;T9
505979_S17p4D6	505979	rPt-505979	100	100	S17p4D6	T1;T2;T4;T5;T7;T8;T9
508108_S17p4D6	508108	rPt-508108	100	98.958	S17p4D6	T1;T2;T4;T5;
401753_S17p4F15	401753	rPt-401753	100	89.583	S17p4F15	T1;T2;
507131_S17p4F15	507131	rPt-507131	100	100	S17p4F15	T1;T4;T5;T7;T8;
411099_S17p4G21	411099	rPt-411099	100	96.875	S17p4G21	T1;T4;
509619_S17p4H7	509619	rPt-509619	100	97.917	S17p4H7	T1;T2;T3;T4;T5;T6;
389293_S17p4I22	389293	rPt-389293	100	100	S17p4I22	T1;T2;T3;T4;T5;T6;T7;T8;T9
509247_S17p4L18	509247	rPt-509247	100	93.75	S17p4L18	T1;T2;T3;
507203_S17p4N12	507203	rPt-507203	100	94.792	S17p4N12	T1;
507511_S17p4N12	507511	rPt-507511	100	100	S17p4N12	T1;T2;T3;T4;T5;T6;T7;T8;T9
344239_S17p4N24	344239	wPt-1507	99.7917	98.958	S17p4N24	T1;T2;T3;
505640_S17p4N24	505640	rPt-505640	100	100	S17p4N24	T1;T2;T4;T5;T7;T8;
402228_S17p4O12	402228	rPt-402228	100	98.958	S17p4O12	T1;T4;
508798_S17p4O14	508798	rPt-508798	100	100	S17p4O14	T1;T4;T7;
508638_S17p4O22	508638	rPt-508638	100	100	S17p4O22	T1;T4;T5;T6;T7;T8;T9
401236_S17p5A16	401236	rPt-401236	100	97.917	S17p5A16	T1;T4;
509093_S17p5A17	509093	rPt-509093	100	100	S17p5A17	T1;T2;T4;T5;T7;T8;T9
400653_S17p5C16	400653	rPt-400653	100	100	S17p5C16	T1;T2;T4;T5;T7;T8;
402278_S17p5C17	402278	rPt-402278	100	89.583	S17p5C17	T1;T2;
389559_S17p5C23	389559	rPt-389559	100	95.833	S17p5C23	T1;T2;T3;T4;T5;T6;
389920_S17p5C23	389920	rPt-389920	100	95.833	S17p5C23	T1;T2;T3;T4;T5;T6;
390422_S17p5C23	390422	rPt-390422	100	95.833	S17p5C23	T1;T2;T3;T4;T5;T6;
390518_S17p5C23	390518	rPt-390518	100	100	S17p5C23	T1;T2;T3;T4;T5;T6;T7;T8;T9
506055_S17p5E5	506055	rPt-506055	99.7917	98.958	S17p5E5	T1;T2;T3;
343811_S17p5E9	343811	wPt-343811	100	100	S17p5E9	T1;T2;T3;T4;T5;T6;T7;T8;T9
389947_S17p5E9	389947	rPt-389947	100	95.833	S17p5E9	T1;T2;T3;T4;T5;T6;
399643_S17p5F5	399643	rPt-399643	100	94.792	S17p5F5	T1;
399799_S17p5F5	399799	rPt-399799	100	91.667	S17p5F5	T1;
400213_S17p5F5	400213	rPt-400213	100	96.875	S17p5F5	T1;T2;T4;T5;
400215_S17p5F5	400215	rPt-400215	100	94.792	S17p5F5	T1;
402403_S17p5F5	402403	rPt-402403	100	94.792	S17p5F5	T1;
507116_S17p5F5	507116	rPt-507116	98.5417	96.875	S17p5F5	T1;
507392_S17p5F5	507392	rPt-507392	100	97.917	S17p5F5	T1;T4;
400721_S17p5G17	400721	rPt-400721	100	96.875	S17p5G17	T1;T4;
390031_S17p5G24	390031	rPt-390031	100	100	S17p5G24	T1;T2;T4;T5;T7;T8;
505350_S17p5G24	505350	rPt-505350	100	100	S17p5G24	T1;T4;T7;T8;
389733_S17p5H16	389733	rPt-389733	100	100	S17p5H16	T1;T2;T4;T5;T7;T8;
399476_S17p5H16	399476	rPt-399476	100	94.792	S17p5H16	T1;T2;
401443_S17p5I17	401443	rPt-401443	100	96.875	S17p5I17	T1;T4;
411276_S17p5I17	411276	rPt-411276	100	96.875	S17p5I17	T1;T4;
411019_S17p5I7	411019	rPt-411019	100	92.708	S17p5I7	T1;T2;
506252_S17p5I7	506252	rPt-506252	100	98.958	S17p5I7	T1;T2;T4;T5;
506336_S17p5I7	506336	rPt-506336	100	100	S17p5I7	T1;T2;T3;T4;T5;T6;T7;T8;T9
508550_S17p5I7	508550	rPt-508550	100	100	S17p5I7	T1;T2;T4;T5;T7;T8;T9
509609_S17p5I7	509609	rPt-509609	100	96.875	S17p5I7	T1;T2;T4;T5;
402636_S17p5J14	402636	rPt-402636	100	97.917	S17p5J14	T1;T2;T3;T4;T5;T6;
508507_S17p5J14	508507	rPt-508507	100	98.958	S17p5J14	T1;T4;
402198_S17p5J17	402198	rPt-402198	100	100	S17p5J17	T1;T2;T3;T4;T5;T6;T7;T8;T9
506348_S17p5K14	506348	rPt-506348	100	100	S17p5K14	T1;T2;T3;T4;T5;T6;T7;T8;T9
506444_S17p5K14	506444	rPt-506444	99.1667	97.917	S17p5K14	T1;T2;T3;
505198_S17p5K18	505198	rPt-505198	100	97.917	S17p5K18	T1;T4;
505294_S17p5K18	505294	rPt-505294	100	100	S17p5K18	T1;T4;T7;T8;
401463_S17p5K9	401463	rPt-401463	100	93.75	S17p5K9	T1;T2;T3;
402040_S17p5K9	402040	rPt-402040	99.7917	96.875	S17p5K9	T1;T2;T3;
402461_S17p5K9	402461	rPt-402461	100	100	S17p5K9	T1;T2;T3;T4;T5;T6;T7;T8;T9
507042_S17p5K9	507042	rPt-507042	100	97.917	S17p5K9	T1;T2;T4;T5;
390170_S17p5M15	390170	rPt-390170	99.7917	97.917	S17p5M15	T1;T2;T3;
399659_S17p5M15	399659	rPt-399659	100	100	S17p5M15	T1;T2;T4;T5;T6;T7;T8;T9
401142_S17p5M15	401142	rPt-401142	100	100	S17p5M15	T1;T2;T3;T4;T5;T6;T7;T8;T9
401524_S17p5M15	401524	rPt-401524	100	100	S17p5M15	T1;T2;T3;T4;T5;T6;T7;T8;T9
401603_S17p5M15	401603	rPt-401603	98.1251	96.875	S17p5M15	T1;
401879_S17p5M15	401879	rPt-401879	99.7917	98.958	S17p5M15	T1;T2;T3;
402583_S17p5M15	402583	rPt-402583	100	100	S17p5M15	T1;T2;T4;T5;T7;T8;
505311_S17p5M15	505311	rPt-505311	98.7499	97.917	S17p5M15	T1;T2;T3;
506757_S17p5M15	506757	rPt-506757	100	100	S17p5M15	T1;T2;T3;T4;T5;T6;T7;T8;T9
508068_S17p5M15	508068	rPt-508068	100	100	S17p5M15	T1;T2;T3;T4;T5;T6;T7;T8;T9
508243_S17p5M15	508243	rPt-508243	99.1666	98.958	S17p5M15	T1;T2;T3;
509082_S17p5M15	509082	rPt-509082	100	100	S17p5M15	T1;T2;T3;T4;T5;T6;T7;T8;T9
389307_S17p5O1	389307	rPt-389307	100	100	S17p5O1	T1;T2;T3;T4;T5;T6;T7;T8;T9
505711_S17p5O1	505711	rPt-505711	100	100	S17p5O1	T1;T2;T4;T5;T7;T8;T9
400246_S17p5O13	400246	rPt-400246	100	98.958	S17p5O13	T1;T2;T3;T4;T5;T6;
402400_S17p5O13	402400	rPt-402400	100	100	S17p5O13	T1;T2;T3;T4;T5;T6;T7;T8;T9
402676_S17p5O13	402676	rPt-402676	100	97.917	S17p5O13	T1;T2;T3;T4;T5;T6;
390077_S17p5O20	390077	rPt-390077	100	88.542	S17p5O20	T1;
390285_S17p5O20	390285	rPt-390285	100	96.875	S17p5O20	T1;T4;
399684_S17p5O20	399684	rPt-399684	100	100	S17p5O20	T1;T2;T4;T5;T7;T8;
399960_S17p5O20	399960	rPt-399960	100	100	S17p5O20	T1;T4;T7;
411324_S17p5O20	411324	rPt-411324	100	97.917	S17p5O20	T1;T4;T5;
505570_S17p5O20	505570	rPt-505570	100	92.708	S17p5O20	T1;
346808_S17p5O21	346808	rPt-6911	100	95.833	S17p5O21	T1;T2;T4;T5;
347005_S17p5O21	347005	rPt-7385	99.4792	98.958	S17p5O21	T1;T2;T3;
348429_S17p5O21	348429	tPt-6200	100	95.833	S17p5O21	T1;T2;T4;T5;
401114_S17p5O21	401114	rPt-401114	99.375	95.833	S17p5O21	T1;
505409_S17p5O21	505409	rPt-505409	100	94.792	S17p5O21	T1;T2;
507895_S17p5O21	507895	rPt-507895	100	100	S17p5O21	T1;T2;T4;T5;T7;T8;
507991_S17p5O21	507991	rPt-507991	99.7917	98.958	S17p5O21	T1;T2;T3;
508907_S17p5O9	508907	rPt-508907	100	100	S17p5O9	T1;T2;T3;T4;T5;T6;T7;T8;T9
400159_S17p5P13	400159	rPt-400159	100	94.792	S17p5P13	T1;T2;T3;
400160_S17p5P13	400160	rPt-400160	100	97.917	S17p5P13	T1;T2;T4;T5;
400162_S17p5P13	400162	rPt-400162	99.5833	94.792	S17p5P13	T1;T2;T3;
390086_S17p5P21	390086	rPt-390086	97.9167	91.667	S17p5P21	T1;T2;
400311_S17p5P21	400311	rPt-400311	100	93.75	S17p5P21	T1;T2;
400312_S17p5P21	400312	rPt-400312	100	100	S17p5P21	T1;T4;T7;T8;
400313_S17p5P21	400313	rPt-400313	100	93.75	S17p5P21	T1;T2;
401090_S17p5P21	401090	rPt-401090	100	92.708	S17p5P21	T1;T2;
508017_S17p5P21	508017	rPt-508017	100	93.75	S17p5P21	T1;T2;
508134_S17p5P21	508134	rPt-508134	100	100	S17p5P21	T1;T2;T4;T5;T7;T8;
509601_S17p5P21	509601	rPt-509601	100	100	S17p5P21	T1;T2;T4;T5;T7;T8;
399630_S17p5P9	399630	rPt-399630	100	94.792	S17p5P9	T1;T2;
400046_S17p5P9	400046	rPt-400046	100	100	S17p5P9	T1;T2;T4;T5;T7;T8;
508182_S17p5P9	508182	rPt-508182	99.7917	96.875	S17p5P9	T1;T2;
400008_S17p6A15	400008	rPt-400008	100	100	S17p6A15	T1;T2;T3;T4;T5;T6;T7;T8;T9
506158_S17p6A15	506158	rPt-506158	99.1666	92.708	S17p6A15	T1;
400075_S17p6A2	400075	rPt-400075	100	97.917	S17p6A2	T1;T4;T5;T6;
400077_S17p6A2	400077	rPt-400077	100	95.833	S17p6A2	T1;T4;T5;T6;
506074_S17p6A2	506074	rPt-506074	100	93.75	S17p6A2	T1;T2;
506170_S17p6A2	506170	rPt-506170	99.7396	98.958	S17p6A2	T1;T2;
509425_S17p6A2	509425	rPt-509425	100	94.792	S17p6A2	T1;
410766_S17p6A20	410766	rPt-410766	100	100	S17p6A20	T1;T4;T7;T8;
115472_S17p6A7	115472	wPt-0950	100	96.875	S17p6A7	T1;T4;
390414_S17p6A7	390414	rPt-390414	100	98.958	S17p6A7	T1;T4;
400983_S17p6A7	400983	rPt-400983	100	92.708	S17p6A7	T1;
402612_S17p6A7	402612	rPt-402612	100	93.75	S17p6A7	T1;
506254_S17p6A7	506254	rPt-506254	100	95.833	S17p6A7	T1;T4;
506779_S17p6A7	506779	rPt-506779	100	96.875	S17p6A7	T1;T4;
507883_S17p6A7	507883	rPt-507883	99.5833	95.833	S17p6A7	T1;
507979_S17p6A7	507979	rPt-507979	100	94.792	S17p6A7	T1;
389577_S17p6B13	389577	rPt-389577	100	98.958	S17p6B13	T1;T4;
389970_S17p6B13	389970	rPt-389970	100	97.917	S17p6B13	T1;T4;
411445_S17p6B13	411445	rPt-411445	100	98.958	S17p6B13	T1;T4;
509105_S17p6B13	509105	rPt-509105	100	97.917	S17p6B13	T1;T2;T4;T5;
389847_S17p6B14	389847	rPt-389847	100	89.583	S17p6B14	T1;
398542_S17p6B14	398542	rPt-398542	99.5833	96.875	S17p6B14	T1;T2;
410942_S17p6B5	410942	rPt-410942	100	95.833	S17p6B5	T1;T2;T4;T5;
507724_S17p6B5	507724	rPt-507724	100	98.958	S17p6B5	T1;T2;T3;T4;T5;T6;
399588_S17p6B6	399588	rPt-399588	100	96.875	S17p6B6	T1;T4;
402378_S17p6B6	402378	rPt-402378	100	96.875	S17p6B6	T1;T2;T4;T5;
509580_S17p6B6	509580	rPt-509580	100	97.917	S17p6B6	T1;T2;T4;T5;
507870_S17p6C20	507870	rPt-507870	100	98.958	S17p6C20	T1;T2;T3;T4;T5;T6;
390148_S17p6D3	390148	rPt-390148	100	93.75	S17p6D3	T1;T2;
399656_S17p6D3	399656	rPt-399656	100	93.75	S17p6D3	T1;T2;
401421_S17p6D3	401421	rPt-401421	100	93.75	S17p6D3	T1;T2;
505626_S17p6D3	505626	rPt-505626	100	93.75	S17p6D3	T1;T2;
505763_S17p6D3	505763	rPt-505763	100	95.833	S17p6D3	T1;T2;T4;T5;
505774_S17p6D3	505774	rPt-505774	100	95.833	S17p6D3	T1;T2;T4;T5;
506899_S17p6D3	506899	rPt-506899	100	95.833	S17p6D3	T1;T2;T4;T5;
507170_S17p6D3	507170	rPt-507170	100	98.958	S17p6D3	T1;T4;
389503_S17p6D8	389503	rPt-389503	100	87.5	S17p6D8	T1;
411158_S17p6D8	411158	rPt-411158	100	87.5	S17p6D8	T1;
411254_S17p6D8	411254	rPt-411254	100	100	S17p6D8	T1;T4;T7;
506904_S17p6D8	506904	rPt-506904	100	100	S17p6D8	T1;T4;T7;
390540_S17p6E1	390540	rPt-390540	99.5833	97.917	S17p6E1	T1;T2;
402574_S17p6E1	402574	rPt-402574	100	98.958	S17p6E1	T1;T2;T4;T5;
505356_S17p6E1	505356	rPt-505356	100	93.75	S17p6E1	T1;T2;
505837_S17p6E1	505837	rPt-505837	99.7917	92.708	S17p6E1	T1;T2;T3;
508680_S17p6E1	508680	rPt-508680	100	100	S17p6E1	T1;T2;T4;T5;T7;T8;T9
399959_S17p6E11	399959	rPt-399959	100	100	S17p6E11	T1;T4;T7;
400083_S17p6E11	400083	rPt-400083	100	100	S17p6E11	T1;T4;T7;
401313_S17p6E11	401313	rPt-401313	98.9583	98.958	S17p6E11	T1;
402065_S17p6E11	402065	rPt-402065	100	100	S17p6E11	T1;T4;T7;
402691_S17p6E11	402691	rPt-402691	100	97.917	S17p6E11	T1;T4;T5;
508058_S17p6E11	508058	rPt-508058	99.7917	98.958	S17p6E11	T1;
347186_S17p6F6	347186	rPt-3533	100	95.833	S17p6F6	T1;T4;
400862_S17p6F6	400862	rPt-400862	100	89.583	S17p6F6	T1;
401453_S17p6F6	401453	rPt-401453	100	90.625	S17p6F6	T1;
506882_S17p6F6	506882	rPt-506882	100	92.708	S17p6F6	T1;
509294_S17p6F6	509294	rPt-509294	100	88.542	S17p6F6	T1;
411411_S17p6G1	411411	rPt-411411	100	100	S17p6G1	T1;T2;T3;T4;T5;T6;T7;T8;T9
121347_S17p6G18	121347	wPt-7058	100	100	S17p6G18	T1;T2;T3;T4;T5;T6;T7;T8;T9
508823_S17p6H11	508823	rPt-508823	100	97.917	S17p6H11	T1;T2;T3;T4;T5;T6;
389705_S17p6H14	389705	rPt-389705	100	100	S17p6H14	T1;T4;T5;T7;T8;T9
399760_S17p6H14	399760	rPt-399760	100	100	S17p6H14	T1;T4;T7;
390683_S17p6H16	390683	rPt-390683	100	94.792	S17p6H16	T1;T2;
400436_S17p6H16	400436	rPt-400436	100	93.75	S17p6H16	T1;T2;
401963_S17p6H16	401963	rPt-401963	100	94.792	S17p6H16	T1;
411331_S17p6H16	411331	rPt-411331	100	94.792	S17p6H16	T1;T2;
505565_S17p6H16	505565	rPt-505565	100	97.917	S17p6H16	T1;T2;T4;T5;
507379_S17p6H16	507379	rPt-507379	100	97.917	S17p6H16	T1;T4;T5;
507403_S17p6H16	507403	rPt-507403	100	100	S17p6H16	T1;T2;T4;T5;T7;T8;T9
507463_S17p6H16	507463	rPt-507463	99.7917	98.958	S17p6H16	T1;T2;
506350_S17p6I11	506350	rPt-506350	99.7917	98.958	S17p6I11	T1;T2;T3;
506446_S17p6I11	506446	rPt-506446	100	98.958	S17p6I11	T1;T2;T3;T4;T5;T6;
506745_S17p6I11	506745	rPt-506745	100	100	S17p6I11	T1;T2;T3;T4;T5;T6;T7;T8;T9
508874_S17p6I11	508874	rPt-508874	100	96.875	S17p6I11	T1;T2;T3;T4;T5;T6;
509162_S17p6I11	509162	rPt-509162	100	93.75	S17p6I11	T1;T2;T3;
509602_S17p6I11	509602	rPt-509602	100	95.833	S17p6I11	T1;T2;T4;T5;T6;
390016_S17p6I13	390016	rPt-390016	100	98.958	S17p6I13	T1;T4;
401992_S17p6I13	401992	rPt-401992	100	87.5	S17p6I13	T1;T2;
402352_S17p6I13	402352	rPt-402352	100	87.5	S17p6I13	T1;T2;
402448_S17p6I13	402448	rPt-402448	99.7917	91.667	S17p6I13	T1;T2;T3;
390303_S17p6I15	390303	rPt-390303	100	92.708	S17p6I15	T1;T2;
400979_S17p6I15	400979	rPt-400979	100	94.792	S17p6I15	T1;T2;
401091_S17p6I15	401091	rPt-401091	100	91.667	S17p6I15	T1;T2;
401151_S17p6I15	401151	rPt-401151	100	100	S17p6I15	T1;T2;T4;T5;T7;T8;
401245_S17p6I15	401245	rPt-401245	100	93.75	S17p6I15	T1;
402387_S17p6I15	402387	rPt-402387	100	100	S17p6I15	T1;T4;T7;T8;
402483_S17p6I15	402483	rPt-402483	98.5416	96.875	S17p6I15	T1;T2;T3;
505156_S17p6I15	505156	rPt-505156	100	100	S17p6I15	T1;T2;T4;T5;T7;T8;
505252_S17p6I15	505252	rPt-505252	98.9583	97.917	S17p6I15	T1;T2;T3;
506253_S17p6I15	506253	rPt-506253	100	98.958	S17p6I15	T1;T2;T4;T5;
390435_S17p6J20	390435	rPt-390435	99.7917	98.958	S17p6J20	T1;T2;T3;
401580_S17p6J20	401580	rPt-401580	100	94.792	S17p6J20	T1;T2;T3;
505913_S17p6J20	505913	rPt-505913	100	96.875	S17p6J20	T1;T2;T3;T4;T5;T6;
506009_S17p6J20	506009	rPt-506009	100	98.958	S17p6J20	T1;T2;T3;T4;T5;T6;
506977_S17p6J20	506977	rPt-506977	100	94.792	S17p6J20	T1;T2;T3;
508557_S17p6K3	508557	rPt-508557	98.9583	94.792	S17p6K3	T1;T2;T3;
401651_S17p6M12	401651	rPt-401651	100	100	S17p6M12	T1;T2;T3;T4;T5;T6;T7;T8;T9
508714_S17p6N23	508714	rPt-508714	98.5417	97.917	S17p6N23	T1;
389621_S17p6O5	389621	rPt-389621	99.7917	98.958	S17p6O5	T1;
402005_S17p6O5	402005	rPt-402005	100	100	S17p6O5	T1;T4;T7;T8;
505772_S17p6O5	505772	rPt-505772	97.9167	97.917	S17p6O5	T1;
402632_S17p6P21	402632	rPt-402632	100	94.792	S17p6P21	T1;T2;T3;
401653_S17p6P23	401653	rPt-401653	100	94.792	S17p6P23	T1;T2;T3;
400464_S17p6P5	400464	rPt-400464	100	100	S17p6P5	T1;T2;T3;T4;T5;T6;T7;T8;T9
411025_S17p6P5	411025	rPt-411025	100	93.75	S17p6P5	T1;
411121_S17p6P5	411121	rPt-411121	100	100	S17p6P5	T1;T4;T7;
401303_S17p7A12	401303	rPt-401303	100	98.958	S17p7A12	T1;T2;T3;T4;T5;T6;
389770_S17p7A18	389770	rPt-389770	100	96.875	S17p7A18	T1;T2;T3;T4;T5;T6;
507787_S17p7B1	507787	rPt-507787	100	98.958	S17p7B1	T1;T2;T3;T4;T5;T6;
506881_S17p7B10	506881	rPt-506881	100	100	S17p7B10	T1;T4;T7;
411277_S17p7B5	411277	rPt-411277	100	98.958	S17p7B5	T1;T2;T3;T4;T5;T6;
399577_S17p7C13	399577	rPt-399577	100	94.792	S17p7C13	T1;T2;
509078_S17p7C13	509078	rPt-509078	100	97.917	S17p7C13	T1;T2;T4;T5;
401109_S17p7C5	401109	rPt-401109	100	87.5	S17p7C5	T1;T2;
505564_S17p7D18	505564	rPt-505564	100	100	S17p7D18	T1;T4;T7;T8;
505673_S17p7D19	505673	rPt-505673	100	100	S17p7D19	T1;T2;T3;T4;T5;T6;T7;T8;T9
347763_S17p7E1	347763	rPt-0043	100	100	S17p7E1	T1;T4;T7;
390248_S17p7E1	390248	rPt-390248	100	96.875	S17p7E1	T1;T2;T4;T5;
390705_S17p7E1	390705	rPt-390705	100	97.917	S17p7E1	T1;T2;T4;T5;
400955_S17p7E1	400955	rPt-400955	100	97.917	S17p7E1	T1;T2;T4;T5;
401219_S17p7E1	401219	rPt-401219	100	97.917	S17p7E1	T1;T2;T4;T5;
401988_S17p7E1	401988	rPt-401988	99.1666	98.958	S17p7E1	T1;
505412_S17p7E1	505412	rPt-505412	100	96.875	S17p7E1	T1;T2;T4;T5;
505508_S17p7E1	505508	rPt-505508	100	100	S17p7E1	T1;T2;T4;T5;T7;T8;
506104_S17p7E1	506104	rPt-506104	100	97.917	S17p7E1	T1;T2;T4;T5;
506979_S17p7E1	506979	rPt-506979	100	100	S17p7E1	T1;T2;T4;T5;T6;T7;T8;T9
507667_S17p7E1	507667	rPt-507667	98.9583	92.708	S17p7E1	T1;T2;
507679_S17p7E1	507679	rPt-507679	100	100	S17p7E1	T1;T2;T3;T4;T5;T6;T7;T8;T9
507845_S17p7E1	507845	rPt-507845	100	100	S17p7E1	T1;T2;T4;T5;T7;T8;
509399_S17p7E1	509399	rPt-509399	100	100	S17p7E1	T1;T4;T7;
509536_S17p7E1	509536	rPt-509536	100	98.958	S17p7E1	T1;T2;T4;T5;
509685_S17p7E1	509685	rPt-509685	100	97.917	S17p7E1	T1;T2;T4;T5;T6;
401272_S17p7E2	401272	rPt-401272	100	93.75	S17p7E2	T1;T2;T3;
400300_S17p7F21	400300	rPt-400300	100	97.917	S17p7F21	T1;T4;
401572_S17p7F21	401572	rPt-401572	100	95.833	S17p7F21	T1;T2;T4;T5;
390498_S17p7G10	390498	rPt-390498	100	100	S17p7G10	T1;T2;T3;T4;T5;T6;T7;T8;T9
390618_S17p7G10	390618	rPt-390618	100	94.792	S17p7G10	T1;T2;T3;
390774_S17p7G10	390774	rPt-390774	100	95.833	S17p7G10	T1;T2;T3;T4;T5;T6;
399247_S17p7G10	399247	rPt-399247	100	100	S17p7G10	T1;T2;T4;T5;T7;T8;
411463_S17p7G10	411463	rPt-411463	100	100	S17p7G10	T1;T2;T4;T5;T7;T8;
506166_S17p7G10	506166	rPt-506166	100	100	S17p7G10	T1;T2;T4;T5;T7;T8;
509562_S17p7G10	509562	rPt-509562	100	94.792	S17p7G10	T1;T2;T3;
344635_S17p7G11	344635	wPt-344635	100	100	S17p7G11	T1;T2;T3;T4;T5;T6;T7;T8;T9
347871_S17p7G11	347871	rPt-6029	99.7917	98.958	S17p7G11	T1;T2;T3;
400608_S17p7G14	400608	rPt-400608	100	94.792	S17p7G14	T1;
505601_S17p7H16	505601	rPt-505601	100	100	S17p7H16	T1;T4;T7;
390761_S17p7I21	390761	rPt-390761	100	98.958	S17p7I21	T1;T2;T4;T5;T6;
400943_S17p7I21	400943	rPt-400943	100	100	S17p7I21	T1;T2;T4;T5;T7;T8;
411338_S17p7I21	411338	rPt-411338	96.6667	95.833	S17p7I21	T1;T2;
509085_S17p7I21	509085	rPt-509085	100	100	S17p7I21	T1;T2;T4;T5;T6;T7;T8;T9
411051_S17p7I5	411051	rPt-411051	100	93.75	S17p7I5	T1;T2;
506676_S17p7I5	506676	rPt-506676	100	97.917	S17p7I5	T1;T2;T4;T5;
398681_S17p7J1	398681	rPt-398681	100	96.875	S17p7J1	T1;T4;
399888_S17p7J1	399888	rPt-399888	100	94.792	S17p7J1	T1;T2;
399984_S17p7J1	399984	rPt-399984	100	100	S17p7J1	T1;T2;T3;T4;T5;T6;T7;T8;T9
401627_S17p7J1	401627	rPt-401627	100	94.792	S17p7J1	T1;T2;
509300_S17p7J1	509300	rPt-509300	100	93.75	S17p7J1	T1;T2;
401701_S17p7K11	401701	rPt-401701	100	96.875	S17p7K11	T1;T2;T3;T4;T5;T6;
401973_S17p7K11	401973	rPt-401973	100	95.833	S17p7K11	T1;T2;T3;T4;T5;T6;
402036_S17p7K11	402036	rPt-402036	100	93.75	S17p7K11	T1;T2;T3;
402376_S17p7K11	402376	rPt-402376	100	100	S17p7K11	T1;T2;T3;T4;T5;T6;T7;T8;T9
507166_S17p7K11	507166	rPt-507166	100	95.833	S17p7K11	T1;T2;T3;T4;T5;T6;
507360_S17p7K11	507360	rPt-507360	100	97.917	S17p7K11	T1;T2;T3;T4;T5;T6;
399715_S17p7K14	399715	rPt-399715	100	94.792	S17p7K14	T1;
507766_S17p7K17	507766	rPt-507766	100	96.875	S17p7K17	T1;T4;
507996_S17p7K17	507996	rPt-507996	100	90.625	S17p7K17	T1;T2;
346547_S17p7K2	346547	rPt-3306	100	95.833	S17p7K2	T1;T4;
411409_S17p7L15	411409	rPt-411409	100	95.833	S17p7L15	T1;T2;T4;T5;
507781_S17p7L15	507781	rPt-507781	100	97.917	S17p7L15	T1;T2;T4;T5;
390037_S17p7M2	390037	rPt-390037	98.1251	96.875	S17p7M2	T1;
399869_S17p7M2	399869	rPt-399869	100	100	S17p7M2	T1;T4;T7;
400179_S17p7M2	400179	rPt-400179	100	100	S17p7M2	T1;T4;T5;T7;T8;
400203_S17p7M2	400203	rPt-400203	100	98.958	S17p7M2	T1;T4;T5;
401239_S17p7M2	401239	rPt-401239	100	100	S17p7M2	T1;T4;T7;T8;
505274_S17p7M2	505274	rPt-505274	100	100	S17p7M2	T1;T2;T3;T4;T5;T6;T7;T8;T9
507162_S17p7M4	507162	rPt-507162	100	100	S17p7M4	T1;T4;T7;
119868_S17p7P12	119868	wPt-8613	99.5833	94.792	S17p7P12	T1;
389540_S17p7P12	389540	rPt-389540	100	94.792	S17p7P12	T1;T2;
508725_S17p7P12	508725	rPt-508725	100	93.75	S17p7P12	T1;
345663_S17p7P22	345663	wPt-345663	100	100	S17p7P22	T1;T2;T4;T5;T6;T7;T8;T9
347302_S17p7P22	347302	rPt-2304	100	100	S17p7P22	T1;T2;T4;T5;T7;T8;T9
506457_S17p7P22	506457	rPt-506457	100	100	S17p7P22	T1;T4;T7;T8;
506276_S17p7P23	506276	rPt-506276	100	100	S17p7P23	T1;T2;T3;T4;T5;T6;T7;T8;T9
401438_S17p7P3	401438	rPt-401438	100	94.792	S17p7P3	T1;T2;
506140_S21p1A16	506140	rPt-506140	100	99.8958	S21p1A16	T1;T2;T3;T4;T5;T6;
507091_S21p1A16	507091	rPt-507091	100	99.8958	S21p1A16	T1;T2;T3;T4;T5;T6;
507698_S21p1A16	507698	rPt-507698	100	100	S21p1A16	T1;T2;T3;T4;T5;T6;T7;T8;T9
390280_S21p1A8	390280	rPt-390280	100	99.5139	S21p1A8	T1;T2;T3;T4;T5;T6;
390631_S21p1A8	390631	rPt-390631	100	99.132	S21p1A8	T1;T2;T3;T4;T5;T6;
390696_S21p1A8	390696	rPt-390696	100	100	S21p1A8	T1;T2;T3;T4;T5;T6;T7;T8;T9
399374_S21p1A8	399374	rPt-399374	100	100	S21p1A8	T1;T2;T3;T4;T5;T6;T7;T8;T9
399436_S21p1A8	399436	rPt-399436	99.5833	99.0279	S21p1A8	T1;T2;T3;
400764_S21p1A8	400764	rPt-400764	100	99.8958	S21p1A8	T1;T2;T3;T4;T5;T6;
401611_S21p1A8	401611	rPt-401611	100	99.8958	S21p1A8	T1;T2;T3;T4;T5;T6;
401658_S21p1A8	401658	rPt-401658	100	98.9237	S21p1A8	T1;T2;T3;T4;T5;T6;
410825_S21p1A8	410825	rPt-410825	100	99.7917	S21p1A8	T1;T2;T3;T4;T5;T6;
411108_S21p1A8	411108	rPt-411108	100	99.7917	S21p1A8	T1;T2;T4;T5;
508258_S21p1A8	508258	rPt-508258	100	99.6875	S21p1A8	T1;T2;T3;T4;T5;T6;
508960_S21p1A8	508960	rPt-508960	100	100	S21p1A8	T1;T2;T3;T4;T5;T6;T7;T8;T9
509497_S21p1A8	509497	rPt-509497	100	100	S21p1A8	T1;T2;T3;T4;T5;T6;T7;T8;T9
390034_S21p1B18	390034	rPt-390034	100	91.4931	S21p1B18	T1;T2;T3;
506730_S21p1B18	506730	rPt-506730	100	100	S21p1B18	T1;T2;T3;T4;T5;T6;T7;T8;T9
507443_S21p1B2	507443	rPt-507443	100	96.9096	S21p1B2	T1;T4;
402472_S21p1B22	402472	rPt-402472	100	100	S21p1B22	T1;T2;T3;T4;T5;T6;T7;T8;T9
505198_S21p1B24	505198	rPt-505198	100	97.4999	S21p1B24	T1;T4;
399692_S21p1B4	399692	rPt-399692	100	100	S21p1B4	T1;T2;T4;T5;T7;T8;
399796_S21p1B4	399796	rPt-399796	100	99.8958	S21p1B4	T1;T2;T4;T5;
400966_S21p1B4	400966	rPt-400966	100	99.8958	S21p1B4	T1;T2;T4;T5;
401691_S21p1B4	401691	rPt-401691	100	99.8958	S21p1B4	T1;T2;T4;T5;
402299_S21p1B4	402299	rPt-402299	100	99.8958	S21p1B4	T1;T2;T4;T5;
399891_S21p1B6	399891	rPt-399891	100	99.4098	S21p1B6	T1;T4;
411325_S21p1B8	411325	rPt-411325	100	98.9583	S21p1B8	T1;T2;T4;T5;
508313_S21p1C10	508313	rPt-508313	100	100	S21p1C10	T1;T2;T3;T4;T5;T6;T7;T8;T9
398692_S21p1D22	398692	rPt-398692	100	99.8958	S21p1D22	T1;T2;T4;T5;
507889_S21p1D22	507889	rPt-507889	99.1667	99.2708	S21p1D22	T1;T2;
400561_S21p1E19	400561	rPt-400561	100	100	S21p1E19	T1;T2;T3;T4;T5;T6;T7;T8;T9
506083_S21p1E19	506083	rPt-506083	100	99.6181	S21p1E19	T1;T2;T3;T4;T5;T6;
508193_S21p1E19	508193	rPt-508193	100	99.3056	S21p1E19	T1;T2;T3;T4;T5;T6;
508231_S21p1E19	508231	rPt-508231	100	99.7917	S21p1E19	T1;T2;T4;T5;
390307_S21p1F4	390307	rPt-390307	100	98.6458	S21p1F4	T1;T4;
400359_S21p1F4	400359	rPt-400359	100	100	S21p1F4	T1;T4;T7;
400361_S21p1F4	400361	rPt-400361	100	100	S21p1F4	T1;T4;T7;
390112_S21p1G3	390112	rPt-390112	100	98.75	S21p1G3	T1;T2;T3;T4;T5;T6;
398624_S21p1G3	398624	rPt-398624	100	93.6805	S21p1G3	T1;T2;T3;
411223_S21p1G3	411223	rPt-411223	100	99.0279	S21p1G3	T1;T2;T3;T4;T5;T6;
507333_S21p1G3	507333	rPt-507333	100	99.8958	S21p1G3	T1;T2;T3;T4;T5;T6;
509364_S21p1G3	509364	rPt-509364	100	90.1389	S21p1G3	T1;T2;T3;
400790_S21p1H16	400790	rPt-400790	100	100	S21p1H16	T1;T2;T3;T4;T5;T6;T7;T8;T9
402278_S21p1H16	402278	rPt-402278	100	99.8958	S21p1H16	T1;T2;T4;T5;T6;
505196_S21p1I20	505196	rPt-505196	100	99.6875	S21p1I20	T1;T2;T3;T4;T5;T6;
401479_S21p1J16	401479	rPt-401479	98.3334	98.5764	S21p1J16	T1;
508921_S21p1J16	508921	rPt-508921	100	99.5833	S21p1J16	T1;T4;
372737_S21p1J2	372737	wPt-11972	100	97.7777	S21p1J2	T1;T2;T4;T5;
389848_S21p1J2	389848	rPt-389848	100	97.3959	S21p1J2	T1;T2;T4;T5;
402520_S21p1J2	402520	rPt-402520	100	97.4652	S21p1J2	T1;T2;T4;T5;
508498_S21p1J2	508498	rPt-508498	100	96.3542	S21p1J2	T1;T2;T4;T5;
400020_S21p1K17	400020	rPt-400020	100	99.7917	S21p1K17	T1;T2;T4;T5;
400022_S21p1K17	400022	rPt-400022	100	99.8958	S21p1K17	T1;T2;T4;T5;
410837_S21p1K17	410837	rPt-410837	100	100	S21p1K17	T1;T2;T3;T4;T5;T6;T7;T8;T9
401129_S21p1K9	401129	rPt-401129	100	99.8958	S21p1K9	T1;T2;T4;T5;
505935_S21p1K9	505935	rPt-505935	100	100	S21p1K9	T1;T2;T4;T5;T7;T8;
508723_S21p1K9	508723	rPt-508723	100	100	S21p1K9	T1;T2;T4;T5;T7;T8;
509019_S21p1K9	509019	rPt-509019	100	99.7917	S21p1K9	T1;T2;T4;T5;
508677_S21p1O17	508677	rPt-508677	100	99.5833	S21p1O17	T1;T2;T4;T5;
506741_S21p1O24	506741	rPt-506741	100	99.5833	S21p1O24	T1;T2;T3;T4;T5;T6;
400430_S21p1P14	400430	rPt-400430	100	98.8195	S21p1P14	T1;T2;T3;T4;T5;T6;
508550_S21p2A15	508550	rPt-508550	100	99.6875	S21p2A15	T1;T2;T4;T5;
402152_S21p2A2	402152	rPt-402152	99.1667	98.8541	S21p2A2	T1;
390093_S21p2B19	390093	rPt-390093	100	95.9028	S21p2B19	T1;T2;T4;T5;
399271_S21p2B19	399271	rPt-399271	100	100	S21p2B19	T1;T2;T4;T5;T7;T8;
399306_S21p2B19	399306	rPt-399306	100	100	S21p2B19	T1;T2;T4;T5;T7;T8;
401974_S21p2B19	401974	rPt-401974	100	100	S21p2B19	T1;T2;T4;T5;T7;T8;
402652_S21p2B19	402652	rPt-402652	100	100	S21p2B19	T1;T2;T4;T5;T7;T8;
410860_S21p2B19	410860	rPt-410860	100	100	S21p2B19	T1;T2;T4;T5;T7;T8;
505485_S21p2B19	505485	rPt-505485	100	99.8958	S21p2B19	T1;T4;T5;
507804_S21p2B19	507804	rPt-507804	100	100	S21p2B19	T1;T2;T4;T5;T7;T8;
401500_S21p2B9	401500	rPt-401500	100	100	S21p2B9	T1;T2;T3;T4;T5;T6;T7;T8;T9
506246_S21p2B9	506246	rPt-506246	100	99.7917	S21p2B9	T1;T2;T3;T4;T5;T6;
508522_S21p2C8	508522	rPt-508522	100	97.5695	S21p2C8	T1;T2;T4;T5;
506642_S21p2F8	506642	rPt-506642	100	99.4792	S21p2F8	T1;T2;T3;T4;T5;T6;
402102_S21p2G8	402102	rPt-402102	100	97.5695	S21p2G8	T1;T2;T4;T5;
508735_S21p2G8	508735	rPt-508735	100	98.0904	S21p2G8	T1;T2;T3;T4;T5;T6;
343891_S21p2H18	343891	wPt-343891	100	99.8958	S21p2H18	T1;T2;T4;T5;
347105_S21p2H18	347105	rPt-0443	100	89.7222	S21p2H18	T1;T2;T3;
348374_S21p2H18	348374	tPt-6353	100	99.8958	S21p2H18	T1;T2;T4;T5;
390020_S21p2H18	390020	rPt-390020	100	100	S21p2H18	T1;T2;T4;T5;T7;T8;
390388_S21p2H18	390388	rPt-390388	99.7917	95.9723	S21p2H18	T1;T2;
390421_S21p2H18	390421	rPt-390421	100	99.7917	S21p2H18	T1;T2;T4;T5;
401284_S21p2H18	401284	rPt-401284	100	99.7917	S21p2H18	T1;T2;T4;T5;
401570_S21p2H18	401570	rPt-401570	100	99.8958	S21p2H18	T1;T2;T4;T5;
410957_S21p2H18	410957	rPt-410957	100	92.9167	S21p2H18	T1;T2;
411136_S21p2H18	411136	rPt-411136	100	99.4792	S21p2H18	T1;T2;T4;T5;
507125_S21p2H18	507125	rPt-507125	100	99.6875	S21p2H18	T1;T2;T4;T5;
398681_S21p2I18	398681	rPt-398681	100	99.0624	S21p2I18	T1;T4;
399888_S21p2I18	399888	rPt-399888	100	100	S21p2I18	T1;T2;T4;T5;T6;T7;T8;T9
401627_S21p2I18	401627	rPt-401627	100	99.8958	S21p2I18	T1;T2;T4;T5;T6;
505685_S21p2I18	505685	rPt-505685	99.7917	91.3542	S21p2I18	T1;T2;T3;
509300_S21p2I18	509300	rPt-509300	100	93.1945	S21p2I18	T1;T2;
389612_S21p2I4	389612	rPt-389612	100	99.8958	S21p2I4	T1;T2;T3;T4;T5;T6;
505256_S21p2I6	505256	rPt-505256	100	93.9236	S21p2I6	T1;
506172_S21p2J13	506172	rPt-506172	99.5833	99.2362	S21p2J13	T1;T2;T3;
402316_S21p2J14	402316	rPt-402316	100	99.375	S21p2J14	T1;T2;T3;T4;T5;T6;
389912_S21p2J17	389912	rPt-389912	99.7917	95.5208	S21p2J17	T1;
389968_S21p2J17	389968	rPt-389968	100	96.1458	S21p2J17	T1;T4;T5;
390234_S21p2J17	390234	rPt-390234	100	95.3124	S21p2J17	T1;T4;T5;
390567_S21p2J17	390567	rPt-390567	100	94.8958	S21p2J17	T1;
399435_S21p2J17	399435	rPt-399435	100	96.2848	S21p2J17	T1;T4;T5;
399537_S21p2J17	399537	rPt-399537	100	95.9375	S21p2J17	T1;T2;T4;T5;
400813_S21p2J17	400813	rPt-400813	100	96.6667	S21p2J17	T1;T4;T5;
400874_S21p2J17	400874	rPt-400874	100	96.0416	S21p2J17	T1;T2;T4;T5;
402527_S21p2J17	402527	rPt-402527	100	96.7014	S21p2J17	T1;T4;T5;
402609_S21p2J17	402609	rPt-402609	100	96.3542	S21p2J17	T1;T4;
410803_S21p2J17	410803	rPt-410803	100	95.6945	S21p2J17	T1;T4;T5;
410878_S21p2J17	410878	rPt-410878	100	99.132	S21p2J17	T1;T4;
506101_S21p2J17	506101	rPt-506101	100	96.5277	S21p2J17	T1;T4;
507891_S21p2J17	507891	rPt-507891	99.5833	95.3126	S21p2J17	T1;T2;
411314_S21p2K6	411314	rPt-411314	100	99.8958	S21p2K6	T1;T2;T3;T4;T5;T6;
401394_S21p2L21	401394	rPt-401394	100	99.6181	S21p2L21	T1;T2;T4;T5;
402630_S21p2L21	402630	rPt-402630	100	99.6181	S21p2L21	T1;T2;T4;T5;
507250_S21p2L21	507250	rPt-507250	100	99.0279	S21p2L21	T1;T2;T4;T5;
507455_S21p2L21	507455	rPt-507455	100	99.3056	S21p2L21	T1;T2;T4;T5;
389630_S21p2M21	389630	rPt-389630	99.1667	99.5833	S21p2M21	T1;T2;
505296_S21p2M21	505296	rPt-505296	100	93.6459	S21p2M21	T1;T2;
390529_S21p2M4	390529	rPt-390529	99.5833	97.8124	S21p2M4	T1;T2;T3;
411064_S21p2M9	411064	rPt-411064	100	98.9931	S21p2M9	T1;T4;
402346_S21p2O17	402346	rPt-402346	100	95.3471	S21p2O17	T1;T4;
402410_S21p2O17	402410	rPt-402410	100	99.7917	S21p2O17	T1;T4;
507892_S21p2O17	507892	rPt-507892	100	99.2014	S21p2O17	T1;T2;T4;T5;
508226_S21p2O17	508226	rPt-508226	100	100	S21p2O17	T1;T4;T7;
508290_S21p2O17	508290	rPt-508290	100	99.2014	S21p2O17	T1;T4;
508421_S21p2O17	508421	rPt-508421	100	99.8958	S21p2O17	T1;T4;
390656_S21p2O7	390656	rPt-390656	100	99.8958	S21p2O7	T1;T2;T3;T4;T5;T6;
399931_S21p2O7	399931	rPt-399931	100	100	S21p2O7	T1;T2;T3;T4;T5;T6;T7;T8;T9
400994_S21p2O7	400994	rPt-400994	100	100	S21p2O7	T1;T2;T3;T4;T5;T6;T7;T8;T9
401000_S21p2O7	401000	rPt-401000	100	98.5764	S21p2O7	T1;T2;T3;T4;T5;T6;
507187_S21p2O7	507187	rPt-507187	100	99.2708	S21p2O7	T1;T2;T4;T5;
507659_S21p2O7	507659	rPt-507659	100	100	S21p2O7	T1;T2;T3;T4;T5;T6;T7;T8;T9
509354_S21p2O7	509354	rPt-509354	100	93.2638	S21p2O7	T1;T2;T3;
506807_S21p2P15	506807	rPt-506807	100	95.0348	S21p2P15	T1;T2;T3;T4;T5;T6;
507646_S21p2P6	507646	rPt-507646	100	96.1805	S21p2P6	T1;T4;
401396_S21p3A1	401396	rPt-401396	100	98.4374	S21p3A1	T1;T4;
390393_S21p3B17	390393	rPt-390393	100	99.8958	S21p3B17	T1;T2;T4;T5;T6;
390610_S21p3B17	390610	rPt-390610	100	99.7223	S21p3B17	T1;T2;T4;T5;
411412_S21p3B17	411412	rPt-411412	100	95.5555	S21p3B17	T1;T2;T4;T5;
505993_S21p3B17	505993	rPt-505993	100	98.4029	S21p3B17	T1;T2;T4;T5;T6;
398513_S21p3B22	398513	rPt-398513	100	93.1945	S21p3B22	T1;
506818_S21p3B22	506818	rPt-506818	100	100	S21p3B22	T1;T4;T7;
389547_S21p3B7	389547	rPt-389547	100	99.8958	S21p3B7	T1;T2;T4;T5;T6;
507404_S21p3B7	507404	rPt-507404	100	87.2917	S21p3B7	T1;T2;T3;
508390_S21p3B7	508390	rPt-508390	100	88.4721	S21p3B7	T1;T2;
400204_S21p3D15	400204	rPt-400204	100	99.4098	S21p3D15	T1;T4;T5;
390304_S21p3D19	390304	rPt-390304	100	100	S21p3D19	T1;T2;T3;T4;T5;T6;T7;T8;T9
506133_S21p3D19	506133	rPt-506133	100	99.5833	S21p3D19	T1;T2;T3;T4;T5;T6;
398576_S21p3E19	398576	rPt-398576	100	92.6388	S21p3E19	T1;T2;
401221_S21p3E19	401221	rPt-401221	100	100	S21p3E19	T1;T2;T4;T5;T7;T8;
390703_S21p3G22	390703	rPt-390703	100	90.3473	S21p3G22	T1;T2;
400207_S21p3G22	400207	rPt-400207	100	89.5833	S21p3G22	T1;T2;
401419_S21p3G22	401419	rPt-401419	100	99.7917	S21p3G22	T1;T2;T4;T5;
505132_S21p3G22	505132	rPt-505132	100	99.6875	S21p3G22	T1;T2;T4;T5;
505228_S21p3G22	505228	rPt-505228	99.7917	94.8612	S21p3G22	T1;T2;
506699_S21p3G22	506699	rPt-506699	100	96.1111	S21p3G22	T1;T2;T4;T5;
506790_S21p3G22	506790	rPt-506790	100	90.9374	S21p3G22	T1;
506795_S21p3G22	506795	rPt-506795	99.1666	95.6945	S21p3G22	T1;T2;
507424_S21p3G22	507424	rPt-507424	100	89.1667	S21p3G22	T1;T2;
509124_S21p3G22	509124	rPt-509124	100	99.7917	S21p3G22	T1;T2;T4;T5;
402160_S21p3H13	402160	rPt-402160	100	98.75	S21p3H13	T1;T2;T3;T4;T5;T6;
507310_S21p3H13	507310	rPt-507310	100	92.2221	S21p3H13	T1;T2;T3;
507311_S21p3H13	507311	rPt-507311	100	100	S21p3H13	T1;T2;T4;T5;T7;T8;
507335_S21p3H13	507335	rPt-507335	100	98.1251	S21p3H13	T1;T2;T3;T4;T5;T6;
507452_S21p3H13	507452	rPt-507452	100	100	S21p3H13	T1;T2;T4;T5;T7;T8;
507950_S21p3H15	507950	rPt-507950	100	100	S21p3H15	T1;T2;T3;T4;T5;T6;T7;T8;T9
390449_S21p3I4	390449	rPt-390449	100	94.0625	S21p3I4	T1;
505732_S21p3I4	505732	rPt-505732	100	100	S21p3I4	T1;T4;T7;
411131_S21p3I9	411131	rPt-411131	99.7917	99.1667	S21p3I9	T1;T2;T3;
507035_S21p3I9	507035	rPt-507035	100	99.8958	S21p3I9	T1;T2;T4;T5;
401437_S21p3J11	401437	rPt-401437	100	99.8958	S21p3J11	T1;T4;T5;
389975_S21p3J22	389975	rPt-389975	100	100	S21p3J22	T1;T2;T3;T4;T5;T6;T7;T8;T9
399793_S21p3J22	399793	rPt-399793	100	100	S21p3J22	T1;T2;T3;T4;T5;T6;T7;T8;T9
399992_S21p3J22	399992	rPt-399992	100	99.8958	S21p3J22	T1;T2;T3;T4;T5;T6;
400378_S21p3J22	400378	rPt-400378	98.9583	99.4792	S21p3J22	T1;T2;T3;
400380_S21p3J22	400380	rPt-400380	100	99.7917	S21p3J22	T1;T2;T3;T4;T5;T6;
400499_S21p3J22	400499	rPt-400499	100	92.1527	S21p3J22	T1;T2;T3;
401962_S21p3J22	401962	rPt-401962	100	97.882	S21p3J22	T1;T2;T3;T4;T5;T6;
402238_S21p3J22	402238	rPt-402238	100	99.8958	S21p3J22	T1;T2;T3;T4;T5;T6;
410827_S21p3J22	410827	rPt-410827	100	98.9237	S21p3J22	T1;T2;T3;T4;T5;T6;
507081_S21p3J22	507081	rPt-507081	100	99.7917	S21p3J22	T1;T2;T3;T4;T5;T6;
508342_S21p3J22	508342	rPt-508342	100	99.7917	S21p3J22	T1;T2;T3;T4;T5;T6;
508679_S21p3J22	508679	rPt-508679	100	99.7917	S21p3J22	T1;T2;T3;T4;T5;T6;
509653_S21p3J22	509653	rPt-509653	100	100	S21p3J22	T1;T2;T3;T4;T5;T6;T7;T8;T9
507717_S21p3K17	507717	rPt-507717	100	97.8126	S21p3K17	T1;T4;T5;
390777_S21p3K5	390777	rPt-390777	100	98.9237	S21p3K5	T1;T2;T3;T4;T5;T6;
400352_S21p3K5	400352	rPt-400352	100	100	S21p3K5	T1;T2;T3;T4;T5;T6;T7;T8;T9
505968_S21p3K5	505968	rPt-505968	100	99.4445	S21p3K5	T1;T2;T3;T4;T5;T6;
507803_S21p3K5	507803	rPt-507803	100	94.5138	S21p3K5	T1;T2;T3;
508133_S21p3K5	508133	rPt-508133	100	91.6667	S21p3K5	T1;T2;T3;
508826_S21p3K5	508826	rPt-508826	100	98.5764	S21p3K5	T1;T2;T4;T5;
508040_S21p3L16	508040	rPt-508040	100	99.7917	S21p3L16	T1;T4;
400230_S21p3L24	400230	rPt-400230	100	99.8958	S21p3L24	T1;T2;T3;T4;T5;T6;
400698_S21p3L24	400698	rPt-400698	100	99.6875	S21p3L24	T1;T2;T3;T4;T5;T6;
400809_S21p3L24	400809	rPt-400809	100	98.0555	S21p3L24	T1;T2;T3;T4;T5;T6;
389847_S21p3N11	389847	rPt-389847	100	98.9237	S21p3N11	T1;T4;T5;T6;
398542_S21p3N11	398542	rPt-398542	100	98.8195	S21p3N11	T1;T2;T4;T5;T6;
507068_S21p3N9	507068	rPt-507068	100	99.1666	S21p3N9	T1;T2;T4;T5;
400279_S21p3O15	400279	rPt-400279	100	92.0486	S21p3O15	T1;T2;T3;
400938_S21p3O15	400938	rPt-400938	100	99.4098	S21p3O15	T1;T2;T3;T4;T5;T6;
508956_S21p3O23	508956	rPt-508956	100	99.5833	S21p3O23	T1;T2;T4;T5;
509126_S21p3O23	509126	rPt-509126	100	98.368	S21p3O23	T1;T2;T4;T5;
400027_S21p3P24	400027	rPt-400027	99.7917	92.1529	S21p3P24	T1;T2;T3;
400029_S21p3P24	400029	rPt-400029	99.7917	97.1528	S21p3P24	T1;T2;
508105_S21p3P24	508105	rPt-508105	100	99.0279	S21p3P24	T1;T4;
508471_S21p3P24	508471	rPt-508471	100	99.6875	S21p3P24	T1;T4;
399688_S21p4B10	399688	rPt-399688	100	100	S21p4B10	T1;T2;T3;T4;T5;T6;T7;T8;T9
401696_S21p4B10	401696	rPt-401696	100	99.7917	S21p4B10	T1;T2;T3;T4;T5;T6;
506907_S21p4B10	506907	rPt-506907	100	99.8958	S21p4B10	T1;T2;T3;T4;T5;T6;
509476_S21p4B10	509476	rPt-509476	100	99.1667	S21p4B10	T1;T2;T3;T4;T5;T6;
508010_S21p4C20	508010	rPt-508010	100	93.8195	S21p4C20	T1;T2;T3;
401123_S21p4D1	401123	rPt-401123	100	99.4445	S21p4D1	T1;T2;T3;T4;T5;T6;
401126_S21p4D1	401126	rPt-401126	100	99.7917	S21p4D1	T1;T2;T3;T4;T5;T6;
401125_S21p4D16	401125	rPt-401125	100	100	S21p4D16	T1;T2;T3;T4;T5;T6;T7;T8;T9
401549_S21p4D16	401549	rPt-401549	100	99.5833	S21p4D16	T1;T2;T3;T4;T5;T6;
506941_S21p4D16	506941	rPt-506941	100	93.1945	S21p4D16	T1;T2;T3;
509042_S21p4D6	509042	rPt-509042	100	99.2014	S21p4D6	T1;T2;T3;T4;T5;T6;
401656_S21p4F21	401656	rPt-401656	100	99.6875	S21p4F21	T1;T4;
401326_S21p4H1	401326	rPt-401326	100	99.4792	S21p4H1	T1;T4;
389994_S21p4H2	389994	rPt-389994	100	99.375	S21p4H2	T1;T2;T4;T5;
400729_S21p4H2	400729	rPt-400729	100	100	S21p4H2	T1;T2;T4;T5;T7;T8;
402412_S21p4H2	402412	rPt-402412	100	100	S21p4H2	T1;T2;T4;T5;T7;T8;
402413_S21p4H2	402413	rPt-402413	100	99.5139	S21p4H2	T1;T2;T4;T5;
411455_S21p4H2	411455	rPt-411455	100	96.1111	S21p4H2	T1;T2;T4;T5;
507805_S21p4H2	507805	rPt-507805	100	90.7639	S21p4H2	T1;T2;
507983_S21p4H2	507983	rPt-507983	100	100	S21p4H2	T1;T2;T4;T5;T7;T8;
400039_S21p4J22	400039	rPt-400039	100	97.5695	S21p4J22	T1;T4;
400041_S21p4J22	400041	rPt-400041	100	98.9237	S21p4J22	T1;T2;T4;T5;
400864_S21p4J22	400864	rPt-400864	100	100	S21p4J22	T1;T2;T3;T4;T5;T6;T7;T8;T9
400869_S21p4J22	400869	rPt-400869	100	99.7917	S21p4J22	T1;T2;T3;T4;T5;T6;
401447_S21p4J22	401447	rPt-401447	100	98.9583	S21p4J22	T1;T2;T3;T4;T5;T6;
401451_S21p4J22	401451	rPt-401451	100	99.3404	S21p4J22	T1;T2;T3;T4;T5;T6;
508188_S21p4J22	508188	rPt-508188	100	91.1111	S21p4J22	T1;T2;T3;
508979_S21p4J22	508979	rPt-508979	100	99.5139	S21p4J22	T1;T2;T3;T4;T5;T6;
401792_S21p4J8	401792	rPt-401792	100	96.8055	S21p4J8	T1;T2;T4;T5;T6;
401317_S21p4K11	401317	rPt-401317	100	90.1042	S21p4K11	T1;T2;
347944_S21p4L8	347944	rPt-7608	100	99.6875	S21p4L8	T1;T2;T3;T4;T5;T6;
390426_S21p4L8	390426	rPt-390426	100	98.6806	S21p4L8	T1;T2;T3;T4;T5;T6;
508003_S21p4L8	508003	rPt-508003	100	99.7917	S21p4L8	T1;T4;T5;T6;
509693_S21p4L8	509693	rPt-509693	100	99.8958	S21p4L8	T1;T2;T3;T4;T5;T6;
345119_S21p4M19	345119	wPt-345119	100	99.7917	S21p4M19	T1;T2;T4;T5;
347664_S21p4M19	347664	rPt-7881	100	100	S21p4M19	T1;T2;T4;T5;T7;T8;T9
389862_S21p4M19	389862	rPt-389862	100	100	S21p4M19	T1;T2;T4;T5;T7;T8;T9
389974_S21p4M19	389974	rPt-389974	100	99.6875	S21p4M19	T1;T2;T4;T5;
505389_S21p4M19	505389	rPt-505389	100	94.4444	S21p4M19	T1;T2;
506760_S21p4M19	506760	rPt-506760	97.9167	99.0279	S21p4M19	T1;
507219_S21p4M19	507219	rPt-507219	99.7917	99.5487	S21p4M19	T1;T2;
343877_S21p4M7	343877	wPt-343877	100	99.8958	S21p4M7	T1;T2;T3;T4;T5;T6;
411074_S21p4M7	411074	rPt-411074	100	100	S21p4M7	T1;T2;T3;T4;T5;T6;T7;T8;T9
509498_S21p4M7	509498	rPt-509498	100	100	S21p4M7	T1;T2;T3;T4;T5;T6;T7;T8;T9
398798_S21p4N13	398798	rPt-398798	100	98.0555	S21p4N13	T1;T2;T4;T5;T6;
505716_S21p4N13	505716	rPt-505716	100	96.5971	S21p4N13	T1;T2;T4;T5;
508793_S21p4N13	508793	rPt-508793	100	93.8888	S21p4N13	T1;T2;T3;
508817_S21p4N13	508817	rPt-508817	100	96.3888	S21p4N13	T1;T2;T3;T4;T5;T6;
402557_S21p4O1	402557	rPt-402557	100	99.132	S21p4O1	T1;T2;T3;T4;T5;T6;
508760_S21p4O1	508760	rPt-508760	100	98.7154	S21p4O1	T1;T2;T3;T4;T5;T6;
411247_S21p5A6	411247	rPt-411247	100	98.6112	S21p5A6	T1;T2;T3;T4;T5;T6;
411138_S21p5A7	411138	rPt-411138	100	95.1042	S21p5A7	T1;T2;T3;T4;T5;T6;
399585_S21p5C23	399585	rPt-399585	100	94.5138	S21p5C23	T1;T2;T3;
410934_S21p5C23	410934	rPt-410934	100	99.5833	S21p5C23	T1;T2;T3;T4;T5;T6;
411123_S21p5C23	411123	rPt-411123	100	99.7917	S21p5C23	T1;T2;T3;T4;T5;T6;
401956_S21p5D6	401956	rPt-401956	100	100	S21p5D6	T1;T2;T4;T5;T7;T8;T9
389540_S21p5E14	389540	rPt-389540	100	100	S21p5E14	T1;T2;T4;T5;T6;T7;T8;T9
401816_S21p5E14	401816	rPt-401816	100	91.25	S21p5E14	T1;T2;T3;
402541_S21p5E14	402541	rPt-402541	100	99.8958	S21p5E14	T1;T2;T3;T4;T5;T6;
410841_S21p5E14	410841	rPt-410841	100	99.7917	S21p5E14	T1;T2;T4;T5;T6;
508725_S21p5E14	508725	rPt-508725	100	100	S21p5E14	T1;T4;T5;T7;T8;
389386_S21p5F15	389386	rPt-389386	100	100	S21p5F15	T1;T2;T3;T4;T5;T6;T7;T8;T9
389707_S21p5F15	389707	rPt-389707	100	99.375	S21p5F15	T1;T2;T3;T4;T5;T6;
399357_S21p5F15	399357	rPt-399357	100	99.7917	S21p5F15	T1;T2;T3;T4;T5;T6;
399901_S21p5F15	399901	rPt-399901	100	99.7917	S21p5F15	T1;T2;T3;T4;T5;T6;
401286_S21p5F15	401286	rPt-401286	100	99.5833	S21p5F15	T1;T2;T4;T5;
401548_S21p5F15	401548	rPt-401548	100	99.7917	S21p5F15	T1;T2;T3;T4;T5;T6;
401689_S21p5F15	401689	rPt-401689	100	100	S21p5F15	T1;T2;T3;T4;T5;T6;T7;T8;T9
508386_S21p5F15	508386	rPt-508386	100	99.8958	S21p5F15	T1;T2;T3;T4;T5;T6;
401905_S21p5G11	401905	rPt-401905	100	89.0972	S21p5G11	T1;
507966_S21p5G8	507966	rPt-507966	100	90.2779	S21p5G8	T1;
509130_S21p5M18	509130	rPt-509130	100	93.6805	S21p5M18	T1;T2;
399386_S21p5O13	399386	rPt-399386	100	93.368	S21p5O13	T1;T2;T3;
399307_S21p5O4	399307	rPt-399307	100	97.0139	S21p5O4	T1;T2;T4;T5;T6;
505367_S21p5O4	505367	rPt-505367	100	98.9931	S21p5O4	T1;T2;T3;T4;T5;T6;
505368_S21p5O4	505368	rPt-505368	100	100	S21p5O4	T1;T2;T4;T5;T7;T8;
505415_S21p5O4	505415	rPt-505415	100	87.118	S21p5O4	T1;T2;T3;
506209_S21p5O4	506209	rPt-506209	100	100	S21p5O4	T1;T2;T3;T4;T5;T6;T7;T8;T9
508287_S21p5O4	508287	rPt-508287	100	98.8195	S21p5O4	T1;T2;T4;T5;
509055_S21p6A11	509055	rPt-509055	98.9583	98.507	S21p6A11	T1;T2;T3;
401986_S21p6B20	401986	rPt-401986	100	99.8958	S21p6B20	T1;T2;T4;T5;T6;
505363_S21p6B4	505363	rPt-505363	100	90.243	S21p6B4	T1;
509450_S21p6B4	509450	rPt-509450	100	99.6181	S21p6B4	T1;T4;
390508_S21p6C20	390508	rPt-390508	100	98.4028	S21p6C20	T1;T4;
390719_S21p6C20	390719	rPt-390719	100	99.5139	S21p6C20	T1;T4;
401158_S21p6C20	401158	rPt-401158	100	98.7154	S21p6C20	T1;T2;T4;T5;
506687_S21p6C20	506687	rPt-506687	100	98.9931	S21p6C20	T1;T4;
505369_S21p6D14	505369	rPt-505369	100	99.4445	S21p6D14	T1;T2;T3;T4;T5;T6;
506030_S21p6D14	506030	rPt-506030	100	99.4445	S21p6D14	T1;T2;T3;T4;T5;T6;
506407_S21p6D14	506407	rPt-506407	100	98.4029	S21p6D14	T1;T2;T3;T4;T5;T6;
390268_S21p6D7	390268	rPt-390268	100	99.8958	S21p6D7	T1;T2;T4;T5;
390318_S21p6E7	390318	rPt-390318	100	100	S21p6E7	T1;T2;T3;T4;T5;T6;T7;T8;T9
508726_S21p6E7	508726	rPt-508726	100	99.8958	S21p6E7	T1;T2;T3;T4;T5;T6;
390564_S21p6E8	390564	rPt-390564	100	100	S21p6E8	T1;T2;T4;T5;T7;T8;
400951_S21p6E8	400951	rPt-400951	100	99.0279	S21p6E8	T1;T2;T4;T5;
401501_S21p6E8	401501	rPt-401501	100	100	S21p6E8	T1;T2;T4;T5;T7;T8;
507752_S21p6E8	507752	rPt-507752	100	100	S21p6E8	T1;T2;T4;T5;T7;T8;
507918_S21p6E8	507918	rPt-507918	100	99.2708	S21p6E8	T1;T2;T3;T4;T5;T6;
390784_S21p6F1	390784	rPt-390784	100	99.0624	S21p6F1	T1;T4;
398649_S21p6F1	398649	rPt-398649	100	92.7778	S21p6F1	T1;
506193_S21p6F1	506193	rPt-506193	100	99.3404	S21p6F1	T1;T4;
389887_S21p6F6	389887	rPt-389887	100	100	S21p6F6	T1;T2;T4;T5;T7;T8;
399769_S21p6F6	399769	rPt-399769	100	99.5833	S21p6F6	T1;T2;T4;T5;
401410_S21p6F6	401410	rPt-401410	100	98.6806	S21p6F6	T1;T4;
401574_S21p6F6	401574	rPt-401574	100	99.8958	S21p6F6	T1;T2;T4;T5;
505853_S21p6F6	505853	rPt-505853	100	100	S21p6F6	T1;T2;T4;T5;T7;T8;
400319_S21p6G11	400319	rPt-400319	100	99.0279	S21p6G11	T1;T2;T4;T5;T6;
505215_S21p6G11	505215	rPt-505215	100	99.132	S21p6G11	T1;T2;T4;T5;
389736_S21p6H23	389736	rPt-389736	100	99.8958	S21p6H23	T1;T2;T4;T5;
506244_S21p6H23	506244	rPt-506244	100	99.4792	S21p6H23	T1;T2;T4;T5;
509116_S21p6H23	509116	rPt-509116	100	99.5139	S21p6H23	T1;T2;T4;T5;
506851_S21p6I19	506851	rPt-506851	100	100	S21p6I19	T1;T2;T4;T5;T7;T8;
509520_S21p6J10	509520	rPt-509520	100	97.7777	S21p6J10	T1;T4;
390415_S21p6L15	390415	rPt-390415	100	99.132	S21p6L15	T1;T2;T4;T5;
506409_S21p6L15	506409	rPt-506409	100	99.1666	S21p6L15	T1;T4;
509083_S21p6L15	509083	rPt-509083	100	92.2569	S21p6L15	T1;T2;
390202_S21p6L20	390202	rPt-390202	100	98.7499	S21p6L20	T1;T2;T4;T5;
402264_S21p6L20	402264	rPt-402264	100	98.7153	S21p6L20	T1;T4;
411317_S21p6L20	411317	rPt-411317	100	93.2986	S21p6L20	T1;
399896_S21p6L4	399896	rPt-399896	100	99.8958	S21p6L4	T1;T4;
401599_S21p6M16	401599	rPt-401599	97.9167	99.6529	S21p6M16	T1;T2;
505435_S21p6P1	505435	rPt-505435	100	99.5833	S21p6P1	T1;T2;T4;T5;
390323_S21p6P16	390323	rPt-390323	100	100	S21p6P16	T1;T2;T4;T5;T7;T8;T9
507810_S21p6P16	507810	rPt-507810	100	96.0417	S21p6P16	T1;T4;
508126_S21p6P16	508126	rPt-508126	100	99.8958	S21p6P16	T1;T2;T4;T5;
509251_S21p6P16	509251	rPt-509251	100	93.6111	S21p6P16	T1;T2;
400952_S21p7A1	400952	rPt-400952	100	98.6458	S21p7A1	T1;T2;T4;T5;
505250_S21p7A1	505250	rPt-505250	100	94.6181	S21p7A1	T1;
505520_S21p7A1	505520	rPt-505520	100	97.3959	S21p7A1	T1;T2;T4;T5;
505974_S21p7A1	505974	rPt-505974	100	96.8056	S21p7A1	T1;T2;T4;T5;
506219_S21p7A1	506219	rPt-506219	100	96.2847	S21p7A1	T1;T2;T4;T5;
506271_S21p7A12	506271	rPt-506271	100	98.2987	S21p7A12	T1;T2;T3;T4;T5;T6;
506445_S21p7A12	506445	rPt-506445	100	98.8195	S21p7A12	T1;T2;T4;T5;
506715_S21p7A12	506715	rPt-506715	100	100	S21p7A12	T1;T2;T4;T5;T7;T8;
390657_S21p7A7	390657	rPt-390657	100	99.7917	S21p7A7	T1;T4;T5;T6;
399699_S21p7A7	399699	rPt-399699	100	99.8958	S21p7A7	T1;T4;T5;T6;
402537_S21p7A7	402537	rPt-402537	100	100	S21p7A7	T1;T4;T5;T6;T7;T8;T9
402602_S21p7A7	402602	rPt-402602	100	100	S21p7A7	T1;T4;T5;T6;T7;T8;T9
411205_S21p7A7	411205	rPt-411205	100	99.7223	S21p7A7	T1;T4;
410853_S21p7D18	410853	rPt-410853	100	96.6319	S21p7D18	T1;T2;T4;T5;
390492_S21p7D7	390492	rPt-390492	100	96.7014	S21p7D7	T1;T2;T3;T4;T5;T6;
390768_S21p7D7	390768	rPt-390768	100	90.4862	S21p7D7	T1;T2;T3;
399577_S21p7E1	399577	rPt-399577	99.7917	97.5695	S21p7E1	T1;T2;
509078_S21p7E1	509078	rPt-509078	100	99.6875	S21p7E1	T1;T2;T4;T5;
399578_S21p7F19	399578	rPt-399578	100	99.6875	S21p7F19	T1;T4;
402359_S21p7F19	402359	rPt-402359	100	100	S21p7F19	T1;T4;T5;T7;T8;T9
402521_S21p7F19	402521	rPt-402521	100	99.3404	S21p7F19	T1;T2;T4;T5;T6;
507461_S21p7F19	507461	rPt-507461	100	100	S21p7F19	T1;T4;T5;T7;T8;
390226_S21p7G17	390226	rPt-390226	100	98.1598	S21p7G17	T1;T2;T3;T4;T5;T6;
398643_S21p7G17	398643	rPt-398643	99.7917	89.618	S21p7G17	T1;T2;T3;
398847_S21p7G17	398847	rPt-398847	100	99.8958	S21p7G17	T1;T2;T3;T4;T5;T6;
399727_S21p7G17	399727	rPt-399727	100	99.6875	S21p7G17	T1;T2;T3;T4;T5;T6;
401015_S21p7G17	401015	rPt-401015	100	100	S21p7G17	T1;T2;T3;T4;T5;T6;T7;T8;T9
506478_S21p7G17	506478	rPt-506478	100	100	S21p7G17	T1;T2;T3;T4;T5;T6;T7;T8;T9
507212_S21p7G17	507212	rPt-507212	100	99.1667	S21p7G17	T1;T2;T3;T4;T5;T6;
389458_S21p7H13	389458	rPt-389458	100	99.8958	S21p7H13	T1;T2;T4;T5;
410842_S21p7H13	410842	rPt-410842	100	99.8958	S21p7H13	T1;T4;T5;
507367_S21p7H13	507367	rPt-507367	100	99.2014	S21p7H13	T1;T2;T4;T5;
402221_S21p7H15	402221	rPt-402221	100	88.4027	S21p7H15	T1;
506881_S21p7H22	506881	rPt-506881	100	97.118	S21p7H22	T1;T4;
507672_S21p7H4	507672	rPt-507672	100	93.9583	S21p7H4	T1;T2;
410792_S21p7H5	410792	rPt-410792	100	99.3056	S21p7H5	T1;T4;
410828_S21p7I19	410828	rPt-410828	100	96.9098	S21p7I19	T1;T2;T4;T5;T6;
410915_S21p7I19	410915	rPt-410915	100	99.7917	S21p7I19	T1;T2;T4;T5;
410916_S21p7I19	410916	rPt-410916	99.7917	98.6112	S21p7I19	T1;T2;
411265_S21p7I19	411265	rPt-411265	100	99.5833	S21p7I19	T1;T2;T4;T5;
506774_S21p7I19	506774	rPt-506774	100	92.3959	S21p7I19	T1;T2;
401523_S21p7I7	401523	rPt-401523	100	99.8958	S21p7I7	T1;T2;T3;T4;T5;T6;
505437_S21p7I7	505437	rPt-505437	100	99.8958	S21p7I7	T1;T2;T3;T4;T5;T6;
509176_S21p7I7	509176	rPt-509176	100	99.3056	S21p7I7	T1;T2;T3;T4;T5;T6;
400104_S21p7I9	400104	rPt-400104	100	99.7917	S21p7I9	T1;T2;T4;T5;T6;
401037_S21p7I9	401037	rPt-401037	100	99.0279	S21p7I9	T1;T2;T4;T5;
401198_S21p7I9	401198	rPt-401198	100	100	S21p7I9	T1;T2;T4;T5;T6;T7;T8;T9
411478_S21p7I9	411478	rPt-411478	100	99.8958	S21p7I9	T1;T2;T4;T5;T6;
400759_S21p7M21	400759	rPt-400759	100	98.8195	S21p7M21	T1;T2;T3;T4;T5;T6;
400835_S21p7M8	400835	rPt-400835	99.5833	98.9931	S21p7M8	T1;T2;
400996_S21p7M8	400996	rPt-400996	100	100	S21p7M8	T1;T2;T4;T5;T7;T8;
402158_S21p7M8	402158	rPt-402158	100	99.0625	S21p7M8	T1;T2;T3;T4;T5;T6;
411152_S21p7M8	411152	rPt-411152	100	99.6875	S21p7M8	T1;T4;
506508_S21p7M8	506508	rPt-506508	100	100	S21p7M8	T1;T2;T4;T5;T6;T7;T8;T9
506651_S21p7M8	506651	rPt-506651	100	100	S21p7M8	T1;T2;T3;T4;T5;T6;T7;T8;T9
508260_S21p7M8	508260	rPt-508260	100	100	S21p7M8	T1;T2;T4;T5;T7;T8;
505814_S21p7N19	505814	rPt-505814	100	100	S21p7N19	T1;T2;T3;T4;T5;T6;T7;T8;T9
508936_S21p7O17	508936	rPt-508936	100	99.4098	S21p7O17	T1;T2;T3;T4;T5;T6;
349226_S21p7O22	349226	tPt-4626	100	100	S21p7O22	T1;T2;T3;T4;T5;T6;T7;T8;T9
400961_S21p7P23	400961	rPt-400961	100	99.5833	S21p7P23	T1;T4;T5;
400419_S22p1A6	400419	rPt-400419	98.5417	97.917	S22p1A6	T1;
401578_S22p1A6	401578	rPt-401578	99.7917	100	S22p1A6	T1;
402418_S22p1A6	402418	rPt-402418	100	100	S22p1A6	T1;T4;T7;T8;
508071_S22p1A6	508071	rPt-508071	100	100	S22p1A6	T1;T4;T7;T8;
508164_S22p1A6	508164	rPt-508164	100	100	S22p1A6	T1;T4;T7;T8;
507443_S22p1C10	507443	rPt-507443	100	96.875	S22p1C10	T1;T4;
390035_S22p1C11	390035	rPt-390035	100	100	S22p1C11	T1;T2;T3;T4;T5;T6;T7;T8;T9
390402_S22p1D5	390402	rPt-390402	100	100	S22p1D5	T1;T2;T3;T4;T5;T6;T7;T8;T9
401959_S22p1E24	401959	rPt-401959	100	100	S22p1E24	T1;T2;T3;T4;T5;T6;T7;T8;T9
505558_S22p1E24	505558	rPt-505558	100	100	S22p1E24	T1;T2;T3;T4;T5;T6;T7;T8;T9
399709_S22p1E8	399709	rPt-399709	100	100	S22p1E8	T1;T2;T4;T5;T7;T8;
401366_S22p1E8	401366	rPt-401366	100	100	S22p1E8	T1;T2;T3;T4;T5;T6;T7;T8;T9
505798_S22p1E8	505798	rPt-505798	100	100	S22p1E8	T1;T2;T3;T4;T5;T6;T7;T8;T9
506317_S22p1E8	506317	rPt-506317	100	100	S22p1E8	T1;T2;T3;T4;T5;T6;T7;T8;T9
506413_S22p1E8	506413	rPt-506413	100	100	S22p1E8	T1;T2;T3;T4;T5;T6;T7;T8;T9
508078_S22p1E8	508078	rPt-508078	100	100	S22p1E8	T1;T2;T3;T4;T5;T6;T7;T8;T9
508669_S22p1E8	508669	rPt-508669	100	100	S22p1E8	T1;T2;T3;T4;T5;T6;T7;T8;T9
509357_S22p1E8	509357	rPt-509357	100	100	S22p1E8	T1;T2;T3;T4;T5;T6;T7;T8;T9
509359_S22p1E8	509359	rPt-509359	100	100	S22p1E8	T1;T2;T3;T4;T5;T6;T7;T8;T9
509453_S22p1E8	509453	rPt-509453	100	100	S22p1E8	T1;T2;T3;T4;T5;T6;T7;T8;T9
509455_S22p1E8	509455	rPt-509455	99.3749	97.917	S22p1E8	T1;T2;T3;
509549_S22p1E8	509549	rPt-509549	100	100	S22p1E8	T1;T2;T4;T5;T7;T8;
115472_S22p1F19	115472	wPt-0950	100	100	S22p1F19	T1;T4;T7;T8;T9
390414_S22p1F19	390414	rPt-390414	100	100	S22p1F19	T1;T4;T7;T8;T9
398567_S22p1F19	398567	rPt-398567	100	100	S22p1F19	T1;T2;T4;T5;T7;T8;T9
400983_S22p1F19	400983	rPt-400983	100	100	S22p1F19	T1;T4;T5;T6;T7;T8;T9
401910_S22p1F19	401910	rPt-401910	100	100	S22p1F19	T1;T2;T4;T5;T7;T8;
402612_S22p1F19	402612	rPt-402612	100	100	S22p1F19	T1;T4;T5;T6;T7;T8;T9
506229_S22p1F19	506229	rPt-506229	100	100	S22p1F19	T1;T4;T7;
506254_S22p1F19	506254	rPt-506254	100	100	S22p1F19	T1;T4;T7;T8;
506313_S22p1F19	506313	rPt-506313	99.7917	90.625	S22p1F19	T1;T2;
506338_S22p1F19	506338	rPt-506338	100	100	S22p1F19	T1;T2;T4;T5;T7;T8;
506779_S22p1F19	506779	rPt-506779	100	93.75	S22p1F19	T1;
506875_S22p1F19	506875	rPt-506875	99.5833	96.875	S22p1F19	T1;T2;T3;
507883_S22p1F19	507883	rPt-507883	100	100	S22p1F19	T1;T4;T5;T7;T8;
507979_S22p1F19	507979	rPt-507979	100	100	S22p1F19	T1;T4;T5;T6;T7;T8;T9
411204_S22p1G22	411204	rPt-411204	99.5833	96.875	S22p1G22	T1;T2;T3;
411480_S22p1G22	411480	rPt-411480	100	100	S22p1G22	T1;T2;T4;T5;T6;T7;T8;T9
506046_S22p1I10	506046	rPt-506046	99.7917	98.958	S22p1I10	T1;
389732_S22p1I11	389732	rPt-389732	100	100	S22p1I11	T1;T2;T4;T5;T7;T8;T9
390099_S22p1I7	390099	rPt-390099	100	100	S22p1I7	T1;T4;T7;
399927_S22p1I7	399927	rPt-399927	100	100	S22p1I7	T1;T4;T7;
399966_S22p1I7	399966	rPt-399966	100	100	S22p1I7	T1;T4;T7;
402227_S22p1I7	402227	rPt-402227	100	100	S22p1I7	T1;T4;T7;
402338_S22p1I7	402338	rPt-402338	99.3749	98.958	S22p1I7	T1;
506897_S22p1I7	506897	rPt-506897	99.7917	98.958	S22p1I7	T1;
507146_S22p1I7	507146	rPt-507146	100	100	S22p1I7	T1;T4;T7;
508298_S22p1I7	508298	rPt-508298	100	100	S22p1I7	T1;T4;T7;
508444_S22p1I7	508444	rPt-508444	100	100	S22p1I7	T1;T4;T7;
508812_S22p1I7	508812	rPt-508812	100	100	S22p1I7	T1;T4;T7;
509038_S22p1I7	509038	rPt-509038	100	100	S22p1I7	T1;T4;T7;
509672_S22p1I7	509672	rPt-509672	100	100	S22p1I7	T1;T4;T7;
506613_S22p1J24	506613	rPt-506613	99.5833	98.958	S22p1J24	T1;T2;
389663_S22p1K13	389663	rPt-389663	100	100	S22p1K13	T1;T2;T4;T5;T7;T8;T9
398635_S22p1K13	398635	rPt-398635	100	100	S22p1K13	T1;T2;T4;T5;T7;T8;T9
400974_S22p1K13	400974	rPt-400974	100	100	S22p1K13	T1;T2;T4;T5;T7;T8;T9
505941_S22p1K13	505941	rPt-505941	100	98.958	S22p1K13	T1;T2;T4;T5;T6;
506037_S22p1K13	506037	rPt-506037	100	89.583	S22p1K13	T1;T2;
507810_S22p1K13	507810	rPt-507810	100	100	S22p1K13	T1;T4;T7;T8;T9
398534_S22p1K23	398534	rPt-398534	100	100	S22p1K23	T1;T2;T3;T4;T5;T6;T7;T8;T9
398537_S22p1K23	398537	rPt-398537	100	100	S22p1K23	T1;T2;T3;T4;T5;T6;T7;T8;T9
398721_S22p1L18	398721	rPt-398721	100	100	S22p1L18	T1;T2;T4;T5;T7;T8;
400460_S22p1L18	400460	rPt-400460	100	100	S22p1L18	T1;T2;T4;T5;T7;T8;
401700_S22p1L18	401700	rPt-401700	100	100	S22p1L18	T1;T2;T4;T5;T7;T8;
507620_S22p1L18	507620	rPt-507620	100	100	S22p1L18	T1;T4;T7;
507825_S22p1L18	507825	rPt-507825	100	93.75	S22p1L18	T1;T2;
507921_S22p1L18	507921	rPt-507921	99.7917	98.958	S22p1L18	T1;T2;
505939_S22p1L20	505939	rPt-505939	100	98.958	S22p1L20	T1;T4;
402583_S22p1L7	402583	rPt-402583	100	100	S22p1L7	T1;T2;T4;T5;T7;T8;
401468_S22p1M7	401468	rPt-401468	100	100	S22p1M7	T1;T2;T4;T5;T7;T8;
390694_S22p1N10	390694	rPt-390694	100	100	S22p1N10	T1;T2;T4;T5;T7;T8;
398769_S22p1N10	398769	rPt-398769	100	100	S22p1N10	T1;T2;T4;T5;T7;T8;T9
508643_S22p1N10	508643	rPt-508643	100	100	S22p1N10	T1;T2;T4;T5;T7;T8;
509297_S22p1N19	509297	rPt-509297	99.3749	97.917	S22p1N19	T1;T2;T3;
401599_S22p1O12	401599	rPt-401599	100	100	S22p1O12	T1;T2;T4;T5;T6;T7;T8;T9
389284_S22p1O17	389284	rPt-389284	100	100	S22p1O17	T1;T2;T3;T4;T5;T6;T7;T8;T9
389364_S22p1O17	389364	rPt-389364	100	100	S22p1O17	T1;T2;T3;T4;T5;T6;T7;T8;T9
402439_S22p1O17	402439	rPt-402439	100	100	S22p1O17	T1;T2;T3;T4;T5;T6;T7;T8;T9
389717_S22p1O23	389717	rPt-389717	99.5833	97.917	S22p1O23	T1;T2;
390043_S22p1O23	390043	rPt-390043	100	100	S22p1O23	T1;T2;T3;T4;T5;T6;T7;T8;T9
390401_S22p1O23	390401	rPt-390401	100	100	S22p1O23	T1;T2;T3;T4;T5;T6;T7;T8;T9
399302_S22p1O23	399302	rPt-399302	100	98.958	S22p1O23	T1;T2;T3;T4;T5;T6;
399924_S22p1O23	399924	rPt-399924	100	100	S22p1O23	T1;T2;T3;T4;T5;T6;T7;T8;T9
400900_S22p1O23	400900	rPt-400900	100	100	S22p1O23	T1;T2;T3;T4;T5;T6;T7;T8;T9
402518_S22p1O23	402518	rPt-402518	100	100	S22p1O23	T1;T2;T3;T4;T5;T6;T7;T8;T9
411444_S22p1O23	411444	rPt-411444	100	100	S22p1O23	T1;T2;T3;T4;T5;T6;T7;T8;T9
390480_S22p1O6	390480	rPt-390480	100	100	S22p1O6	T1;T2;T3;T4;T5;T6;T7;T8;T9
400319_S22p1P19	400319	rPt-400319	99.7917	98.958	S22p1P19	T1;T2;
505215_S22p1P19	505215	rPt-505215	100	100	S22p1P19	T1;T2;T4;T5;T7;T8;T9
506607_S22p1P19	506607	rPt-506607	100	100	S22p1P19	T1;T2;T3;T4;T5;T6;T7;T8;T9
389858_S22p1P5	389858	rPt-389858	100	100	S22p1P5	T1;T2;T3;T4;T5;T6;T7;T8;T9
400018_S22p1P5	400018	rPt-400018	100	100	S22p1P5	T1;T2;T3;T4;T5;T6;T7;T8;T9
400020_S22p1P5	400020	rPt-400020	100	100	S22p1P5	T1;T2;T4;T5;T7;T8;T9
401194_S22p1P5	401194	rPt-401194	100	100	S22p1P5	T1;T2;T4;T5;T7;T8;T9
507251_S22p1P5	507251	rPt-507251	100	100	S22p1P5	T1;T2;T3;T4;T5;T6;T7;T8;T9
399379_S22p1P9	399379	rPt-399379	100	98.958	S22p1P9	T1;T4;
507157_S22p1P9	507157	rPt-507157	100	100	S22p1P9	T1;T4;T7;
390027_S22p2A10	390027	rPt-390027	100	100	S22p2A10	T1;T2;T3;T4;T5;T6;T7;T8;T9
390052_S22p2A10	390052	rPt-390052	100	100	S22p2A10	T1;T2;T3;T4;T5;T6;T7;T8;T9
390324_S22p2B23	390324	rPt-390324	100	100	S22p2B23	T1;T2;T3;T4;T5;T6;T7;T8;T9
400742_S22p2B23	400742	rPt-400742	100	100	S22p2B23	T1;T2;T3;T4;T5;T6;T7;T8;T9
401553_S22p2B23	401553	rPt-401553	97.7083	96.875	S22p2B23	T1;T2;T3;
411196_S22p2B23	411196	rPt-411196	100	100	S22p2B23	T1;T2;T3;T4;T5;T6;T7;T8;T9
509010_S22p2B23	509010	rPt-509010	100	100	S22p2B23	T1;T2;T3;T4;T5;T6;T7;T8;T9
399741_S22p2C7	399741	rPt-399741	100	100	S22p2C7	T1;T2;T3;T4;T5;T6;T7;T8;T9
402580_S22p2C7	402580	rPt-402580	100	100	S22p2C7	T1;T2;T3;T4;T5;T6;T7;T8;T9
507071_S22p2C7	507071	rPt-507071	100	100	S22p2C7	T1;T2;T3;T4;T5;T6;T7;T8;T9
507167_S22p2C7	507167	rPt-507167	99.1666	98.958	S22p2C7	T1;T2;T3;
507226_S22p2C7	507226	rPt-507226	100	100	S22p2C7	T1;T2;T3;T4;T5;T6;T7;T8;T9
389790_S22p2C8	389790	rPt-389790	100	100	S22p2C8	T1;T2;T4;T5;T7;T8;
66739_S22p2E20	66739	wPt-6576	100	100	S22p2E20	T1;T2;T4;T5;T7;T8;
508608_S22p2E20	508608	rPt-508608	100	100	S22p2E20	T1;T2;T4;T5;T6;T7;T8;T9
399757_S22p2H1	399757	rPt-399757	100	100	S22p2H1	T1;T2;T4;T5;T6;T7;T8;T9
399957_S22p2H1	399957	rPt-399957	100	100	S22p2H1	T1;T2;T3;T4;T5;T6;T7;T8;T9
400147_S22p2H1	400147	rPt-400147	100	100	S22p2H1	T1;T4;T5;T6;T7;T8;T9
400149_S22p2H1	400149	rPt-400149	100	98.958	S22p2H1	T1;T4;
400758_S22p2H1	400758	rPt-400758	99.7916	100	S22p2H1	T1;T2;T3;
400830_S22p2H1	400830	rPt-400830	100	100	S22p2H1	T1;T2;T3;T4;T5;T6;T7;T8;T9
401991_S22p2H1	401991	rPt-401991	100	100	S22p2H1	T1;T2;T4;T5;T6;T7;T8;T9
411473_S22p2H1	411473	rPt-411473	100	100	S22p2H1	T1;T2;T3;T4;T5;T6;T7;T8;T9
506484_S22p2H1	506484	rPt-506484	100	100	S22p2H1	T1;T2;T4;T5;T6;T7;T8;T9
509161_S22p2H1	509161	rPt-509161	100	100	S22p2H1	T1;T2;T4;T5;T6;T7;T8;T9
400363_S22p2H14	400363	rPt-400363	100	100	S22p2H14	T1;T2;T4;T5;T7;T8;
400365_S22p2H14	400365	rPt-400365	99.5833	98.958	S22p2H14	T1;T2;
401563_S22p2H14	401563	rPt-401563	100	100	S22p2H14	T1;T2;T4;T5;T7;T8;
401873_S22p2H14	401873	rPt-401873	99.7917	96.875	S22p2H14	T1;T2;T3;
506865_S22p2H23	506865	rPt-506865	100	100	S22p2H23	T1;T2;T3;T4;T5;T6;T7;T8;T9
389632_S22p2I2	389632	rPt-389632	100	100	S22p2I2	T1;T2;T4;T5;T7;T8;T9
390440_S22p2I2	390440	rPt-390440	100	100	S22p2I2	T1;T2;T4;T5;T7;T8;T9
399270_S22p2I2	399270	rPt-399270	100	100	S22p2I2	T1;T2;T4;T5;T7;T8;T9
400503_S22p2I2	400503	rPt-400503	100	100	S22p2I2	T1;T2;T4;T5;T7;T8;T9
400808_S22p2I2	400808	rPt-400808	100	100	S22p2I2	T1;T2;T4;T5;T7;T8;
390424_S22p2I8	390424	rPt-390424	100	100	S22p2I8	T1;T4;T7;
390520_S22p2I8	390520	rPt-390520	98.9583	97.917	S22p2I8	T1;T2;
506932_S22p2J14	506932	rPt-506932	99.7917	98.958	S22p2J14	T1;T2;
505280_S22p2J16	505280	rPt-505280	100	100	S22p2J16	T1;T4;T7;T8;
508240_S22p2J19	508240	rPt-508240	100	100	S22p2J19	T1;T2;T4;T5;T7;T8;
508336_S22p2J19	508336	rPt-508336	99.5833	94.792	S22p2J19	T1;
506316_S22p2K10	506316	rPt-506316	99.5833	93.75	S22p2K10	T1;
389623_S22p2K11	389623	rPt-389623	100	100	S22p2K11	T1;T2;T3;T4;T5;T6;T7;T8;T9
400268_S22p2K11	400268	rPt-400268	100	100	S22p2K11	T1;T2;T3;T4;T5;T6;T7;T8;T9
116612_S22p2L2	116612	wPt-7015	100	100	S22p2L2	T1;T2;T4;T5;T7;T8;T9
121573_S22p2L2	121573	wPt-5105	100	100	S22p2L2	T1;T2;T4;T5;T7;T8;T9
508602_S22p2L8	508602	rPt-508602	99.7917	98.958	S22p2L8	T1;T2;
398559_S22p2M23	398559	rPt-398559	99.375	97.917	S22p2M23	T1;T2;T3;
398835_S22p2M23	398835	rPt-398835	99.1666	98.958	S22p2M23	T1;
506881_S22p2N12	506881	rPt-506881	99.7917	97.917	S22p2N12	T1;
389327_S22p2N19	389327	rPt-389327	100	100	S22p2N19	T1;T2;T3;T4;T5;T6;T7;T8;T9
399480_S22p2N19	399480	rPt-399480	99.7916	98.958	S22p2N19	T1;T2;T3;
507247_S22p2N19	507247	rPt-507247	100	100	S22p2N19	T1;T2;T3;T4;T5;T6;T7;T8;T9
508668_S22p2N19	508668	rPt-508668	100	100	S22p2N19	T1;T2;T3;T4;T5;T6;T7;T8;T9
119852_S22p2O3	119852	wPt-1188	99.5833	98.958	S22p2O3	T1;
344320_S22p2O3	344320	wPt-344320	100	97.917	S22p2O3	T1;T2;T4;T5;
347074_S22p2O3	347074	rPt-0550	99.5833	92.708	S22p2O3	T1;T2;
505445_S22p2O3	505445	rPt-505445	100	98.958	S22p2O3	T1;T4;T5;
507462_S22p2O3	507462	rPt-507462	100	100	S22p2O3	T1;T2;T4;T5;T7;T8;
507109_S22p2O5	507109	rPt-507109	99.1666	98.958	S22p2O5	T1;T2;T3;
390092_S22p2O8	390092	rPt-390092	100	100	S22p2O8	T1;T2;T3;T4;T5;T6;T7;T8;T9
399886_S22p2O8	399886	rPt-399886	99.7917	98.958	S22p2O8	T1;T2;
505841_S22p2P10	505841	rPt-505841	100	100	S22p2P10	T1;T4;T7;T8;
347123_S22p3B11	347123	rPt-7417	100	100	S22p3B11	T1;T2;T3;T4;T5;T6;T7;T8;T9
389398_S22p3B11	389398	rPt-389398	100	100	S22p3B11	T1;T2;T3;T4;T5;T6;T7;T8;T9
402571_S22p3B11	402571	rPt-402571	100	100	S22p3B11	T1;T2;T3;T4;T5;T6;T7;T8;T9
411057_S22p3B11	411057	rPt-411057	100	100	S22p3B11	T1;T2;T3;T4;T5;T6;T7;T8;T9
506691_S22p3B11	506691	rPt-506691	100	100	S22p3B11	T1;T2;T3;T4;T5;T6;T7;T8;T9
507770_S22p3B11	507770	rPt-507770	100	100	S22p3B11	T1;T2;T3;T4;T5;T6;T7;T8;T9
389493_S22p3C16	389493	rPt-389493	100	100	S22p3C16	T1;T2;T3;T4;T5;T6;T7;T8;T9
401122_S22p3C16	401122	rPt-401122	100	100	S22p3C16	T1;T2;T3;T4;T5;T6;T7;T8;T9
401946_S22p3C16	401946	rPt-401946	100	100	S22p3C16	T1;T2;T3;T4;T5;T6;T7;T8;T9
508595_S22p3C16	508595	rPt-508595	100	100	S22p3C16	T1;T2;T3;T4;T5;T6;T7;T8;T9
506441_S22p3C2	506441	rPt-506441	99.7917	98.958	S22p3C2	T1;T2;T3;
400935_S22p3D18	400935	rPt-400935	99.5833	98.958	S22p3D18	T1;T2;T3;
505336_S22p3D18	505336	rPt-505336	100	100	S22p3D18	T1;T2;T3;T4;T5;T6;T7;T8;T9
116641_S22p3D3	116641	wPt-0810	100	100	S22p3D3	T1;T2;T3;T4;T5;T6;T7;T8;T9
389550_S22p3D3	389550	rPt-389550	99.7917	100	S22p3D3	T1;T2;T3;
399278_S22p3F10	399278	rPt-399278	100	100	S22p3F10	T1;T2;T4;T5;T7;T8;T9
400238_S22p3F10	400238	rPt-400238	99.5833	97.917	S22p3F10	T1;
402323_S22p3F10	402323	rPt-402323	100	100	S22p3F10	T1;T2;T3;T4;T5;T6;T7;T8;T9
507343_S22p3F10	507343	rPt-507343	100	100	S22p3F10	T1;T2;T3;T4;T5;T6;T7;T8;T9
509659_S22p3F10	509659	rPt-509659	100	100	S22p3F10	T1;T2;T3;T4;T5;T6;T7;T8;T9
400264_S22p3G22	400264	rPt-400264	100	98.958	S22p3G22	T1;T2;T3;T4;T5;T6;
509736_S22p3G22	509736	rPt-509736	100	98.958	S22p3G22	T1;T2;T3;T4;T5;T6;
390399_S22p3H19	390399	rPt-390399	100	100	S22p3H19	T1;T2;T4;T5;T7;T8;
400847_S22p3H19	400847	rPt-400847	100	100	S22p3H19	T1;T2;T4;T5;T7;T8;T9
508560_S22p3H19	508560	rPt-508560	100	100	S22p3H19	T1;T2;T4;T5;T7;T8;T9
508710_S22p3H19	508710	rPt-508710	99.7917	98.958	S22p3H19	T1;T2;
509248_S22p3H19	509248	rPt-509248	100	98.958	S22p3H19	T1;T2;T4;T5;
402567_S22p3H8	402567	rPt-402567	100	100	S22p3H8	T1;T2;T4;T5;T7;T8;
507669_S22p3H8	507669	rPt-507669	99.7917	98.958	S22p3H8	T1;T2;T3;
507765_S22p3H8	507765	rPt-507765	99.375	96.875	S22p3H8	T1;T2;
508296_S22p3H8	508296	rPt-508296	99.7917	98.958	S22p3H8	T1;T2;T3;
507776_S22p3H9	507776	rPt-507776	100	100	S22p3H9	T1;T2;T3;T4;T5;T6;T7;T8;T9
400316_S22p3I1	400316	rPt-400316	99.3749	96.875	S22p3I1	T1;T2;T3;
400629_S22p3I1	400629	rPt-400629	100	100	S22p3I1	T1;T2;T4;T5;T7;T8;T9
389797_S22p3J17	389797	rPt-389797	100	100	S22p3J17	T1;T2;T4;T5;T7;T8;T9
402083_S22p3J17	402083	rPt-402083	100	100	S22p3J17	T1;T2;T4;T5;T7;T8;T9
411214_S22p3J17	411214	rPt-411214	100	100	S22p3J17	T1;T2;T3;T4;T5;T6;T7;T8;T9
399859_S22p3J6	399859	rPt-399859	98.5417	97.917	S22p3J6	T1;T2;T3;
400842_S22p3J6	400842	rPt-400842	100	100	S22p3J6	T1;T2;T3;T4;T5;T6;T7;T8;T9
401327_S22p3J6	401327	rPt-401327	99.7917	100	S22p3J6	T1;T2;T3;
410846_S22p3J6	410846	rPt-410846	100	100	S22p3J6	T1;T2;T3;T4;T5;T6;T7;T8;T9
410942_S22p3J6	410942	rPt-410942	100	100	S22p3J6	T1;T2;T4;T5;T7;T8;T9
411087_S22p3J6	411087	rPt-411087	100	100	S22p3J6	T1;T2;T3;T4;T5;T6;T7;T8;T9
506373_S22p3J6	506373	rPt-506373	100	100	S22p3J6	T1;T2;T3;T4;T5;T6;T7;T8;T9
506469_S22p3J6	506469	rPt-506469	100	100	S22p3J6	T1;T2;T4;T5;T7;T8;
506944_S22p3J6	506944	rPt-506944	100	100	S22p3J6	T1;T2;T3;T4;T5;T6;T7;T8;T9
508867_S22p3J6	508867	rPt-508867	100	100	S22p3J6	T1;T2;T3;T4;T5;T6;T7;T8;T9
507420_S22p3K12	507420	rPt-507420	98.9583	97.917	S22p3K12	T1;
402604_S22p3L23	402604	rPt-402604	100	100	S22p3L23	T1;T2;T4;T5;T7;T8;
507980_S22p3L24	507980	rPt-507980	100	100	S22p3L24	T1;T2;T4;T5;T6;T7;T8;T9
507018_S22p3O2	507018	rPt-507018	98.9583	98.958	S22p3O2	T1;T2;T3;
507275_S22p3O2	507275	rPt-507275	100	100	S22p3O2	T1;T2;T3;T4;T5;T6;T7;T8;T9
507911_S22p3O2	507911	rPt-507911	100	100	S22p3O2	T1;T2;T3;T4;T5;T6;T7;T8;T9
508007_S22p3O2	508007	rPt-508007	100	98.958	S22p3O2	T1;T2;T3;T4;T5;T6;
402627_S22p3P1	402627	rPt-402627	99.5833	98.958	S22p3P1	T1;
506735_S22p3P1	506735	rPt-506735	99.1667	94.792	S22p3P1	T1;
507907_S22p3P1	507907	rPt-507907	100	100	S22p3P1	T1;T4;T5;T7;T8;
508003_S22p3P1	508003	rPt-508003	98.1251	96.875	S22p3P1	T1;
509279_S22p3P23	509279	rPt-509279	100	100	S22p3P23	T1;T2;T3;T4;T5;T6;T7;T8;T9
345231_S22p3P5	345231	wPt-345231	96.0416	93.75	S22p3P5	T1;
509388_S22p4B14	509388	rPt-509388	100	100	S22p4B14	T1;T4;T7;
390288_S22p4B19	390288	rPt-390288	100	100	S22p4B19	T1;T2;T4;T5;T7;T8;
506024_S22p4B19	506024	rPt-506024	100	100	S22p4B19	T1;T2;T4;T5;T7;T8;
390333_S22p4C16	390333	rPt-390333	100	100	S22p4C16	T1;T4;T7;
400371_S22p4C16	400371	rPt-400371	100	100	S22p4C16	T1;T4;T7;
400384_S22p4C16	400384	rPt-400384	100	97.917	S22p4C16	T1;T4;
401699_S22p4C16	401699	rPt-401699	100	100	S22p4C16	T1;T4;T7;
509234_S22p4C16	509234	rPt-509234	100	98.958	S22p4C16	T1;T4;
509345_S22p4C16	509345	rPt-509345	100	100	S22p4C16	T1;T4;T7;
390689_S22p4C24	390689	rPt-390689	100	100	S22p4C24	T1;T2;T4;T5;T7;T8;
507643_S22p4C3	507643	rPt-507643	100	100	S22p4C3	T1;T2;T4;T5;T6;T7;T8;T9
509437_S22p4D6	509437	rPt-509437	99.3749	97.917	S22p4D6	T1;T2;
402206_S22p4E1	402206	rPt-402206	100	100	S22p4E1	T1;T2;T4;T5;T7;T8;T9
505424_S22p4E1	505424	rPt-505424	100	100	S22p4E1	T1;T2;T4;T5;T7;T8;T9
505812_S22p4E1	505812	rPt-505812	100	100	S22p4E1	T1;T2;T4;T5;T7;T8;T9
389660_S22p4E10	389660	rPt-389660	100	100	S22p4E10	T1;T4;T7;
399256_S22p4E10	399256	rPt-399256	99.5833	98.958	S22p4E10	T1;T2;
399352_S22p4E10	399352	rPt-399352	100	96.875	S22p4E10	T1;T4;
400305_S22p4E10	400305	rPt-400305	100	100	S22p4E10	T1;T4;T7;
410851_S22p4E10	410851	rPt-410851	100	100	S22p4E10	T1;T2;T4;T5;T7;T8;
505535_S22p4E10	505535	rPt-505535	100	100	S22p4E10	T1;T2;T4;T5;T7;T8;
507646_S22p4E10	507646	rPt-507646	100	98.958	S22p4E10	T1;T4;
347763_S22p4F22	347763	rPt-0043	100	100	S22p4F22	T1;T4;T7;
401988_S22p4F22	401988	rPt-401988	99.5833	98.958	S22p4F22	T1;
507558_S22p4F22	507558	rPt-507558	100	100	S22p4F22	T1;T4;T7;T8;T9
509399_S22p4F22	509399	rPt-509399	99.7916	98.958	S22p4F22	T1;
346573_S22p4H2	346573	rPt-5599	99.7917	96.875	S22p4H2	T1;T2;T3;
389260_S22p4H2	389260	rPt-389260	100	100	S22p4H2	T1;T2;T3;T4;T5;T6;T7;T8;T9
389617_S22p4H2	389617	rPt-389617	100	100	S22p4H2	T1;T2;T3;T4;T5;T6;T7;T8;T9
399989_S22p4H2	399989	rPt-399989	100	100	S22p4H2	T1;T2;T4;T5;T7;T8;
400127_S22p4H2	400127	rPt-400127	99.7917	98.958	S22p4H2	T1;T2;
505340_S22p4H2	505340	rPt-505340	100	100	S22p4H2	T1;T2;T3;T4;T5;T6;T7;T8;T9
507685_S22p4H2	507685	rPt-507685	100	100	S22p4H2	T1;T2;T3;T4;T5;T6;T7;T8;T9
508111_S22p4H2	508111	rPt-508111	100	100	S22p4H2	T1;T2;T3;T4;T5;T6;T7;T8;T9
508502_S22p4H2	508502	rPt-508502	100	100	S22p4H2	T1;T4;T5;T7;T8;
508952_S22p4H2	508952	rPt-508952	100	100	S22p4H2	T1;T4;T7;T8;
509709_S22p4H2	509709	rPt-509709	100	100	S22p4H2	T1;T2;T3;T4;T5;T6;T7;T8;T9
117442_S22p4I13	117442	wPt-117442	100	100	S22p4I13	T1;T2;T3;T4;T5;T6;T7;T8;T9
119718_S22p4I13	119718	wPt-9710	100	100	S22p4I13	T1;T2;T3;T4;T5;T6;T7;T8;T9
347257_S22p4I13	347257	rPt-0049	100	100	S22p4I13	T1;T2;T3;T4;T5;T6;T7;T8;T9
508427_S22p4I13	508427	rPt-508427	100	100	S22p4I13	T1;T2;T3;T4;T5;T6;T7;T8;T9
389948_S22p4I24	389948	rPt-389948	100	98.958	S22p4I24	T1;T4;
401069_S22p4I24	401069	rPt-401069	100	100	S22p4I24	T1;T4;T7;
401127_S22p4I24	401127	rPt-401127	100	100	S22p4I24	T1;T4;T7;
411367_S22p4I24	411367	rPt-411367	100	100	S22p4I24	T1;T4;T7;T8;
117252_S22p4J10	117252	wPt-5192	100	100	S22p4J10	T1;T2;T3;T4;T5;T6;T7;T8;T9
345439_S22p4J10	345439	wPt-345439	100	100	S22p4J10	T1;T2;T4;T5;T7;T8;T9
348093_S22p4J10	348093	tPt-1221	100	100	S22p4J10	T1;T2;T3;T4;T5;T6;T7;T8;T9
506440_S22p4K15	506440	rPt-506440	98.9583	97.917	S22p4K15	T1;T2;T3;
390676_S22p4L17	390676	rPt-390676	100	100	S22p4L17	T1;T2;T3;T4;T5;T6;T7;T8;T9
508956_S22p4L3	508956	rPt-508956	100	100	S22p4L3	T1;T2;T4;T5;T7;T8;T9
509126_S22p4L3	509126	rPt-509126	100	100	S22p4L3	T1;T2;T4;T5;T7;T8;T9
400950_S22p4N13	400950	rPt-400950	100	100	S22p4N13	T1;T2;T4;T5;T7;T8;T9
507431_S22p4N13	507431	rPt-507431	99.5833	92.708	S22p4N13	T1;T2;T3;
402059_S22p4N22	402059	rPt-402059	100	100	S22p4N22	T1;T2;T4;T5;T6;T7;T8;T9
506400_S22p4N22	506400	rPt-506400	100	100	S22p4N22	T1;T2;T3;T4;T5;T6;T7;T8;T9
508435_S22p4P17	508435	rPt-508435	100	97.917	S22p4P17	T1;T4;
402651_S22p4P20	402651	rPt-402651	100	91.667	S22p4P20	T1;T2;T3;
508037_S22p4P8	508037	rPt-508037	100	100	S22p4P8	T1;T4;T7;
509597_S22p5A18	509597	rPt-509597	99.7917	98.958	S22p5A18	T1;T2;
401489_S22p5C1	401489	rPt-401489	100	100	S22p5C1	T1;T4;T7;T8;
506327_S22p5C1	506327	rPt-506327	97.9167	97.917	S22p5C1	T1;T2;T3;
347391_S22p5C16	347391	rPt-1737	100	98.958	S22p5C16	T1;T2;T3;T4;T5;T6;
390317_S22p5C16	390317	rPt-390317	100	100	S22p5C16	T1;T2;T3;T4;T5;T6;T7;T8;T9
505198_S22p5C24	505198	rPt-505198	100	97.917	S22p5C24	T1;T4;
399894_S22p5D19	399894	rPt-399894	100	100	S22p5D19	T1;T4;T7;
400137_S22p5D19	400137	rPt-400137	100	100	S22p5D19	T1;T4;T7;
400139_S22p5D19	400139	rPt-400139	100	100	S22p5D19	T1;T4;T7;
398701_S22p5E17	398701	rPt-398701	100	100	S22p5E17	T1;T2;T4;T5;T7;T8;
389887_S22p5E19	389887	rPt-389887	100	100	S22p5E19	T1;T2;T4;T5;T7;T8;
398723_S22p5E19	398723	rPt-398723	100	100	S22p5E19	T1;T2;T3;T4;T5;T6;T7;T8;T9
399769_S22p5E19	399769	rPt-399769	100	100	S22p5E19	T1;T2;T4;T5;T7;T8;T9
401410_S22p5E19	401410	rPt-401410	100	100	S22p5E19	T1;T4;T7;T8;T9
401574_S22p5E19	401574	rPt-401574	100	100	S22p5E19	T1;T2;T4;T5;T7;T8;T9
505577_S22p5E19	505577	rPt-505577	100	100	S22p5E19	T1;T2;T4;T5;T7;T8;T9
505853_S22p5E19	505853	rPt-505853	100	100	S22p5E19	T1;T2;T4;T5;T7;T8;
344800_S22p5E5	344800	wPt-344800	100	100	S22p5E5	T1;T2;T3;T4;T5;T6;T7;T8;T9
509157_S22p5E5	509157	rPt-509157	100	100	S22p5E5	T1;T4;T7;T8;
400160_S22p5F16	400160	rPt-400160	100	100	S22p5F16	T1;T2;T4;T5;T7;T8;T9
507856_S22p5F16	507856	rPt-507856	100	100	S22p5F16	T1;T2;T3;T4;T5;T6;T7;T8;T9
400872_S22p5F8	400872	rPt-400872	100	100	S22p5F8	T1;T2;T3;T4;T5;T6;T7;T8;T9
411426_S22p5G2	411426	rPt-411426	100	98.958	S22p5G2	T1;T2;T3;T4;T5;T6;
389869_S22p5G20	389869	rPt-389869	100	100	S22p5G20	T1;T2;T4;T5;T7;T8;T9
399948_S22p5G20	399948	rPt-399948	100	100	S22p5G20	T1;T2;T3;T4;T5;T6;T7;T8;T9
401967_S22p5I17	401967	rPt-401967	100	100	S22p5I17	T1;T2;T3;T4;T5;T6;T7;T8;T9
507178_S22p5I17	507178	rPt-507178	100	100	S22p5I17	T1;T2;T3;T4;T5;T6;T7;T8;T9
508675_S22p5I17	508675	rPt-508675	100	100	S22p5I17	T1;T2;T3;T4;T5;T6;T7;T8;T9
508795_S22p5I17	508795	rPt-508795	100	100	S22p5I17	T1;T2;T3;T4;T5;T6;T7;T8;T9
411428_S22p5J10	411428	rPt-411428	100	98.958	S22p5J10	T1;T4;
505417_S22p5J10	505417	rPt-505417	100	97.917	S22p5J10	T1;T4;
402398_S22p5J12	402398	rPt-402398	100	100	S22p5J12	T1;T2;T3;T4;T5;T6;T7;T8;T9
402674_S22p5J12	402674	rPt-402674	100	100	S22p5J12	T1;T2;T4;T5;T7;T8;T9
508081_S22p5J12	508081	rPt-508081	100	100	S22p5J12	T1;T2;T4;T5;T7;T8;T9
505698_S22p5J24	505698	rPt-505698	100	98.958	S22p5J24	T1;T2;T3;T4;T5;T6;
399593_S22p5J9	399593	rPt-399593	99.375	96.875	S22p5J9	T1;T2;
401437_S22p5K2	401437	rPt-401437	99.7917	98.958	S22p5K2	T1;
507150_S22p5K5	507150	rPt-507150	100	100	S22p5K5	T1;T2;T4;T5;T7;T8;
507246_S22p5K5	507246	rPt-507246	98.6978	97.917	S22p5K5	T1;T2;
401163_S22p5L13	401163	rPt-401163	100	100	S22p5L13	T1;T2;T3;T4;T5;T6;T7;T8;T9
401339_S22p5L13	401339	rPt-401339	100	100	S22p5L13	T1;T2;T3;T4;T5;T6;T7;T8;T9
402265_S22p5L13	402265	rPt-402265	100	100	S22p5L13	T1;T2;T3;T4;T5;T6;T7;T8;T9
402677_S22p5L13	402677	rPt-402677	100	100	S22p5L13	T1;T2;T3;T4;T5;T6;T7;T8;T9
505161_S22p5L13	505161	rPt-505161	100	100	S22p5L13	T1;T2;T3;T4;T5;T6;T7;T8;T9
506847_S22p5L13	506847	rPt-506847	100	100	S22p5L13	T1;T2;T3;T4;T5;T6;T7;T8;T9
507624_S22p5L13	507624	rPt-507624	100	100	S22p5L13	T1;T2;T3;T4;T5;T6;T7;T8;T9
507630_S22p5L13	507630	rPt-507630	100	100	S22p5L13	T1;T2;T3;T4;T5;T6;T7;T8;T9
507726_S22p5L13	507726	rPt-507726	100	100	S22p5L13	T1;T2;T3;T4;T5;T6;T7;T8;T9
507814_S22p5L13	507814	rPt-507814	100	100	S22p5L13	T1;T2;T3;T4;T5;T6;T7;T8;T9
507992_S22p5L13	507992	rPt-507992	100	100	S22p5L13	T1;T2;T4;T5;T7;T8;
508418_S22p5L13	508418	rPt-508418	100	100	S22p5L13	T1;T2;T3;T4;T5;T6;T7;T8;T9
508609_S22p5L13	508609	rPt-508609	100	100	S22p5L13	T1;T2;T3;T4;T5;T6;T7;T8;T9
508705_S22p5L13	508705	rPt-508705	100	100	S22p5L13	T1;T2;T3;T4;T5;T6;T7;T8;T9
509128_S22p5L13	509128	rPt-509128	100	100	S22p5L13	T1;T2;T3;T4;T5;T6;T7;T8;T9
509444_S22p5L13	509444	rPt-509444	100	100	S22p5L13	T1;T2;T3;T4;T5;T6;T7;T8;T9
401990_S22p5L20	401990	rPt-401990	100	100	S22p5L20	T1;T2;T3;T4;T5;T6;T7;T8;T9
506762_S22p5L20	506762	rPt-506762	100	100	S22p5L20	T1;T4;T5;T6;T7;T8;T9
399250_S22p5N13	399250	rPt-399250	100	100	S22p5N13	T1;T2;T3;T4;T5;T6;T7;T8;T9
400354_S22p5N13	400354	rPt-400354	100	100	S22p5N13	T1;T2;T3;T4;T5;T6;T7;T8;T9
506107_S22p5N13	506107	rPt-506107	100	100	S22p5N13	T1;T2;T4;T5;T6;T7;T8;T9
507079_S22p5N13	507079	rPt-507079	100	100	S22p5N13	T1;T2;T4;T5;T6;T7;T8;T9
507964_S22p5N13	507964	rPt-507964	100	100	S22p5N13	T1;T2;T4;T5;T7;T8;
508060_S22p5N13	508060	rPt-508060	100	100	S22p5N13	T1;T4;T7;T8;T9
399891_S22p5N16	399891	rPt-399891	100	100	S22p5N16	T1;T4;T7;T8;T9
399504_S22p5N23	399504	rPt-399504	100	100	S22p5N23	T1;T2;T4;T5;T7;T8;
506015_S22p5N3	506015	rPt-506015	100	100	S22p5N3	T1;T2;T3;T4;T5;T6;T7;T8;T9
506674_S22p5N6	506674	rPt-506674	100	100	S22p5N6	T1;T4;T7;
506770_S22p5N6	506770	rPt-506770	98.5417	97.917	S22p5N6	T1;T2;
507676_S22p5N6	507676	rPt-507676	100	100	S22p5N6	T1;T4;T7;
399405_S22p5O7	399405	rPt-399405	100	98.958	S22p5O7	T1;T4;T5;
[truncated: 5,468 more rows]
