# Supplementary material for: Effective BAC clone anchoring with genotyping-by-sequencing and Diversity Arrays Technology in a large genome cereal rye
Source: Sci Rep. 2018 May 30;8:8428. doi: 10.1038/s41598-018-26541-y (PMC5976670; doi:10.1038/s41598-018-26541-y)
Supplement: Supplementary file 3 — Dataset 2 [file 41598_2018_26541_MOESM3_ESM.xlsx]

## Sheet: Arkusz1
Effective BAC clone anchoring with genotyping-by-sequencing and Diversity Arrays Technology in a large genome cereal rye
Ewa Borzęcka, Anna Hawliczek-Strulak, Leszek Bolibok, Piotr Gawroński, Katarzyna Tofil, Paweł Milczarski, Stefan Stojałowski, Beata Myśków, Małgorzata Targońska-Karasek, Agnieszka Grądzielewska, Miłosz Smolik, Andrzej Kilian, Hanna Bolibok-Brągoszewska*
Supplementary Data S2. List of DArTseq-BAC addresses obtained at different settings.
DArTseq-BAC Address	CloneID/DArTSeq name	rye DArTseq reference ID	BAC clone to which the DArTseq marker was addressed	Settings at which the DArTseq-BAC clone address was established
3583022_S14p2C15	3583022	3583022	S14p2C15	TS1;TS2;TS3
3738834_S14p1J21	3738834	3738834	S14p1J21	TS1;TS2;TS3
3744771_S14p1J5	3744771	3744771	S14p1J5	TS1;TS2;TS3
3884224_S14p2J5	3884224	7064094	S14p2J5	TS1
3353331_S14p2M21	3353331	3353331	S14p2M21	TS1;TS2;TS3
100005401_S14p2M15	100005401	7106016	S14p2M15	TS1;TS2;TS3
7355879_S14p1I21	7355879	7355879	S14p1I21	TS1;TS2;TS3
3901962_S14p3B1	3901962	3901962	S14p3B1	TS1
3750324_S14p3P15	3750324	3750324	S14p3P15	TS1;TS2;TS3
7063210_S14p3O20	7063210	7063210	S14p3O20	TS1;TS2;TS3
4497281_S14p1H4	4497281	4497281	S14p1H4	TS1
3746594_S14p1F8	3746594	3746594	S14p1F8	TS1;TS2;TS3
7094739_S14p1J21	7094739	7094739	S14p1J21	TS1;TS2
100061257_S14p1E19	100061257	6211929	S14p1E19	TS1;TS2;TS3
100065436_S14p1E7	100065436	4095601	S14p1E7	TS1;TS2;TS3
5215904_S14p2K13	5215904	5215904	S14p2K13	TS1;TS2;TS3
3591948_S14p1K8	3591948	3591948	S14p1K8	TS1
3741607_S14p3C16	3741607	3741607	S14p3C16	TS1;TS2;TS3
4103805_S14p1K18	4103805	4103805	S14p1K18	TS1;TS2
3342788_S14p1F5	3342788	3342788	S14p1F5	TS1;TS2;TS3
7096808_S14p1B16	7096808	7096808	S14p1B16	TS1
3904701_S14p3J3	3904701	3904701	S14p3J3	TS1;TS2;TS3
3353409_S14p3K18	3353409	3353409	S14p3K18	TS1;TS2;TS3
3731123_S14p1L19	3731123	3731123	S14p1L19	TS1;TS2;TS3
3351198_S14p2F7	3351198	3351198	S14p2F7	TS1;TS2
100000074_S14p2M17	100000074	4488844	S14p2M17	TS1;TS2;TS3
3897220_S14p2E12	3897220	3897220	S14p2E12	TS1;TS2;TS3
100000084_S14p2H4	100000084	5038189	S14p2H4	TS1;TS2;TS3
3750416_S14p3C10	3750416	3750416	S14p3C10	TS1;TS2;TS3
100000127_S14p1O19	100000127	5039383	S14p1O19	TS1;TS2;TS3
3590297_S14p3C3	3590297	3590297	S14p3C3	TS1;TS2;TS3
3749102_S14p1O5	3749102	3749102	S14p1O5	TS1;TS2
3595130_S14p3P18	3595130	3595130	S14p3P18	TS1;TS2;TS3
5216476_S14p2C9	5216476	5216476	S14p2C9	TS1;TS2;TS3
3883049_S14p3C4	3883049	3883049	S14p3C4	TS1;TS2;TS3
3731762_S14p3C5	3731762	3731762	S14p3C5	TS1;TS2
3593130_S14p2D19	3593130	3593130	S14p2D19	TS1;TS2
3359728_S14p1H2	3359728	3359728	S14p1H2	TS1;TS2;TS3
16499857_S14p3H9	16499857	16499857	S14p3H9	TS1;TS2;TS3
3749362_S14p3E21	3749362	3749362	S14p3E21	TS1;TS2;TS3
3744472_S14p1K5	3744472	3744472	S14p1K5	TS1;TS2
4499523_S14p1K5	4499523	5225943	S14p1K5	TS1;TS2;TS3
5216751_S14p3L2	5216751	5216751	S14p3L2	TS1;TS2;TS3
16522966_S14p1B22	16522966	16522966	S14p1B22	TS1;TS2;TS3
3354762_S14p3J1	3354762	3354762	S14p3J1	TS1;TS2
3748889_S14p2E3	3748889	3748889	S14p2E3	TS1;TS2;TS3
5499317_S14p3P18	5499317	5499317	S14p3P18	TS1;TS2;TS3
3742256_S14p3A10	3742256	3742256	S14p3A10	TS1;TS2;TS3
5040548_S14p2I10	5040548	5040548	S14p2I10	TS1;TS2;TS3
3342581_S14p1B11	3342581	3342581	S14p1B11	TS1
3899917_S14p3K17	3899917	3899917	S14p3K17	TS1;TS2
3737734_S14p2K1	3737734	3737734	S14p2K1	TS1;TS2;TS3
3348328_S14p2I18	3348328	3348328	S14p2I18	TS1;TS2
3582594_S14p1P8	3582594	3582594	S14p1P8	TS1;TS2;TS3
3348583_S14p2A23	3348583	3348583	S14p2A23	TS1;TS2;TS3
3346711_S14p1L19	3346711	3346711	S14p1L19	TS1;TS2;TS3
3736696_S14p3N23	3736696	3736696	S14p3N23	TS1;TS2;TS3
3601714_S14p2N8	3601714	5206965	S14p2N8	TS1;TS2
3348042_S14p3F13	3348042	3348042	S14p3F13	TS1;TS2;TS3
3579010_S14p2P10	3579010	3579010	S14p2P10	TS1;TS2;TS3
3348595_S14p1L8	3348595	3348595	S14p1L8	TS1;TS2;TS3
3576026_S14p3E7	3576026	7506747	S14p3E7	TS1;TS2;TS3
3350366_S14p2I4	3350366	3350366	S14p2I4	TS1;TS2
3594640_S14p1P3	3594640	3594640	S14p1P3	TS1;TS2;TS3
5497135_S14p2P2	5497135	5497135	S14p2P2	TS1;TS2;TS3
100000488_S14p2P2	100000488	5497135	S14p2P2	TS1;TS2;TS3
6210528_S14p1B22	6210528	6210528	S14p1B22	TS1;TS2;TS3
3363392_S14p1P1	3363392	3363392	S14p1P1	TS1;TS2;TS3
3887377_S14p3C22	3887377	3887377	S14p3C22	TS1;TS2;TS3
7413681_S14p3P14	7413681	7413681	S14p3P14	TS1
3733562_S14p3C5	3733562	3733562	S14p3C5	TS1;TS2
5788623_S14p3K19	5788623	5788623	S14p3K19	TS1;TS2;TS3
5046727_S14p2I17	5046727	5046727	S14p2I17	TS1;TS2;TS3
3345310_S14p2H6	3345310	3345310	S14p2H6	TS1;TS2;TS3
3593480_S14p3K13	3593480	3593480	S14p3K13	TS1;TS2;TS3
100000663_S14p3N13	100000663	7094975	S14p3N13	TS1;TS2;TS3
100000688_S14p1B11	100000688	507068	S14p1B11	TS1;TS2;TS3
3348121_S14p2F7	3348121	3348121	S14p2F7	TS1;TS2;TS3
3589918_S14p3K23	3589918	3589918	S14p3K23	TS1;TS2;TS3
3360123_S14p2H6	3360123	3360123	S14p2H6	TS1;TS2;TS3
3888909_S14p2J16	3888909	3888909	S14p2J16	TS1;TS2
3893750_S14p1P4	3893750	7506113	S14p1P4	TS1;TS2;TS3
100000774_S14p1N11	100000774	5044334	S14p1N11	TS1;TS2;TS3
3578487_S14p3B17	3578487	NA	S14p3B17	TS1
5801834_S14p3C4	5801834	5801834	S14p3C4	TS1;TS2;TS3
5036031_S14p2N7	5036031	5036031	S14p2N7	TS1;TS2;TS3
3585291_S14p1K13	3585291	3585291	S14p1K13	TS1;TS2
100000819_S14p3G6	100000819	508832	S14p3G6	TS1;TS2;TS3
4493211_S14p2J1	4493211	4493211	S14p2J1	TS1;TS2
4104166_S14p3F21	4104166	4104166	S14p3F21	TS1;TS2;TS3
100000858_S14p1C11	100000858	3736091	S14p1C11	TS1;TS2;TS3
3732794_S14p2M22	3732794	3732794	S14p2M22	TS1;TS2;TS3
3583181_S14p3I3	3583181	3583181	S14p3I3	TS1;TS2;TS3
100000873_S14p2M13	100000873	4095667	S14p2M13	TS1;TS2;TS3
100000886_S14p1C17	100000886	5043100	S14p1C17	TS1;TS2;TS3
3342642_S14p2E7	3342642	3342642	S14p2E7	TS1;TS2
3353775_S14p2I4	3353775	3353775	S14p2I4	TS1;TS2;TS3
5757633_S14p3J11	5757633	5757633	S14p3J11	TS1;TS2;TS3
3595380_S14p1K11	3595380	7414356	S14p1K11	TS1;TS2
100000908_S14p3P16	100000908	7064567	S14p3P16	TS1;TS2;TS3
4092399_S14p1C21	4092399	4092399	S14p1C21	TS1;TS2
3741169_S14p3A22	3741169	5217149	S14p3A22	TS1;TS2;TS3
100000937_S14p1K23	100000937	5486155	S14p1K23	TS1;TS2;TS3
5206710_S14p2P13	5206710	5206710	S14p2P13	TS1;TS2;TS3
3355806_S14p2A14	3355806	3355806	S14p2A14	TS1;TS2;TS3
7095185_S14p3C5	7095185	7095185	S14p3C5	TS1;TS2
3345423_S14p2N8	3345423	3345423	S14p2N8	TS1;TS2;TS3
3588309_S14p3L22	3588309	3588309	S14p3L22	TS1;TS2;TS3
7575531_S14p2K1	7575531	7575531	S14p2K1	TS1;TS2;TS3
5212542_S14p2K1	5212542	5212542	S14p2K1	TS1;TS2;TS3
3354818_S14p3K13	3354818	7499253	S14p3K13	TS1;TS2;TS3
100001005_S14p2I20	100001005	3739807	S14p2I20	TS1;TS2;TS3
5036035_S14p2L18	5036035	5036035	S14p2L18	TS1;TS2
100001027_S14p2J24	100001027	5217688	S14p2J24	TS1;TS2;TS3
3903365_S14p1H12	3903365	3903365	S14p1H12	TS1;TS2
5209847_S14p3N7	5209847	5209847	S14p3N7	TS1;TS2;TS3
4104461_S14p1I17	4104461	4104461	S14p1I17	TS1;TS2
3593517_S14p3D8	3593517	3593517	S14p3D8	TS1;TS2;TS3
3364666_S14p1L15	3364666	3364666	S14p1L15	TS1
5037568_S14p2D22	5037568	5037568	S14p2D22	TS1;TS2;TS3
3360466_S14p3H7	3360466	3360466	S14p3H7	TS1;TS2;TS3
3582273_S14p1K18	3582273	3582273	S14p1K18	TS1;TS2
3907453_S14p2H22	3907453	3907453	S14p2H22	TS1
3597349_S14p3F9	3597349	3597349	S14p3F9	TS1;TS2;TS3
5200684_S14p3B16	5200684	5200684	S14p3B16	TS1;TS2;TS3
4093890_S14p1I14	4093890	4093890	S14p1I14	TS1;TS2;TS3
5226168_S14p3N22	5226168	5226168	S14p3N22	TS1;TS2;TS3
5757698_S14p3J11	5757698	5757698	S14p3J11	TS1;TS2;TS3
5805368_S14p3C5	5805368	5805368	S14p3C5	TS1;TS2
3578492_S14p3H7	3578492	3578492	S14p3H7	TS1;TS2;TS3
5226854_S14p1D18	5226854	5226854	S14p1D18	TS1
100001168_S14p3P17	100001168	401317	S14p3P17	TS1;TS2;TS3
100001176_S14p2P5	100001176	3741793	S14p2P5	TS1;TS2;TS3
3602832_S14p1P15	3602832	3602832	S14p1P15	TS1;TS2;TS3
7098402_S14p2K13	7098402	7098402	S14p2K13	TS1;TS2;TS3
100001198_S14p1P18	100001198	3890374	S14p1P18	TS1;TS2;TS3
100001201_S14p3A10	100001201	7468155	S14p3A10	TS1;TS2;TS3
3741653_S14p1H18	3741653	3741653	S14p1H18	TS1;TS2;TS3
3741109_S14p3B12	3741109	3741109	S14p3B12	TS1;TS2;TS3
5207284_S14p1H22	5207284	5207284	S14p1H22	TS1;TS2;TS3
3348752_S14p2E7	3348752	3348752	S14p2E7	TS1;TS2;TS3
3602471_S14p2D4	3602471	3602471	S14p2D4	TS1;TS2;TS3
5757709_S14p3E21	5757709	5757709	S14p3E21	TS1;TS2;TS3
3898707_S14p3J11	3898707	3898707	S14p3J11	TS1;TS2;TS3
3588114_S14p3B6	3588114	3588114	S14p3B6	TS1;TS2
3342998_S14p3C3	3342998	3342998	S14p3C3	TS1;TS2;TS3
3601017_S14p2L18	3601017	7357635	S14p2L18	TS1;TS2
100001277_S14p1E16	100001277	5758210	S14p1E16	TS1;TS2;TS3
3589753_S14p3K18	3589753	3589753	S14p3K18	TS1;TS2;TS3
3593552_S14p1O5	3593552	3593552	S14p1O5	TS1;TS2
3352414_S14p2F18	3352414	3352414	S14p2F18	TS1;TS2;TS3
100001292_S14p3M9	100001292	5504407	S14p3M9	TS1;TS2;TS3
100001315_S14p3P19	100001315	7094756	S14p3P19	TS1;TS2;TS3
5138843_S14p2J1	5138843	5138843	S14p2J1	TS1;TS2
3345373_S14p1I3	3345373	3345373	S14p1I3	TS1;TS2;TS3
3596446_S14p2O23	3596446	3596446	S14p2O23	TS1;TS2;TS3
100001365_S14p2D8	100001365	7085450	S14p2D8	TS1;TS2;TS3
3734063_S14p3M13	3734063	3734063	S14p3M13	TS1;TS2;TS3
3898081_S14p1K18	3898081	3898081	S14p1K18	TS1;TS2
3900500_S14p1H5	3900500	3900500	S14p1H5	TS1;TS2;TS3
3346095_S14p3G9	3346095	3346095	S14p3G9	TS1;TS2;TS3
3739761_S14p3F3	3739761	3739761	S14p3F3	TS1;TS2;TS3
3591217_S14p3D17	3591217	3591217	S14p3D17	TS1;TS2;TS3
7098414_S14p3B20	7098414	7098414	S14p3B20	TS1;TS2;TS3
3363807_S14p3O5	3363807	3363807	S14p3O5	TS1;TS2;TS3
5757232_S14p3O5	5757232	5757232	S14p3O5	TS1;TS2;TS3
7062249_S14p1K18	7062249	7062249	S14p1K18	TS1;TS2;TS3
5037231_S14p1O6	5037231	5037231	S14p1O6	TS1
3362402_S14p3A21	3362402	3362402	S14p3A21	TS1;TS2;TS3
3731806_S14p3E21	3731806	3731806	S14p3E21	TS1;TS2;TS3
5799810_S14p1M20	5799810	5799810	S14p1M20	TS1;TS2;TS3
3582884_S14p2F3	3582884	3582884	S14p2F3	TS1;TS2;TS3
100001547_S14p1C22	100001547	5210077	S14p1C22	TS1;TS2;TS3
100001571_S14p1E21	100001571	5760615	S14p1E21	TS1;TS2;TS3
3885339_S14p2G12	3885339	3885339	S14p2G12	TS1;TS2
3883284_S14p3C3	3883284	3883284	S14p3C3	TS1;TS2;TS3
100001601_S14p3M9	100001601	7087488	S14p3M9	TS1;TS2;TS3
3342655_S14p2J19	3342655	3342655	S14p2J19	TS1;TS2
3583189_S14p2P18	3583189	3583189	S14p2P18	TS1;TS2;TS3
3357706_S14p3C4	3357706	3357706	S14p3C4	TS1;TS2;TS3
7087021_S14p3A4	7087021	7087021	S14p3A4	TS1;TS2;TS3
5799840_S14p3C10	5799840	5799840	S14p3C10	TS1;TS2;TS3
3736612_S14p1O6	3736612	3736612	S14p1O6	TS1
4092364_S14p1L18	4092364	4092364	S14p1L18	TS1;TS2
3596397_S14p1H21	3596397	3596397	S14p1H21	TS1;TS2;TS3
100001751_S14p3P10	100001751	400152	S14p3P10	TS1;TS2;TS3
5208709_S14p2L11	5208709	5208709	S14p2L11	TS1;TS2
3363524_S14p2J14	3363524	3363524	S14p2J14	TS1;TS2;TS3
3890423_S14p2A17	3890423	3890423	S14p2A17	TS1;TS2;TS3
3352380_S14p2J8	3352380	3352380	S14p2J8	TS1;TS2;TS3
100001817_S14p3C9	100001817	390587	S14p3C9	TS1;TS2;TS3
3344776_S14p2G12	3344776	3344776	S14p2G12	TS1;TS2;TS3
7086562_S14p3I16	7086562	7086562	S14p3I16	TS1;TS2;TS3
3884449_S14p3I13	3884449	3884449	S14p3I13	TS1;TS2
3895396_S14p1F14	3895396	3895396	S14p1F14	TS1;TS2;TS3
100001871_S14p2L5	100001871	5497853	S14p2L5	TS1;TS2;TS3
100001879_S14p3J5	100001879	4102850	S14p3J5	TS1;TS2;TS3
3594238_S14p1P3	3594238	3594238	S14p1P3	TS1;TS2;TS3
5487569_S14p1E4	5487569	5487569	S14p1E4	TS1;TS2
3884625_S14p2M13	3884625	3884625	S14p2M13	TS1;TS2;TS3
3889146_S14p2N7	3889146	3889146	S14p2N7	TS1;TS2;TS3
3745559_S14p2J1	3745559	3745559	S14p2J1	TS1;TS2
5799886_S14p2H4	5799886	5799886	S14p2H4	TS1;TS2;TS3
100001932_S14p1B3	100001932	507723	S14p1B3	TS1;TS2;TS3
3591027_S14p3K18	3591027	3591027	S14p3K18	TS1;TS2;TS3
3886827_S14p3K18	3886827	3886827	S14p3K18	TS1;TS2;TS3
3592794_S14p3K13	3592794	3592794	S14p3K13	TS1;TS2;TS3
3588687_S14p1E7	3588687	3588687	S14p1E7	TS1;TS2;TS3
100002004_S14p2H17	100002004	7068971	S14p2H17	TS1;TS2;TS3
3581316_S14p1D6	3581316	3581316	S14p1D6	TS1;TS2;TS3
3346492_S14p3I20	3346492	3346492	S14p3I20	TS1;TS2;TS3
3894361_S14p3J2	3894361	3894361	S14p3J2	TS1;TS2;TS3
3589176_S14p3K23	3589176	3589176	S14p3K23	TS1;TS2;TS3
3887376_S14p3E15	3887376	3887376	S14p3E15	TS1;TS2
5205840_S14p2C15	5205840	5205840	S14p2C15	TS1;TS2;TS3
100002078_S14p3E6	100002078	7063405	S14p3E6	TS1;TS2;TS3
3898882_S14p1E4	3898882	3898882	S14p1E4	TS1;TS2
4499079_S14p1D24	4499079	4499079	S14p1D24	TS1;TS2;TS3
3747619_S14p3I2	3747619	3747619	S14p3I2	TS1;TS2
5757392_S14p2B11	5757392	5757392	S14p2B11	TS1;TS2;TS3
3909825_S14p3B23	3909825	3909825	S14p3B23	TS1;TS2;TS3
3891694_S14p2A23	3891694	3891694	S14p2A23	TS1;TS2
5789126_S14p3F24	5789126	5789126	S14p3F24	TS1;TS2;TS3
100002180_S14p1G12	100002180	398637	S14p1G12	TS1;TS2;TS3
3895624_S14p2D11	3895624	3895624	S14p2D11	TS1;TS2;TS3
3591118_S14p1L15	3591118	3591118	S14p1L15	TS1
5037907_S14p1H18	5037907	5037907	S14p1H18	TS1;TS2;TS3
3596509_S14p3M16	3596509	3596509	S14p3M16	TS1;TS2;TS3
3895614_S14p1J21	3895614	3895614	S14p1J21	TS1;TS2;TS3
3359260_S14p2E7	3359260	3733429	S14p2E7	TS1;TS2
3588266_S14p2G12	3588266	3588266	S14p2G12	TS1;TS2;TS3
3579733_S14p2G12	3579733	3579733	S14p2G12	TS1;TS2;TS3
5218778_S14p2F7	5218778	5218778	S14p2F7	TS1;TS2
100002264_S14p3M17	100002264	5761760	S14p3M17	TS1;TS2;TS3
3594498_S14p3B8	3594498	3594498	S14p3B8	TS1;TS2;TS3
100002311_S14p1J7	100002311	4104681	S14p1J7	TS1;TS2;TS3
3602261_S14p1D24	3602261	3602261	S14p1D24	TS1;TS2;TS3
3359847_S14p2P22	3359847	3359847	S14p2P22	TS1;TS2;TS3
3747855_S14p2F18	3747855	3747855	S14p2F18	TS1;TS2;TS3
3347514_S14p1H23	3347514	3347514	S14p1H23	TS1;TS2;TS3
3342814_S14p2J19	3342814	3342814	S14p2J19	TS1
7094349_S14p3H23	7094349	7094349	S14p3H23	TS1
4093383_S14p2I16	4093383	4093383	S14p2I16	TS1;TS2;TS3
7096685_S14p1H5	7096685	7096685	S14p1H5	TS1;TS2;TS3
100002357_S14p3I21	100002357	3892929	S14p3I21	TS1;TS2;TS3
3745354_S14p2A1	3745354	3745354	S14p2A1	TS1;TS2
3594115_S14p1I14	3594115	3594115	S14p1I14	TS1;TS2;TS3
5757431_S14p1H11	5757431	5757431	S14p1H11	TS1;TS2;TS3
4491703_S14p1H11	4491703	4491703	S14p1H11	TS1;TS2;TS3
3903353_S14p2F7	3903353	3903353	S14p2F7	TS1;TS2;TS3
100002519_S14p2D16	100002519	3594858	S14p2D16	TS1;TS2;TS3
3899843_S14p1K13	3899843	3899843	S14p1K13	TS1;TS2;TS3
3743177_S14p2J1	3743177	3743177	S14p2J1	TS1;TS2
100002580_S14p1B6	100002580	7063842	S14p1B6	TS1;TS2;TS3
5222461_S14p2L18	5222461	5222461	S14p2L18	TS1;TS2
3601933_S14p1F7	3601933	3601933	S14p1F7	TS1;TS2
4104358_S14p3O15	4104358	4104358	S14p3O15	TS1;TS2;TS3
5227462_S14p2N22	5227462	5227462	S14p2N22	TS1;TS2;TS3
5486803_S14p2I17	5486803	5486803	S14p2I17	TS1;TS2;TS3
5200300_S14p3F8	5200300	5200300	S14p3F8	TS1
5222468_S14p2N7	5222468	5222468	S14p2N7	TS1;TS2;TS3
100002646_S14p3N7	100002646	7464894	S14p3N7	TS1;TS2;TS3
3886868_S14p2I14	3886868	3886868	S14p2I14	TS1;TS2;TS3
3364968_S14p1L15	3364968	3364968	S14p1L15	TS1
3347158_S14p2L8	3347158	3347158	S14p2L8	TS1;TS2
3894303_S14p1L19	3894303	3894303	S14p1L19	TS1;TS2;TS3
3600654_S14p3J11	3600654	3600654	S14p3J11	TS1;TS2;TS3
100002758_S14p2I3	100002758	7507032	S14p2I3	TS1;TS2;TS3
100002771_S14p3G21	100002771	16524020	S14p3G21	TS1;TS2;TS3
100002776_S14p2B22	100002776	16520258	S14p2B22	TS1;TS2;TS3
100002825_S14p1C23	100002825	5768117	S14p1C23	TS1;TS2;TS3
3588322_S14p3K18	3588322	3588322	S14p3K18	TS1;TS2;TS3
100002850_S14p2J17	100002850	7094966	S14p2J17	TS1;TS2;TS3
3586687_S14p1P11	3586687	3586687	S14p1P11	TS1;TS2;TS3
3593347_S14p2C15	3593347	3593347	S14p2C15	TS1;TS2;TS3
7062623_S14p3J11	7062623	7062623	S14p3J11	TS1;TS2;TS3
100002946_S14p1H2	100002946	3745904	S14p1H2	TS1;TS2;TS3
100002966_S14p3P2	100002966	7095496	S14p3P2	TS1;TS2;TS3
3362660_S14p3K13	3362660	3362660	S14p3K13	TS1;TS2
100003012_S14p3D12	100003012	3740296	S14p3D12	TS1;TS2;TS3
3362019_S14p3B17	3362019	5804516	S14p3B17	TS1;TS2
100003023_S14p3M21	100003023	3599784	S14p3M21	TS1;TS2;TS3
100003025_S14p1C12	100003025	7096264	S14p1C12	TS1;TS2;TS3
100003028_S14p1C6	100003028	5045432	S14p1C6	TS1;TS2;TS3
100003050_S14p3E7	100003050	3355947	S14p3E7	TS1;TS2;TS3
3903726_S14p3I13	3903726	3903726	S14p3I13	TS1;TS2;TS3
100003055_S14p3C1	100003055	509267	S14p3C1	TS1;TS2;TS3
3735351_S14p3H10	3735351	3735351	S14p3H10	TS1;TS2;TS3
100003061_S14p2L17	100003061	5047356	S14p2L17	TS1;TS2;TS3
3342512_S14p1H21	3342512	3342512	S14p1H21	TS1;TS2;TS3
3595575_S14p1F5	3595575	3595575	S14p1F5	TS1;TS2;TS3
5045944_S14p1K8	5045944	5045944	S14p1K8	TS1
3359991_S14p1K1	3359991	3359991	S14p1K1	TS1;TS2;TS3
3351536_S14p3E9	3351536	3351536	S14p3E9	TS1;TS2;TS3
3596033_S14p2J14	3596033	3596033	S14p2J14	TS1;TS2;TS3
3593596_S14p1L17	3593596	3593596	S14p1L17	TS1
3350716_S14p1M1	3350716	7357778	S14p1M1	TS1;TS2
3597212_S14p3O10	3597212	3596843	S14p3O10	TS1;TS2;TS3
4097188_S14p3F3	4097188	4097188	S14p3F3	TS1;TS2;TS3
3602754_S14p3O7	3602754	3602754	S14p3O7	TS1;TS2
16404265_S14p1K18	16404265	16404265	S14p1K18	TS1;TS2
3342434_S14p1O2	3342434	3342434	S14p1O2	TS1;TS2
3590053_S14p2N20	3590053	3590053	S14p2N20	TS1;TS2;TS3
3898312_S14p1I19	3898312	3898312	S14p1I19	TS1;TS2;TS3
3350691_S14p3J2	3350691	3350691	S14p3J2	TS1;TS2;TS3
100003150_S14p2P5	100003150	3742876	S14p2P5	TS1;TS2;TS3
4104398_S14p1C21	4104398	4104398	S14p1C21	TS1;TS2;TS3
3596726_S14p3C10	3596726	7468260	S14p3C10	TS1;TS2;TS3
3601053_S14p1C21	3601053	3601053	S14p1C21	TS1;TS2
100003165_S14p2L5	100003165	5498380	S14p2L5	TS1;TS2;TS3
5222454_S14p2J11	5222454	5222454	S14p2J11	TS1;TS2;TS3
3345688_S14p2N1	3345688	3345688	S14p2N1	TS1;TS2;TS3
3344216_S14p1I16	3344216	3344216	S14p1I16	TS1;TS2;TS3
16501726_S14p3E15	16501726	16501726	S14p3E15	TS1
3591069_S14p2M6	3591069	3591069	S14p2M6	TS1;TS2;TS3
3907312_S14p3C7	3907312	3907312	S14p3C7	TS1;TS2
3743620_S14p1D20	3743620	3743620	S14p1D20	TS1;TS2
100003227_S14p2N10	100003227	5037670	S14p2N10	TS1;TS2;TS3
5214436_S14p1N6	5214436	5214436	S14p1N6	TS1;TS2;TS3
3908025_S14p1L18	3908025	3908025	S14p1L18	TS1;TS2;TS3
3347696_S14p3P14	3347696	3347696	S14p3P14	TS1;TS2;TS3
100003302_S14p3J3	100003302	3350648	S14p3J3	TS1;TS2;TS3
100003306_S14p1F5	100003306	3359840	S14p1F5	TS1;TS2;TS3
3901222_S14p1L16	3901222	3901222	S14p1L16	TS1;TS2;TS3
5208178_S14p1D17	5208178	5208178	S14p1D17	TS1;TS2;TS3
4489358_S14p2N7	4489358	4489358	S14p2N7	TS1;TS2;TS3
3896339_S14p1K1	3896339	3896339	S14p1K1	TS1;TS2;TS3
7063252_S14p2N1	7063252	7063252	S14p2N1	TS1;TS2;TS3
3743454_S14p2J1	3743454	3743454	S14p2J1	TS1
3342820_S14p3J1	3342820	5489592	S14p3J1	TS1;TS2;TS3
3364767_S14p3I3	3364767	3364767	S14p3I3	TS1;TS2;TS3
3352356_S14p3E21	3352356	3352356	S14p3E21	TS1;TS2;TS3
100003348_S14p2P7	100003348	411385	S14p2P7	TS1;TS2;TS3
6211788_S14p2O5	6211788	6211788	S14p2O5	TS1
7064326_S14p1K8	7064326	7064326	S14p1K8	TS1
3577834_S14p1J21	3577834	3577834	S14p1J21	TS1;TS2;TS3
3739516_S14p2O6	3739516	3739516	S14p2O6	TS1;TS2;TS3
3362663_S14p1E4	3362663	3362663	S14p1E4	TS1;TS2
3898769_S14p3J9	3898769	3898769	S14p3J9	TS1;TS2;TS3
3361884_S14p2A10	3361884	3361884	S14p2A10	TS1;TS2;TS3
3350949_S14p2F18	3350949	3350949	S14p2F18	TS1;TS2;TS3
3593120_S14p1N8	3593120	3593120	S14p1N8	TS1;TS2;TS3
4095293_S14p1M12	4095293	4095293	S14p1M12	TS1
3730581_S14p2P2	3730581	3730581	S14p2P2	TS1;TS2;TS3
5216833_S14p2N8	5216833	5216833	S14p2N8	TS1;TS2;TS3
7415266_S14p1H18	7415266	7415266	S14p1H18	TS1;TS2;TS3
3583706_S14p1J23	3583706	3583706	S14p1J23	TS1;TS2;TS3
5047339_S14p2O23	5047339	5047339	S14p2O23	TS1;TS2;TS3
3354826_S14p1L19	3354826	3354826	S14p1L19	TS1;TS2;TS3
3362740_S14p2E12	3362740	7512566	S14p2E12	TS1;TS2;TS3
3741423_S14p2D14	3741423	3741423	S14p2D14	TS1;TS2;TS3
3357423_S14p3M16	3357423	3357423	S14p3M16	TS1;TS2;TS3
3746138_S14p1B8	3746138	3746138	S14p1B8	TS1
7467757_S14p1I19	7467757	7467757	S14p1I19	TS1;TS2;TS3
3907989_S14p1P23	3907989	3907989	S14p1P23	TS1;TS2;TS3
5046576_S14p2I17	5046576	5046576	S14p2I17	TS1;TS2;TS3
5044622_S14p3K23	5044622	5044622	S14p3K23	TS1;TS2;TS3
7086758_S14p1J21	7086758	7086758	S14p1J21	TS1;TS2;TS3
3587170_S14p3B19	3587170	3587170	S14p3B19	TS1;TS2;TS3
7097255_S14p3K19	7097255	7097255	S14p3K19	TS1;TS2;TS3
100003585_S14p3H1	100003585	7095822	S14p3H1	TS1;TS2;TS3
3893501_S14p2J11	3893501	3893501	S14p2J11	TS1;TS2;TS3
3735800_S14p1P3	3735800	3735800	S14p1P3	TS1;TS2;TS3
3737238_S14p3J20	3737238	3737238	S14p3J20	TS1;TS2
3600816_S14p3O10	3600816	5225350	S14p3O10	TS1;TS2;TS3
3731183_S14p2N7	3731183	3731183	S14p2N7	TS1;TS2;TS3
100003636_S14p3E7	100003636	5492543	S14p3E7	TS1;TS2;TS3
100003645_S14p3E9	100003645	5039490	S14p3E9	TS1;TS2;TS3
5035730_S14p2J24	5035730	5035730	S14p2J24	TS1;TS2
100003687_S14p1H2	100003687	5201942	S14p1H2	TS1;TS2;TS3
4104899_S14p1K11	4104899	4104899	S14p1K11	TS1
5200292_S14p1F10	5200292	5200292	S14p1F10	TS1;TS2;TS3
7097912_S14p2K18	7097912	7097912	S14p2K18	TS1;TS2;TS3
7062700_S14p1B9	7062700	7062700	S14p1B9	TS1;TS2;TS3
3365079_S14p1F5	3365079	3365079	S14p1F5	TS1;TS2;TS3
3744703_S14p3D11	3744703	3744703	S14p3D11	TS1;TS2
3599973_S14p3D19	3599973	3599973	S14p3D19	TS1;TS2;TS3
7494960_S14p1N4	7494960	7494960	S14p1N4	TS1;TS2;TS3
4495882_S14p1J3	4495882	4495882	S14p1J3	TS1;TS2;TS3
3596002_S14p3O10	3596002	7505593	S14p3O10	TS1;TS2;TS3
4099025_S14p1F16	4099025	4099025	S14p1F16	TS1;TS2;TS3
3362736_S14p1P1	3362736	3362736	S14p1P1	TS1;TS2;TS3
4097545_S14p1K2	4097545	4097545	S14p1K2	TS1;TS2;TS3
3898846_S14p2E7	3898846	3898846	S14p2E7	TS1;TS2
7106190_S14p2O24	7106190	7106190	S14p2O24	TS1;TS2;TS3
5804057_S14p1H2	5804057	5804057	S14p1H2	TS1;TS2
3587569_S14p1H5	3587569	3587569	S14p1H5	TS1;TS2;TS3
100003883_S14p3N21	100003883	7087601	S14p3N21	TS1;TS2;TS3
3904577_S14p2J19	3904577	3904577	S14p2J19	TS1;TS2
100003935_S14p3L10	100003935	4500055	S14p3L10	TS1;TS2;TS3
100003940_S14p1I7	100003940	7068971	S14p1I7	TS1;TS2;TS3
3350476_S14p1G10	3350476	3350476	S14p1G10	TS1;TS2;TS3
3344400_S14p3L20	3344400	3344400	S14p3L20	TS1;TS2;TS3
5207618_S14p1C3	5207618	5207618	S14p1C3	TS1;TS2;TS3
3346302_S14p1F7	3346302	3346302	S14p1F7	TS1;TS2
3743463_S14p3E21	3743463	3743463	S14p3E21	TS1;TS2;TS3
3362081_S14p3K7	3362081	3362081	S14p3K7	TS1;TS2;TS3
3886229_S14p1H2	3886229	3749971	S14p1H2	TS1;TS2
3590873_S14p2M10	3590873	3590873	S14p2M10	TS1;TS2;TS3
3748690_S14p3I2	3748690	3748690	S14p3I2	TS1;TS2;TS3
3892720_S14p1M7	3892720	3901864	S14p1M7	TS1;TS2
5500423_S14p1N22	5500423	NA	S14p1N22	TS1;TS2;TS3
5138438_S14p2N7	5138438	5138438	S14p2N7	TS1;TS2;TS3
4484596_S14p1H11	4484596	NA	S14p1H11	TS1;TS2;TS3
100004035_S14p3P13	100004035	4101768	S14p3P13	TS1;TS2;TS3
3895840_S14p1F14	3895840	5046644	S14p1F14	TS1
16524757_S14p3C4	16524757	NA	S14p3C4	TS1;TS2;TS3
3352322_S14p2N15	3352322	3352322	S14p2N15	TS1;TS2
4105579_S14p3O5	4105579	4105579	S14p3O5	TS1;TS2
5800538_S14p3O5	5800538	5800538	S14p3O5	TS1
5039166_S14p3F8	5039166	NA	S14p3F8	TS1;TS2
100004092_S14p3G22	100004092	508832	S14p3G22	TS1;TS2;TS3
3343763_S14p3I3	3343763	3343763	S14p3I3	TS1;TS2;TS3
3601281_S14p1L23	3601281	3601281	S14p1L23	TS1;TS2;TS3
4094078_S14p3J2	4094078	4094078	S14p3J2	TS1;TS2;TS3
4486324_S14p1J17	4486324	4498417	S14p1J17	TS1;TS2;TS3
3887525_S14p3K18	3887525	3887525	S14p3K18	TS1;TS2;TS3
3904529_S14p1K2	3904529	3904529	S14p1K2	TS1;TS2;TS3
5204178_S14p2J11	5204178	5204178	S14p2J11	TS1;TS2
3362390_S14p1F5	3362390	3362390	S14p1F5	TS1;TS2;TS3
3590862_S14p2N7	3590862	3590862	S14p2N7	TS1;TS2;TS3
100004136_S14p2F2	100004136	7499695	S14p2F2	TS1;TS2;TS3
3583379_S14p3C22	3583379	5501160	S14p3C22	TS1;TS2;TS3
3580523_S14p1I14	3580523	3580523	S14p1I14	TS1;TS2;TS3
3358835_S14p2J8	3358835	3358835	S14p2J8	TS1;TS2;TS3
3903508_S14p3L22	3903508	7087343	S14p3L22	TS1;TS2;TS3
5205909_S14p1I22	5205909	7467944	S14p1I22	TS1;TS2;TS3
16404292_S14p3H10	16404292	NA	S14p3H10	TS1;TS2;TS3
7077596_S14p3J3	7077596	NA	S14p3J3	TS1;TS2;TS3
3596688_S14p1O5	3596688	3596688	S14p1O5	TS1;TS2
3746971_S14p1L15	3746971	3746971	S14p1L15	TS1
5045189_S14p1A19	5045189	5045189	S14p1A19	TS1;TS2
3897494_S14p1K21	3897494	3897494	S14p1K21	TS1;TS2;TS3
5502370_S14p3O15	5502370	NA	S14p3O15	TS1;TS2;TS3
3353580_S14p2B18	3353580	5040935	S14p2B18	TS1;TS2;TS3
3350049_S14p3F19	3350049	3350049	S14p3F19	TS1;TS2;TS3
3349360_S14p1O24	3349360	3740205	S14p1O24	TS1;TS2
5228201_S14p3N19	5228201	5228201	S14p3N19	TS1;TS2
100004247_S14p1B17	100004247	7094544	S14p1B17	TS1;TS2;TS3
5226077_S14p3I13	5226077	NA	S14p3I13	TS1;TS2
3355937_S14p3E6	3355937	3355937	S14p3E6	TS1;TS2
3739275_S14p2M6	3739275	NA	S14p2M6	TS1;TS2
3744838_S14p1L16	3744838	3744838	S14p1L16	TS1;TS2;TS3
100004262_S14p2E6	100004262	7095988	S14p2E6	TS1;TS2;TS3
4099777_S14p1M20	4099777	4099777	S14p1M20	TS1;TS2;TS3
5492761_S14p3N24	5492761	5492761	S14p3N24	TS1
3599336_S14p1F14	3599336	3599336	S14p1F14	TS1
100004269_S14p3M6	100004269	7095812	S14p3M6	TS1;TS2;TS3
5040807_S14p2J1	5040807	7094825	S14p2J1	TS1;TS2;TS3
3342004_S14p2N7	3342004	12323270	S14p2N7	TS1;TS2;TS3
7074827_S14p3J18	7074827	7074827	S14p3J18	TS1;TS2;TS3
7091872_S14p2C7	7091872	7091872	S14p2C7	TS1;TS2;TS3
3341849_S14p3I13	3341849	3341849	S14p3I13	TS1;TS2
3733520_S14p3J4	3733520	3733520	S14p3J4	TS1;TS2
3603226_S14p2J1	3603226	7412017	S14p2J1	TS1
16523061_S14p3E6	16523061	16523061	S14p3E6	TS1;TS2;TS3
3886035_S14p2D22	3886035	3886035	S14p2D22	TS1;TS2;TS3
5202947_S14p1O12	5202947	NA	S14p1O12	TS1;TS2;TS3
100004320_S14p2E24	100004320	7096063	S14p2E24	TS1;TS2;TS3
5804866_S14p1D7	5804866	NA	S14p1D7	TS1;TS2;TS3
3909366_S14p1M18	3909366	3909366	S14p1M18	TS1;TS2;TS3
3602473_S14p1A5	3602473	3602473	S14p1A5	TS1;TS2
16523857_S14p3F7	16523857	16523857	S14p3F7	TS1;TS2;TS3
3594566_S14p1N1	3594566	3594566	S14p1N1	TS1
7090456_S14p1K4	7090456	7090456	S14p1K4	TS1;TS2
5492798_S14p2N8	5492798	NA	S14p2N8	TS1;TS2
100004351_S14p3P10	100004351	7077185	S14p3P10	TS1;TS2;TS3
3601446_S14p3O5	3601446	4105369	S14p3O5	TS1;TS2
4094093_S14p1N8	4094093	4094093	S14p1N8	TS1;TS2;TS3
7073921_S14p1G12	7073921	7073921	S14p1G12	TS1;TS2;TS3
100004357_S14p1F23	100004357	7095210	S14p1F23	TS1;TS2;TS3
5494494_S14p2E9	5494494	NA	S14p2E9	TS1;TS2;TS3
3744026_S14p3E21	3744026	3744026	S14p3E21	TS1
7357897_S14p1G24	7357897	7357897	S14p1G24	TS1;TS2
100004373_S14p2N1	100004373	7097008	S14p2N1	TS1;TS2;TS3
5046542_S14p1M20	5046542	5046542	S14p1M20	TS1;TS2;TS3
7093376_S14p2K13	7093376	NA	S14p2K13	TS1
4105697_S14p3H8	4105697	4105697	S14p3H8	TS1;TS2
3886606_S14p3K18	3886606	3886606	S14p3K18	TS1;TS2;TS3
7511165_S14p2P3	7511165	NA	S14p2P3	TS1;TS2;TS3
3736035_S14p2L11	3736035	5488778	S14p2L11	TS1;TS2
7358294_S14p1K13	7358294	NA	S14p1K13	TS1;TS2
5225155_S14p1F14	5225155	5225155	S14p1F14	TS1
3581162_S14p1F7	3581162	3581162	S14p1F7	TS1
4490932_S14p2N7	4490932	NA	S14p2N7	TS1;TS2;TS3
5219494_S14p2L11	5219494	5219494	S14p2L11	TS1;TS2
3578323_S14p2C9	3578323	7415041	S14p2C9	TS1;TS2;TS3
5797836_S14p1O12	5797836	NA	S14p1O12	TS1;TS2
7513624_S14p1P1	7513624	7513624	S14p1P1	TS1;TS2;TS3
5504181_S14p3L3	5504181	NA	S14p3L3	TS1;TS2
7411381_S14p3J20	7411381	7411381	S14p3J20	TS1;TS2
100004461_S14p1B1	100004461	7086940	S14p1B1	TS1;TS2;TS3
5493571_S14p3E6	5493571	NA	S14p3E6	TS1;TS2;TS3
3576862_S14p3L2	3576862	5788798	S14p3L2	TS1;TS2;TS3
3732661_S14p1B19	3732661	3732661	S14p1B19	TS1;TS2
5494503_S14p2I3	5494503	5494503	S14p2I3	TS1;TS2;TS3
3748979_S14p1K2	3748979	NA	S14p1K2	TS1;TS2;TS3
3904088_S14p2C12	3904088	3904088	S14p2C12	TS1;TS2;TS3
3747446_S14p2E12	3747446	3747446	S14p2E12	TS1;TS2
3355160_S14p3I3	3355160	3745069	S14p3I3	TS1
3578432_S14p3N3	3578432	3578432	S14p3N3	TS1;TS2;TS3
6211368_S14p3H23	6211368	NA	S14p3H23	TS1;TS2;TS3
7069158_S14p2P11	7069158	7069158	S14p2P11	TS1
3582017_S14p3E7	3582017	3582017	S14p3E7	TS1;TS2
7069159_S14p3I20	7069159	7069159	S14p3I20	TS1;TS2;TS3
5494689_S14p3J11	5494689	5494689	S14p3J11	TS1;TS2;TS3
16523569_S14p3H22	16523569	16523569	S14p3H22	TS1
4486335_S14p2L18	4486335	4498280	S14p2L18	TS1;TS2
5502483_S14p2L5	5502483	NA	S14p2L5	TS1;TS2;TS3
3738259_S14p1G23	3738259	3738259	S14p1G23	TS1;TS2
3890551_S14p1H11	3890551	3890551	S14p1H11	TS1;TS2;TS3
16404328_S14p2P17	16404328	NA	S14p2P17	TS1;TS2
5504196_S14p2J1	5504196	4093973	S14p2J1	TS1;TS2;TS3
3744903_S14p1L19	3744903	5224913	S14p1L19	TS1;TS2;TS3
5211383_S14p2I17	5211383	5211383	S14p2I17	TS1;TS2;TS3
7091920_S14p3I19	7091920	NA	S14p3I19	TS1
3750274_S14p3M13	3750274	7084241	S14p3M13	TS1;TS2;TS3
3893535_S14p1H21	3893535	5498776	S14p1H21	TS1;TS2;TS3
4496205_S14p2C12	4496205	4496205	S14p2C12	TS1;TS2;TS3
3594072_S14p3N7	3594072	3594072	S14p3N7	TS1;TS2;TS3
5218430_S14p1L8	5218430	5218430	S14p1L8	TS1;TS2
3750321_S14p2E12	3750321	3750321	S14p2E12	TS1;TS2;TS3
7076786_S14p1J21	7076786	7076786	S14p1J21	TS1;TS2;TS3
3592192_S14p2K18	3592192	5035936	S14p2K18	TS1;TS2
4491321_S14p3A5	4491321	NA	S14p3A5	TS1;TS2;TS3
100004639_S14p3D10	100004639	7068463	S14p3D10	TS1;TS2;TS3
3887915_S14p2P18	3887915	3887915	S14p2P18	TS1;TS2
7091951_S14p1L17	7091951	NA	S14p1L17	TS1;TS2;TS3
3901282_S14p2P2	3901282	3901282	S14p2P2	TS1;TS2;TS3
3593753_S14p2P11	3593753	3593753	S14p2P11	TS1
4095360_S14p1P11	4095360	4095360	S14p1P11	TS1;TS2;TS3
5494371_S14p2M21	5494371	5494371	S14p2M21	TS1;TS2;TS3
5499959_S14p3P7	5499959	NA	S14p3P7	TS1;TS2
7088740_S14p3D22	7088740	7088740	S14p3D22	TS1;TS2;TS3
3576799_S14p1K18	3576799	6210982	S14p1K18	TS1;TS2
5505036_S14p3E15	5505036	NA	S14p3E15	TS1;TS2
4499259_S14p2P10	4499259	4499259	S14p2P10	TS1;TS2;TS3
3906721_S14p3J11	3906721	3906721	S14p3J11	TS1;TS2;TS3
4096585_S14p2D22	4096585	4096585	S14p2D22	TS1;TS2;TS3
3731653_S14p1P18	3731653	5487542	S14p1P18	TS1;TS2;TS3
3580333_S14p2A1	3580333	3580333	S14p2A1	TS1;TS2
3362734_S14p3K13	3362734	16523302	S14p3K13	TS1;TS2
3896679_S14p1I14	3896679	3896679	S14p1I14	TS1;TS2
5226486_S14p3E6	5226486	5226486	S14p3E6	TS1;TS2;TS3
4105642_S14p3F3	4105642	4105642	S14p3F3	TS1;TS2;TS3
3891683_S14p3E22	3891683	3891683	S14p3E22	TS1
6211403_S14p2M22	6211403	6211403	S14p2M22	TS1;TS2
3597589_S14p2N10	3597589	3597589	S14p2N10	TS1;TS2;TS3
5502586_S14p2I18	5502586	5502586	S14p2I18	TS1;TS2
4495142_S14p2I18	4495142	NA	S14p2I18	TS1;TS2;TS3
100004770_S14p2M7	100004770	7575851	S14p2M7	TS1;TS2;TS3
5500023_S14p1K5	5500023	5500023	S14p1K5	TS1;TS2;TS3
3742285_S14p1H18	3742285	3742285	S14p1H18	TS1;TS2;TS3
3730303_S14p3K17	3730303	3730303	S14p3K17	TS1;TS2
5202568_S14p2O6	5202568	7086564	S14p2O6	TS1;TS2;TS3
3740278_S14p1J3	3740278	3740278	S14p1J3	TS1;TS2;TS3
3901311_S14p2L18	3901311	16501732	S14p2L18	TS1;TS2;TS3
5039613_S14p2C24	5039613	5039613	S14p2C24	TS1;TS2;TS3
3896810_S14p3F3	3896810	3896810	S14p3F3	TS1;TS2;TS3
4492910_S14p2L11	4492910	4493229	S14p2L11	TS1;TS2
3587317_S14p2M12	3587317	3587317	S14p2M12	TS1;TS2
7106237_S14p2L5	7106237	NA	S14p2L5	TS1;TS2;TS3
3603047_S14p3P2	3603047	NA	S14p3P2	TS1;TS2;TS3
7498807_S14p2N7	7498807	7498807	S14p2N7	TS1;TS2;TS3
7069241_S14p1D24	7069241	7070032	S14p1D24	TS1;TS2;TS3
3591327_S14p3B4	3591327	3591327	S14p3B4	TS1;TS2;TS3
5504356_S14p2M15	5504356	5504356	S14p2M15	TS1;TS2;TS3
3894483_S14p1K1	3894483	3894483	S14p1K1	TS1;TS2;TS3
3358545_S14p1P23	3358545	3358545	S14p1P23	TS1;TS2;TS3
6211000_S14p3K13	6211000	6211000	S14p3K13	TS1;TS2
3888706_S14p2H2	3888706	3888706	S14p2H2	TS1;TS2
5798089_S14p2K6	5798089	5798089	S14p2K6	TS1;TS2;TS3
3595922_S14p3D12	3595922	7087771	S14p3D12	TS1;TS2;TS3
3892492_S14p1E8	3892492	3896614	S14p1E8	TS1;TS2;TS3
3748383_S14p2N7	3748383	3748383	S14p2N7	TS1;TS2;TS3
3882659_S14p3J3	3882659	3882659	S14p3J3	TS1;TS2;TS3
4094061_S14p1N22	4094061	7068134	S14p1N22	TS1;TS2;TS3
7084249_S14p2H1	7084249	7084249	S14p2H1	TS1;TS2
7092020_S14p3B7	7092020	7092020	S14p3B7	TS1;TS2;TS3
3896631_S14p1E4	3896631	NA	S14p1E4	TS1;TS2
100004916_S14p3J4	100004916	7095948	S14p3J4	TS1;TS2;TS3
16520137_S14p1P4	16520137	NA	S14p1P4	TS1;TS2;TS3
100004922_S14p1A19	100004922	5499072	S14p1A19	TS1;TS2;TS3
3588768_S14p3K7	3588768	3589729	S14p3K7	TS1
3346726_S14p1L19	3346726	3346726	S14p1L19	TS1;TS2;TS3
3584538_S14p1P18	3584538	5498017	S14p1P18	TS1;TS2;TS3
7464143_S14p3C3	7464143	7464143	S14p3C3	TS1;TS2;TS3
7504691_S14p1H5	7504691	7504691	S14p1H5	TS1;TS2
3897114_S14p3E6	3897114	NA	S14p3E6	TS1;TS2
5503703_S14p2I17	5503703	5503703	S14p2I17	TS1;TS2;TS3
7357325_S14p3K13	7357325	NA	S14p3K13	TS1;TS2;TS3
3359256_S14p2C18	3359256	3359496	S14p2C18	TS1;TS2;TS3
4094112_S14p1F5	4094112	4094112	S14p1F5	TS1;TS2;TS3
3750958_S14p1D20	3750958	3750958	S14p1D20	TS1;TS2
4100716_S14p1I14	4100716	4100716	S14p1I14	TS1;TS2;TS3
5504257_S14p3M16	5504257	5504257	S14p3M16	TS1;TS2;TS3
3733662_S14p1C1	3733662	3733662	S14p1C1	TS1;TS2
3909629_S14p1K12	3909629	3909629	S14p1K12	TS1;TS2;TS3
3581371_S14p3G11	3581371	7463498	S14p3G11	TS1;TS2;TS3
4104475_S14p1C21	4104475	4104475	S14p1C21	TS1;TS2;TS3
100004980_S14p1K7	100004980	7096288	S14p1K7	TS1;TS2;TS3
100004986_S14p1O24	100004986	7104917	S14p1O24	TS1;TS2;TS3
3903849_S14p1K11	3903849	3903849	S14p1K11	TS1
3891661_S14p1F10	3891661	3891661	S14p1F10	TS1;TS2;TS3
5203638_S14p2I17	5203638	NA	S14p2I17	TS1;TS2;TS3
5225667_S14p2N10	5225667	5225360	S14p2N10	TS1;TS2;TS3
3603114_S14p2L8	3603114	3745933	S14p2L8	TS1;TS2
100005019_S14p1N8	100005019	16515879	S14p1N8	TS1;TS2;TS3
100005022_S14p1O14	100005022	5045704	S14p1O14	TS1;TS2;TS3
5213756_S14p1J21	5213756	NA	S14p1J21	TS1;TS2;TS3
5503724_S14p2J8	5503724	5503724	S14p2J8	TS1;TS2;TS3
100005031_S14p1E23	100005031	7079014	S14p1E23	TS1;TS2;TS3
4495386_S14p3K16	4495386	4495386	S14p3K16	TS1;TS2;TS3
5804285_S14p3C4	5804285	5804285	S14p3C4	TS1;TS2;TS3
5211740_S14p2P10	5211740	NA	S14p2P10	TS1;TS2;TS3
3580696_S14p1N11	3580696	3580696	S14p1N11	TS1
3892602_S14p3I20	3892602	3892602	S14p3I20	TS1;TS2;TS3
3888260_S14p1H18	3888260	3888260	S14p1H18	TS1;TS2;TS3
7099931_S14p3M19	7099931	NA	S14p3M19	TS1;TS2;TS3
4500011_S14p2G1	4500011	NA	S14p2G1	TS1;TS2;TS3
7096200_S14p2I17	7096200	NA	S14p2I17	TS1;TS2;TS3
3342772_S14p3J4	3342772	3342772	S14p3J4	TS1;TS2
7077662_S14p3G10	7077662	NA	S14p3G10	TS1;TS2;TS3
3739849_S14p3J20	3739849	5500674	S14p3J20	TS1;TS2
3358597_S14p2J19	3358597	3358597	S14p2J19	TS1
100005116_S14p2P4	100005116	7507032	S14p2P4	TS1;TS2;TS3
4492991_S14p2M13	4492991	NA	S14p2M13	TS1;TS2;TS3
3736462_S14p2G9	3736462	3736462	S14p2G9	TS1;TS2
7099938_S14p3K18	7099938	7099938	S14p3K18	TS1;TS2;TS3
3363390_S14p1H10	3363390	5206006	S14p1H10	TS1;TS2;TS3
5493245_S14p2M13	5493245	5493245	S14p2M13	TS1;TS2;TS3
100005153_S14p2E10	100005153	7094910	S14p2E10	TS1;TS2;TS3
100005159_S14p3F17	100005159	7094910	S14p3F17	TS1;TS2;TS3
3900211_S14p3K18	3900211	NA	S14p3K18	TS1;TS2;TS3
3893410_S14p1I19	3893410	3893410	S14p1I19	TS1;TS2
3742114_S14p1M7	3742114	3742114	S14p1M7	TS1;TS2;TS3
100005188_S14p1G7	100005188	5805799	S14p1G7	TS1;TS2;TS3
5045999_S14p1P15	5045999	7077885	S14p1P15	TS1;TS2;TS3
6211064_S14p3D22	6211064	NA	S14p3D22	TS1;TS2
100005209_S14p2C15	100005209	4105296	S14p2C15	TS1;TS2;TS3
100005211_S14p1J10	100005211	3906324	S14p1J10	TS1;TS2;TS3
3582034_S14p3E6	3582034	3582034	S14p3E6	TS1
100005217_S14p2F2	100005217	4103987	S14p2F2	TS1;TS2;TS3
100005218_S14p2N21	100005218	4094400	S14p2N21	TS1;TS2;TS3
100005219_S14p2I5	100005219	3908391	S14p2I5	TS1;TS2;TS3
100005226_S14p2G9	100005226	7095972	S14p2G9	TS1;TS2;TS3
100005233_S14p2P16	100005233	3744687	S14p2P16	TS1;TS2;TS3
3909766_S14p1J21	3909766	5789305	S14p1J21	TS1;TS2;TS3
6211072_S14p3A4	6211072	6211072	S14p3A4	TS1;TS2;TS3
3356286_S14p2P2	3356286	3356286	S14p2P2	TS1;TS2;TS3
7074331_S14p3O24	7074331	7074331	S14p3O24	TS1
3341792_S14p3E15	3341792	NA	S14p3E15	TS1
3900598_S14p2H2	3900598	3900598	S14p2H2	TS1;TS2;TS3
4104145_S14p3N7	4104145	4104145	S14p3N7	TS1;TS2;TS3
5805779_S14p1C1	5805779	NA	S14p1C1	TS1;TS2
3890645_S14p3H10	3890645	3890645	S14p3H10	TS1;TS2;TS3
3907433_S14p1H15	3907433	3907433	S14p1H15	TS1
3577390_S14p2M21	3577390	3577390	S14p2M21	TS1;TS2;TS3
3359010_S14p2P22	3359010	7499970	S14p2P22	TS1;TS2;TS3
3578752_S14p1F13	3578752	3907778	S14p1F13	TS1;TS2;TS3
3583175_S14p2K3	3583175	3744144	S14p2K3	TS1;TS2;TS3
3743588_S14p3O10	3743588	3743588	S14p3O10	TS1;TS2
3599470_S14p3G13	3599470	3599470	S14p3G13	TS1;TS2;TS3
7089672_S14p2K6	7089672	7089672	S14p2K6	TS1
3365306_S14p1H16	3365306	3597106	S14p1H16	TS1;TS2;TS3
5139177_S14p1O23	5139177	5139177	S14p1O23	TS1;TS2
3577190_S14p1K2	3577190	7468071	S14p1K2	TS1;TS2;TS3
4485681_S14p3J20	4485681	4488244	S14p3J20	TS1;TS2
4495426_S14p2G17	4495426	NA	S14p2G17	TS1;TS2;TS3
3734867_S14p3K16	3734867	NA	S14p3K16	TS1;TS2;TS3
100005335_S14p1O5	100005335	3749480	S14p1O5	TS1;TS2;TS3
5805674_S14p2D18	5805674	5805674	S14p2D18	TS1;TS2;TS3
5221512_S14p3K22	5221512	5221512	S14p3K22	TS1;TS2;TS3
7070821_S14p1K23	7070821	NA	S14p1K23	TS1;TS2;TS3
5137788_S14p1O6	5137788	5137788	S14p1O6	TS1;TS2;TS3
3730203_S14p3E6	3730203	3730203	S14p3E6	TS1
7080367_S14p1C16	7080367	NA	S14p1C16	TS1
4484659_S14p1H2	4484659	7467028	S14p1H2	TS1;TS2
4499859_S14p3L3	4499859	NA	S14p3L3	TS1;TS2
5214210_S14p1K1	5214210	5214210	S14p1K1	TS1;TS2;TS3
4485253_S14p2N7	4485253	4485253	S14p2N7	TS1;TS2;TS3
5768478_S14p2J17	5768478	NA	S14p2J17	TS1;TS2;TS3
3749521_S14p2C9	3749521	3749521	S14p2C9	TS1;TS2;TS3
4092175_S14p2I4	4092175	7500647	S14p2I4	TS1
3734606_S14p3N20	3734606	7511109	S14p3N20	TS1;TS2;TS3
3582354_S14p1L19	3582354	3582354	S14p1L19	TS1;TS2;TS3
3739869_S14p2O17	3739869	5222999	S14p2O17	TS1;TS2;TS3
7083617_S14p1L20	7083617	7083617	S14p1L20	TS1;TS2;TS3
3739682_S14p1P3	3739682	4091969	S14p1P3	TS1;TS2;TS3
7090756_S14p2P2	7090756	7090756	S14p2P2	TS1;TS2;TS3
3355776_S14p3B8	3355776	3355776	S14p3B8	TS1;TS2;TS3
7071305_S14p2J19	7071305	7104047	S14p2J19	TS1
3736797_S14p2A14	3736797	3736797	S14p2A14	TS1;TS2;TS3
7071941_S14p1O5	7071941	7071941	S14p1O5	TS1;TS2;TS3
3364760_S14p2F18	3364760	3364760	S14p2F18	TS1;TS2
3358437_S14p1K12	3358437	3358437	S14p1K12	TS1;TS2;TS3
4094304_S14p3F16	4094304	4094304	S14p3F16	TS1
5204084_S14p1O5	5204084	7064025	S14p1O5	TS1;TS2
5209451_S14p2N7	5209451	5209451	S14p2N7	TS1;TS2;TS3
5768518_S14p3O5	5768518	5768518	S14p3O5	TS1
100005517_S14p2G4	100005517	411426	S14p2G4	TS1;TS2;TS3
3738563_S14p3K22	3738563	3738563	S14p3K22	TS1;TS2;TS3
100005523_S14p1M7	100005523	7085061	S14p1M7	TS1;TS2;TS3
3603038_S14p2P19	3603038	7575757	S14p2P19	TS1;TS2;TS3
100005537_S14p1N3	100005537	7085061	S14p1N3	TS1;TS2;TS3
100005539_S14p1J23	100005539	16522360	S14p1J23	TS1;TS2;TS3
3602544_S14p1K13	3602544	5498608	S14p1K13	TS1;TS2
4500077_S14p3F19	4500077	4500077	S14p3F19	TS1;TS2;TS3
3899372_S14p2F7	3899372	3899372	S14p2F7	TS1;TS2;TS3
5768527_S14p3E19	5768527	5768527	S14p3E19	TS1
3587200_S14p3I2	3587200	3587200	S14p3I2	TS1;TS2
3900272_S14p1J21	3900272	3900272	S14p1J21	TS1;TS2;TS3
4091869_S14p1N7	4091869	4091869	S14p1N7	TS1;TS2;TS3
7502005_S14p1J7	7502005	NA	S14p1J7	TS1;TS2;TS3
3357486_S14p3K13	3357486	3357486	S14p3K13	TS1;TS2
3359398_S14p3M16	3359398	7070575	S14p3M16	TS1;TS2;TS3
7099693_S14p3F22	7099693	NA	S14p3F22	TS1;TS2;TS3
3341747_S14p1M24	3341747	7068287	S14p1M24	TS1;TS2;TS3
100005576_S14p2G6	100005576	7095752	S14p2G6	TS1;TS2;TS3
100005577_S14p1M20	100005577	7090736	S14p1M20	TS1;TS2;TS3
100005582_S14p2L3	100005582	7100034	S14p2L3	TS1;TS2;TS3
3351583_S14p1M17	3351583	3351583	S14p1M17	TS1;TS2;TS3
5041801_S14p3A5	5041801	5041801	S14p3A5	TS1;TS2
3736785_S14p1A18	3736785	3736785	S14p1A18	TS1;TS2;TS3
3581882_S14p1M11	3581882	3581882	S14p1M11	TS1;TS2
3346112_S14p1E4	3346112	3346112	S14p1E4	TS1;TS2
3596557_S14p2I21	3596557	3596557	S14p2I21	TS1;TS2;TS3
3888937_S14p1I5	3888937	3888937	S14p1I5	TS1;TS2;TS3
5485914_S14p1M2	5485914	5485914	S14p1M2	TS1;TS2;TS3
4092698_S14p3E23	4092698	4092698	S14p3E23	TS1;TS2;TS3
3363367_S14p1M6	3363367	3363367	S14p1M6	TS1;TS2;TS3
3343153_S14p1A24	3343153	3343153	S14p1A24	TS1;TS2
100020348_S14p2M2	100020348	7087520	S14p2M2	TS1;TS2;TS3
3587678_S14p3I19	3587678	3587678	S14p3I19	TS1;TS2
100020360_S14p3A5	100020360	4101254	S14p3A5	TS1;TS2;TS3
3889406_S14p3M14	3889406	3889406	S14p3M14	TS1;TS2;TS3
3747295_S14p1E14	3747295	3747295	S14p1E14	TS1;TS2;TS3
5208028_S14p3I10	5208028	5208028	S14p3I10	TS1;TS2;TS3
100020399_S14p2M15	100020399	3895632	S14p2M15	TS1;TS2;TS3
5218176_S14p3I18	5218176	5218176	S14p3I18	TS1;TS2
4095565_S14p2I24	4095565	4095565	S14p2I24	TS1;TS2;TS3
7492710_S14p1E14	7492710	7492710	S14p1E14	TS1;TS2;TS3
7499882_S14p1M17	7499882	7499882	S14p1M17	TS1;TS2;TS3
3584165_S14p2A7	3584165	3584165	S14p2A7	TS1;TS2
3734487_S14p1A23	3734487	3734487	S14p1A23	TS1;TS2
5041433_S14p3M5	5041433	5041433	S14p3M5	TS1;TS2;TS3
3909275_S14p3M6	3909275	3909275	S14p3M6	TS1;TS2;TS3
3347044_S14p2M6	3347044	3347044	S14p2M6	TS1;TS2;TS3
7463288_S14p2E11	7463288	7463288	S14p2E11	TS1;TS2;TS3
3901984_S14p1M19	3901984	3901984	S14p1M19	TS1;TS2;TS3
3581828_S14p1A13	3581828	3581828	S14p1A13	TS1;TS2;TS3
3585350_S14p1E17	3585350	3585350	S14p1E17	TS1;TS2
7463290_S14p2E11	7463290	7463290	S14p2E11	TS1;TS2;TS3
3740571_S14p2E13	3740571	3740571	S14p2E13	TS1;TS2;TS3
3346293_S14p2I13	3346293	3346293	S14p2I13	TS1;TS2;TS3
100020534_S14p2M7	100020534	7086417	S14p2M7	TS1;TS2;TS3
3593743_S14p1E19	3593743	3593743	S14p1E19	TS1;TS2;TS3
3905609_S14p1I4	3905609	3905609	S14p1I4	TS1;TS2
3593646_S14p1A17	3593646	3593646	S14p1A17	TS1;TS2
7067864_S14p2M6	7067864	7067864	S14p2M6	TS1;TS2;TS3
100020560_S14p2M6	100020560	3746766	S14p2M6	TS1;TS2;TS3
3745777_S14p2A21	3745777	5799712	S14p2A21	TS1;TS2;TS3
7097127_S14p2E21	7097127	7097127	S14p2E21	TS1
5486147_S14p3I10	5486147	5486147	S14p3I10	TS1;TS2;TS3
4104295_S14p3I19	4104295	4104295	S14p3I19	TS1;TS2
3747758_S14p3E9	3747758	3747758	S14p3E9	TS1;TS2;TS3
3732711_S14p3I10	3732711	3732711	S14p3I10	TS1;TS2;TS3
100020623_S14p1M7	100020623	4102357	S14p1M7	TS1;TS2;TS3
3350565_S14p3I1	3350565	3350565	S14p3I1	TS1;TS2;TS3
3600727_S14p3M14	3600727	3600727	S14p3M14	TS1;TS2;TS3
3594841_S14p2M8	3594841	3594841	S14p2M8	TS1;TS2;TS3
3352156_S14p1M2	3352156	3352156	S14p1M2	TS1;TS2;TS3
3348877_S14p1M2	3348877	3348877	S14p1M2	TS1;TS2;TS3
5043817_S14p1I7	5043817	5043817	S14p1I7	TS1;TS2;TS3
3734597_S14p3M22	3734597	3734597	S14p3M22	TS1;TS2;TS3
3907970_S14p3A9	3907970	3907970	S14p3A9	TS1;TS2;TS3
3585024_S14p2A20	3585024	3585024	S14p2A20	TS1;TS2;TS3
4104986_S14p2I15	4104986	4104986	S14p2I15	TS1;TS2;TS3
3356666_S14p3I1	3356666	3356666	S14p3I1	TS1;TS2;TS3
3576074_S14p1A23	3576074	3576074	S14p1A23	TS1
3355748_S14p2M15	3355748	3355748	S14p2M15	TS1;TS2;TS3
3732825_S14p1M2	3732825	3732825	S14p1M2	TS1;TS2;TS3
100020748_S14p3E17	100020748	3364406	S14p3E17	TS1;TS2;TS3
3580687_S14p1M11	3580687	3580687	S14p1M11	TS1;TS2;TS3
3356541_S14p1M17	3356541	3356541	S14p1M17	TS1;TS2;TS3
3343592_S14p2M6	3343592	3343592	S14p2M6	TS1;TS2;TS3
100020839_S14p1M5	100020839	4490383	S14p1M5	TS1;TS2;TS3
3349921_S14p3I10	3349921	3349921	S14p3I10	TS1;TS2
7354961_S14p1I7	7354961	7354961	S14p1I7	TS1;TS2;TS3
100020856_S14p2I20	100020856	5219148	S14p2I20	TS1;TS2;TS3
3905601_S14p1I4	3905601	3905601	S14p1I4	TS1;TS2;TS3
3585646_S14p3M5	3585646	3585646	S14p3M5	TS1;TS2;TS3
100020908_S14p3M5	100020908	3898102	S14p3M5	TS1;TS2;TS3
3356474_S14p2A7	3356474	3356474	S14p2A7	TS1;TS2
3599541_S14p1E19	3599541	3599541	S14p1E19	TS1;TS2
3742636_S14p3A5	3742636	3742636	S14p3A5	TS1;TS2
3582216_S14p2M19	3582216	3582216	S14p2M19	TS1;TS2;TS3
3888557_S14p1M19	3888557	3888557	S14p1M19	TS1;TS2;TS3
3362472_S14p2E12	3362472	3362472	S14p2E12	TS1;TS2;TS3
100020973_S14p2A12	100020973	401328	S14p2A12	TS1;TS2;TS3
3747459_S14p3A11	3747459	3747459	S14p3A11	TS1;TS2;TS3
3360313_S14p1I20	3360313	3360313	S14p1I20	TS1;TS2;TS3
3362526_S14p2E21	3362526	3362526	S14p2E21	TS1;TS2;TS3
3602474_S14p2E21	3602474	3602474	S14p2E21	TS1;TS2
100020982_S14p2I20	100020982	5200389	S14p2I20	TS1;TS2;TS3
5498002_S14p1A6	5498002	5498002	S14p1A6	TS1;TS2;TS3
3899320_S14p3M6	3899320	3899320	S14p3M6	TS1;TS2
3904179_S14p2I10	3904179	3904179	S14p2I10	TS1;TS2;TS3
3596324_S14p2E7	3596324	3596324	S14p2E7	TS1
4498606_S14p2M10	4498606	4498606	S14p2M10	TS1;TS2;TS3
100021040_S14p3I10	100021040	3897947	S14p3I10	TS1;TS2;TS3
100021046_S14p3E20	100021046	7087522	S14p3E20	TS1;TS2;TS3
6211242_S14p1I7	6211242	6211242	S14p1I7	TS1;TS2;TS3
4092113_S14p3I11	4092113	4092113	S14p3I11	TS1;TS2;TS3
3891478_S14p2A7	3891478	3891478	S14p2A7	TS1;TS2
3588774_S14p1I5	3588774	3588774	S14p1I5	TS1;TS2
5201687_S14p1I10	5201687	5201687	S14p1I10	TS1;TS2;TS3
3362956_S14p2E7	3362956	3362956	S14p2E7	TS1;TS2;TS3
5218655_S14p3M6	5218655	5218655	S14p3M6	TS1;TS2;TS3
100021221_S14p1I22	100021221	5758146	S14p1I22	TS1;TS2;TS3
3351900_S14p2M15	3351900	3351900	S14p2M15	TS1;TS2;TS3
100021237_S14p3I17	100021237	6211921	S14p3I17	TS1;TS2;TS3
100021238_S14p3A14	100021238	7096067	S14p3A14	TS1;TS2;TS3
100021240_S14p1M8	100021240	3906324	S14p1M8	TS1;TS2;TS3
3888098_S14p1I6	3888098	3888098	S14p1I6	TS1;TS2;TS3
7064508_S14p1I20	7064508	7064508	S14p1I20	TS1;TS2;TS3
4095111_S14p3M8	4095111	4095111	S14p3M8	TS1;TS2;TS3
100021270_S14p1E16	100021270	7096268	S14p1E16	TS1;TS2;TS3
3347529_S14p3I10	3347529	3347529	S14p3I10	TS1;TS2;TS3
100021279_S14p1M13	100021279	400008	S14p1M13	TS1;TS2;TS3
3889202_S14p2M1	3889202	3889202	S14p2M1	TS1;TS2;TS3
5210968_S14p3I18	5210968	5210968	S14p3I18	TS1;TS2
5138868_S14p1M11	5138868	5138868	S14p1M11	TS1;TS2;TS3
100021308_S14p1E15	100021308	7412911	S14p1E15	TS1;TS2;TS3
100021319_S14p2I24	100021319	7098319	S14p2I24	TS1;TS2;TS3
3731634_S14p2A24	3731634	3731634	S14p2A24	TS1;TS2;TS3
100021334_S14p3E3	100021334	3364109	S14p3E3	TS1;TS2;TS3
3349288_S14p1E6	3349288	3349288	S14p1E6	TS1;TS2
100021347_S14p1E11	100021347	4497078	S14p1E11	TS1;TS2;TS3
3591443_S14p1E11	3591443	3591443	S14p1E11	TS1;TS2;TS3
3347368_S14p3I10	3347368	3347368	S14p3I10	TS1;TS2
100021390_S14p3E21	100021390	4093931	S14p3E21	TS1;TS2;TS3
100021406_S14p1E20	100021406	7095497	S14p1E20	TS1;TS2;TS3
7086749_S14p1I3	7086749	7086749	S14p1I3	TS1;TS2
5757551_S14p2A19	5757551	5757551	S14p2A19	TS1;TS2;TS3
5800178_S14p1M6	5800178	5800178	S14p1M6	TS1;TS2;TS3
4100379_S14p1M2	4100379	4100379	S14p1M2	TS1;TS2
3904786_S14p1I10	3904786	3904786	S14p1I10	TS1;TS2;TS3
3595316_S14p1M1	3595316	3595316	S14p1M1	TS1
3361954_S14p2M15	3361954	5226566	S14p2M15	TS1;TS2;TS3
3888462_S14p1A11	3888462	3888462	S14p1A11	TS1;TS2;TS3
3349441_S14p3E4	3349441	3349441	S14p3E4	TS1;TS2;TS3
3351522_S14p1A23	3351522	3351522	S14p1A23	TS1;TS2;TS3
5214472_S14p2A21	5214472	5214472	S14p2A21	TS1;TS2
5802161_S14p1E11	5802161	5802161	S14p1E11	TS1;TS2;TS3
3738513_S14p3M8	3738513	3738513	S14p3M8	TS1;TS2;TS3
3749249_S14p1M2	3749249	3749249	S14p1M2	TS1;TS2;TS3
3750949_S14p1I20	3750949	3750949	S14p1I20	TS1;TS2;TS3
5226766_S14p3M24	5226766	5226766	S14p3M24	TS1;TS2;TS3
5043911_S14p1I19	5043911	5043911	S14p1I19	TS1;TS2;TS3
3899963_S14p1I4	3899963	3899963	S14p1I4	TS1;TS2;TS3
3584966_S14p3E8	3584966	3584966	S14p3E8	TS1;TS2;TS3
3740249_S14p2E19	3740249	3740249	S14p2E19	TS1;TS2
3746572_S14p1M2	3746572	3746572	S14p1M2	TS1;TS2;TS3
3343282_S14p2E13	3343282	3343282	S14p2E13	TS1;TS2;TS3
100021580_S14p1M10	100021580	4101024	S14p1M10	TS1;TS2;TS3
3353441_S14p1M2	3353441	4096683	S14p1M2	TS1;TS2;TS3
16524015_S14p1I19	16524015	NA	S14p1I19	TS1;TS2;TS3
3586842_S14p2I21	3586842	3586842	S14p2I21	TS1;TS2;TS3
4099155_S14p2E19	4099155	4099155	S14p2E19	TS1;TS2
3359927_S14p3I11	3359927	5488257	S14p3I11	TS1;TS2;TS3
100021610_S14p1E9	100021610	7068337	S14p1E9	TS1;TS2;TS3
3900576_S14p1E1	3900576	3900576	S14p1E1	TS1;TS2;TS3
3749206_S14p1E15	3749206	5792666	S14p1E15	TS1;TS2;TS3
3578435_S14p3I10	3578435	3578435	S14p3I10	TS1;TS2
3746742_S14p1M24	3746742	3746742	S14p1M24	TS1;TS2;TS3
7103426_S14p3I1	7103426	7103426	S14p3I1	TS1;TS2;TS3
3355979_S14p3I18	3355979	3355979	S14p3I18	TS1
16506808_S14p2M19	16506808	16506808	S14p2M19	TS1;TS2;TS3
7095978_S14p1E20	7095978	7095978	S14p1E20	TS1;TS2;TS3
100021653_S14p1I19	100021653	7095990	S14p1I19	TS1;TS2;TS3
7500067_S14p2I21	7500067	7500067	S14p2I21	TS1;TS2;TS3
3342611_S14p3E15	3342611	7063563	S14p3E15	TS1
7465016_S14p2E21	7465016	7465016	S14p2E21	TS1;TS2;TS3
100021659_S14p1M10	100021659	7095816	S14p1M10	TS1;TS2;TS3
3589571_S14p1I13	3589571	5788658	S14p1I13	TS1;TS2;TS3
7093827_S14p1E17	7093827	7093827	S14p1E17	TS1;TS2
5046769_S14p2I6	5046769	5046769	S14p2I6	TS1;TS2
3748642_S14p1M2	3748642	3748642	S14p1M2	TS1;TS2;TS3
3908099_S14p2A20	3908099	3908099	S14p2A20	TS1;TS2;TS3
7467956_S14p2I6	7467956	7467956	S14p2I6	TS1;TS2
3355221_S14p3E2	3355221	3355221	S14p3E2	TS1;TS2
3739766_S14p2E2	3739766	3739766	S14p2E2	TS1;TS2;TS3
100021713_S14p1E21	100021713	7095929	S14p1E21	TS1;TS2;TS3
3588867_S14p2E7	3588867	5492856	S14p2E7	TS1
7091919_S14p1E8	7091919	7091919	S14p1E8	TS1;TS2;TS3
7089445_S14p2I22	7089445	NA	S14p2I22	TS1
7071438_S14p3M6	7071438	7071438	S14p3M6	TS1;TS2;TS3
3899052_S14p2E3	3899052	3899052	S14p2E3	TS1;TS2;TS3
3353005_S14p1E9	3353005	3353005	S14p1E9	TS1;TS2
100021743_S14p2M16	100021743	7095180	S14p2M16	TS1;TS2;TS3
100021749_S14p2M14	100021749	7095374	S14p2M14	TS1;TS2;TS3
3356933_S14p1M18	3356933	7103734	S14p1M18	TS1
7072050_S14p2E12	7072050	NA	S14p2E12	TS1;TS2;TS3
5206967_S14p2A21	5206967	5206967	S14p2A21	TS1;TS2
3346327_S14p1M16	3346327	3346327	S14p1M16	TS1;TS2;TS3
3893683_S14p3A11	3893683	3893683	S14p3A11	TS1;TS2;TS3
3740660_S14p3M17	3740660	3740660	S14p3M17	TS1;TS2;TS3
5216392_S14p1M4	5216392	NA	S14p1M4	TS1;TS2;TS3
3906323_S14p1A24	3906323	3906323	S14p1A24	TS1;TS2
3603040_S14p3M18	3603040	7094061	S14p3M18	TS1;TS2
3582241_S14p2I6	3582241	5203647	S14p2I6	TS1;TS2
4485958_S14p1I19	4485958	4485958	S14p1I19	TS1
7088724_S14p3I1	7088724	7088724	S14p3I1	TS1;TS2;TS3
7415543_S14p3M5	7415543	7415543	S14p3M5	TS1;TS2;TS3
5040580_S14p1M2	5040580	5040580	S14p1M2	TS1;TS2;TS3
3575929_S14p1E8	3575929	3575929	S14p1E8	TS1;TS2;TS3
3734178_S14p1A18	3734178	3734178	S14p1A18	TS1;TS2;TS3
3358701_S14p1E6	3358701	NA	S14p1E6	TS1;TS2
7464123_S14p2M9	7464123	7464123	S14p2M9	TS1;TS2;TS3
4484547_S14p2M19	4484547	4497486	S14p2M19	TS1;TS2;TS3
5800871_S14p1E19	5800871	5800871	S14p1E19	TS1;TS2
3745305_S14p3I4	3745305	3745305	S14p3I4	TS1;TS2;TS3
4092202_S14p2I21	4092202	4092202	S14p2I21	TS1;TS2;TS3
7070723_S14p3I1	7070723	7070723	S14p3I1	TS1;TS2;TS3
7468825_S14p2E21	7468825	NA	S14p2E21	TS1;TS2;TS3
100021826_S14p1M18	100021826	16523172	S14p1M18	TS1;TS2;TS3
4499552_S14p1I19	4499552	4499552	S14p1I19	TS1
3363842_S14p3E4	3363842	7096506	S14p3E4	TS1;TS2;TS3
3747384_S14p1I10	3747384	3747384	S14p1I10	TS1;TS2
5037595_S14p2A7	5037595	5040962	S14p2A7	TS1;TS2;TS3
4493056_S14p2M8	4493056	NA	S14p2M8	TS1;TS2;TS3
3584440_S14p1M17	3584440	3584440	S14p1M17	TS1;TS2;TS3
3576095_S14p3A2	3576095	5497969	S14p3A2	TS1
7071133_S14p1I20	7071133	NA	S14p1I20	TS1;TS2;TS3
3884410_S14p1M5	3884410	3884410	S14p1M5	TS1;TS2;TS3
5215228_S14p3M14	5215228	7106332	S14p3M14	TS1;TS2
7071537_S14p1M6	7071537	7071537	S14p1M6	TS1;TS2
4485498_S14p2I21	4485498	NA	S14p2I21	TS1;TS2;TS3
3597137_S14p1A9	3597137	3597137	S14p1A9	TS1
4485838_S14p2A6	4485838	4494602	S14p2A6	TS1;TS2;TS3
100021864_S14p3E6	100021864	7068847	S14p3E6	TS1;TS2;TS3
5217111_S14p3M12	5217111	5217111	S14p3M12	TS1;TS2;TS3
100021875_S14p1I24	100021875	7095365	S14p1I24	TS1;TS2;TS3
7073125_S14p3A5	7073125	7073125	S14p3A5	TS1;TS2
4486323_S14p1E1	4486323	NA	S14p1E1	TS1;TS2;TS3
3365373_S14p2I6	3365373	5226352	S14p2I6	TS1;TS2
5496562_S14p3M5	5496562	5496562	S14p3M5	TS1;TS2;TS3
100021907_S14p3M5	100021907	7498846	S14p3M5	TS1;TS2;TS3
16524510_S14p3M8	16524510	16524510	S14p3M8	TS1;TS2;TS3
100021931_S14p3E15	100021931	7094910	S14p3E15	TS1;TS2;TS3
100021932_S14p2M1	100021932	7094910	S14p2M1	TS1;TS2;TS3
3747228_S14p1I6	3747228	3747228	S14p1I6	TS1;TS2;TS3
5227097_S14p2M10	5227097	5227097	S14p2M10	TS1;TS2;TS3
3597415_S14p2E21	3597415	3740706	S14p2E21	TS1;TS2
3577850_S14p1I6	3577850	3577850	S14p1I6	TS1;TS2;TS3
3884658_S14p1A18	3884658	3884658	S14p1A18	TS1;TS2;TS3
7089003_S14p2M23	7089003	NA	S14p2M23	TS1;TS2;TS3
3593058_S14p2I21	3593058	5489502	S14p2I21	TS1;TS2;TS3
3356284_S14p1I18	3356284	3908628	S14p1I18	TS1;TS2;TS3
5042066_S14p2E7	5042066	NA	S14p2E7	TS1
3592591_S14p1I14	3592591	NA	S14p1I14	TS1;TS2;TS3
3887441_S14p3A5	3887441	3887441	S14p3A5	TS1;TS2
3592095_S14p1A14	3592095	3592095	S14p1A14	TS1;TS2;TS3
7099968_S14p2E21	7099968	7099968	S14p2E21	TS1;TS2;TS3
7099972_S14p1M10	7099972	7099972	S14p1M10	TS1;TS2
4485428_S14p3M14	4485428	4499343	S14p3M14	TS1
3900225_S14p1E7	3900225	NA	S14p1E7	TS1
4102408_S14p2I15	4102408	4102408	S14p2I15	TS1;TS2;TS3
6211092_S14p3E17	6211092	6211092	S14p3E17	TS1;TS2;TS3
3584647_S14p1I3	3584647	3584647	S14p1I3	TS1;TS2
3350346_S14p3M6	3350346	3350346	S14p3M6	TS1;TS2
7074603_S14p3E2	7074603	7074603	S14p3E2	TS1;TS2;TS3
3746815_S14p2I19	3746815	3746815	S14p2I19	TS1;TS2
4093490_S14p3M24	4093490	4093490	S14p3M24	TS1;TS2
3341923_S14p2I9	3341923	3341923	S14p2I9	TS1;TS2;TS3
5037587_S14p1I19	5037587	5037587	S14p1I19	TS1
4102811_S14p1I19	4102811	4102811	S14p1I19	TS1;TS2;TS3
3364511_S14p1M10	3364511	3364511	S14p1M10	TS1;TS2
3358337_S14p3I4	3358337	3358337	S14p3I4	TS1;TS2;TS3
3737620_S14p1I20	3737620	3737620	S14p1I20	TS1;TS2
100022058_S14p2M1	100022058	16522360	S14p2M1	TS1;TS2;TS3
3897616_S14p3I18	3897616	3897616	S14p3I18	TS1
5205889_S14p1M5	5205889	5205889	S14p1M5	TS1;TS2;TS3
100022075_S14p3J2	100022075	5492263	S14p3J2	TS1;TS2;TS3
5041122_S14p3K8	5041122	5041122	S14p3K8	TS1;TS2;TS3
7465253_S14p3K15	7465253	7465253	S14p3K15	TS1;TS2
7497839_S14p3H22	7497839	7497839	S14p3H22	TS1
3745285_S14p3L4	3745285	3745285	S14p3L4	TS1;TS2;TS3
5220105_S14p3N12	5220105	5220105	S14p3N12	TS1;TS2;TS3
3362742_S14p3B8	3362742	3362742	S14p3B8	TS1;TS2
100022125_S14p3L10	100022125	7585647	S14p3L10	TS1;TS2;TS3
5223191_S14p3K16	5223191	5223191	S14p3K16	TS1;TS2;TS3
4091956_S14p3L4	4091956	4091956	S14p3L4	TS1;TS2
4095938_S14p3N24	4095938	4095938	S14p3N24	TS1
4092253_S14p3B8	4092253	4092253	S14p3B8	TS1;TS2;TS3
5044161_S14p3B9	5044161	5044161	S14p3B9	TS1;TS2;TS3
3586004_S14p3O22	3586004	3586004	S14p3O22	TS1;TS2;TS3
100022156_S14p3N10	100022156	7063491	S14p3N10	TS1;TS2;TS3
3909976_S14p3C3	3909976	3909976	S14p3C3	TS1;TS2
3578605_S14p3J9	3578605	3578605	S14p3J9	TS1;TS2;TS3
100022176_S14p3J13	100022176	7465944	S14p3J13	TS1;TS2;TS3
3894341_S14p3F19	3894341	3894341	S14p3F19	TS1
3905223_S14p3L24	3905223	3905223	S14p3L24	TS1;TS2;TS3
3731803_S14p3J6	3731803	3731803	S14p3J6	TS1;TS2
100022220_S14p3F16	100022220	5208561	S14p3F16	TS1;TS2;TS3
3351849_S14p3L1	3351849	3351849	S14p3L1	TS1;TS2;TS3
100022233_S14p3H4	100022233	5207632	S14p3H4	TS1;TS2;TS3
3895445_S14p3O22	3895445	3895445	S14p3O22	TS1;TS2;TS3
3363158_S14p3L24	3363158	3363158	S14p3L24	TS1;TS2;TS3
3891718_S14p3C5	3891718	3891718	S14p3C5	TS1;TS2;TS3
3362972_S14p3L10	3362972	3362972	S14p3L10	TS1;TS2;TS3
3740095_S14p3B2	3740095	3740095	S14p3B2	TS1;TS2;TS3
3747400_S14p3J6	3747400	3747400	S14p3J6	TS1;TS2
5046451_S14p3F23	5046451	5046451	S14p3F23	TS1;TS2;TS3
100022307_S14p3H6	100022307	5505199	S14p3H6	TS1;TS2;TS3
3345824_S14p3O23	3345824	3345824	S14p3O23	TS1;TS2;TS3
3597604_S14p3P15	3597604	7094115	S14p3P15	TS1;TS2;TS3
3731188_S14p3J9	3731188	3731188	S14p3J9	TS1;TS2;TS3
3890412_S14p3K16	3890412	3890412	S14p3K16	TS1;TS2
7062393_S14p3N4	7062393	7062393	S14p3N4	TS1;TS2;TS3
3579125_S14p3G14	3579125	NA	S14p3G14	TS1;TS2
5138480_S14p3G15	5138480	5138480	S14p3G15	TS1;TS2;TS3
3343721_S14p3N22	3343721	3343721	S14p3N22	TS1;TS2;TS3
3742048_S14p3K3	3742048	3742048	S14p3K3	TS1;TS2
3362005_S14p3L10	3362005	3362005	S14p3L10	TS1;TS2;TS3
3746492_S14p3B2	3746492	3746492	S14p3B2	TS1
3743179_S14p3O24	3743179	3743179	S14p3O24	TS1;TS2;TS3
5757716_S14p3P10	5757716	5757716	S14p3P10	TS1;TS2
100022407_S14p3L17	100022407	5223638	S14p3L17	TS1;TS2;TS3
3353826_S14p3P15	3353826	3353826	S14p3P15	TS1;TS2;TS3
3902837_S14p3P15	3902837	3902837	S14p3P15	TS1;TS2
7086804_S14p3O15	7086804	7086804	S14p3O15	TS1;TS2
5796230_S14p3O20	5796230	5796230	S14p3O20	TS1;TS2;TS3
3364739_S14p3K16	3364739	5788877	S14p3K16	TS1;TS2
5137638_S14p3P15	5137638	5137638	S14p3P15	TS1;TS2;TS3
3596248_S14p3B17	3596248	3596248	S14p3B17	TS1;TS2;TS3
5043311_S14p3O15	5043311	5043311	S14p3O15	TS1;TS2
5040202_S14p3B21	5040202	5040202	S14p3B21	TS1;TS2;TS3
3344817_S14p3C3	3344817	3344817	S14p3C3	TS1;TS2
3584867_S14p3C5	3584867	3584867	S14p3C5	TS1;TS2;TS3
5504880_S14p3K13	5504880	5504880	S14p3K13	TS1;TS2;TS3
3884909_S14p3C9	3884909	3884909	S14p3C9	TS1;TS2;TS3
3902026_S14p3O15	3902026	3902026	S14p3O15	TS1;TS2;TS3
3903134_S14p3H5	3903134	3903134	S14p3H5	TS1;TS2;TS3
3587868_S14p3O14	3587868	4093856	S14p3O14	TS1
100022568_S14p3O15	100022568	7104272	S14p3O15	TS1;TS2;TS3
3738506_S14p3D11	3738506	3738506	S14p3D11	TS1;TS2;TS3
3883019_S14p3C9	3883019	3883019	S14p3C9	TS1;TS2
5137494_S14p3B16	5137494	5137494	S14p3B16	TS1;TS2
7094324_S14p3J5	7094324	7094324	S14p3J5	TS1;TS2;TS3
3884484_S14p3P10	3884484	3884484	S14p3P10	TS1;TS2
3748941_S14p3G7	3748941	3748941	S14p3G7	TS1;TS2;TS3
3893084_S14p3C9	3893084	3893084	S14p3C9	TS1;TS2
5789705_S14p3H18	5789705	5789705	S14p3H18	TS1;TS2
7092848_S14p3O23	7092848	7503243	S14p3O23	TS1;TS2;TS3
100022722_S14p3D16	100022722	5218321	S14p3D16	TS1;TS2;TS3
5488417_S14p3H8	5488417	5488417	S14p3H8	TS1;TS2;TS3
5035941_S14p3C8	5035941	5035941	S14p3C8	TS1;TS2
5043185_S14p3J16	5043185	5043185	S14p3J16	TS1;TS2
100022747_S14p3K6	100022747	4091985	S14p3K6	TS1;TS2;TS3
3576394_S14p3O24	3576394	3576394	S14p3O24	TS1;TS2;TS3
3578871_S14p3C24	3578871	3578871	S14p3C24	TS1;TS2;TS3
5758146_S14p3C17	5758146	5758146	S14p3C17	TS1;TS2
100022768_S14p3J1	100022768	7095496	S14p3J1	TS1;TS2;TS3
3749021_S14p3F9	3749021	3749021	S14p3F9	TS1;TS2
5203580_S14p3N22	5203580	5203580	S14p3N22	TS1;TS2;TS3
3341761_S14p3B12	3341761	3341761	S14p3B12	TS1;TS2
4103591_S14p3K6	4103591	4103591	S14p3K6	TS1;TS2;TS3
3364454_S14p3K16	3364454	3364454	S14p3K16	TS1;TS2;TS3
3883972_S14p3C9	3883972	3883972	S14p3C9	TS1
7091478_S14p3P7	7091478	7091478	S14p3P7	TS1;TS2;TS3
100022837_S14p3K18	100022837	3359192	S14p3K18	TS1;TS2;TS3
100022860_S14p3O13	100022860	7067954	S14p3O13	TS1;TS2;TS3
3360201_S14p3C5	3360201	3360201	S14p3C5	TS1;TS2;TS3
3598940_S14p3O15	3598940	3598940	S14p3O15	TS1;TS2
3601048_S14p3O20	3601048	3601048	S14p3O20	TS1;TS2;TS3
16404583_S14p3J16	16404583	16404583	S14p3J16	TS1;TS2;TS3
100022892_S14p3N8	100022892	390557	S14p3N8	TS1;TS2;TS3
5488729_S14p3L19	5488729	5488729	S14p3L19	TS1;TS2;TS3
3360805_S14p3C5	3360805	3360805	S14p3C5	TS1;TS2;TS3
3603117_S14p3K12	3603117	3603117	S14p3K12	TS1;TS2;TS3
100022926_S14p3O22	100022926	3348253	S14p3O22	TS1;TS2;TS3
3584605_S14p3J6	3584605	3584605	S14p3J6	TS1
3740906_S14p3B8	3740906	3740906	S14p3B8	TS1;TS2
5489052_S14p3G22	5489052	5489052	S14p3G22	TS1;TS2;TS3
4105090_S14p3J7	4105090	4105090	S14p3J7	TS1;TS2;TS3
3736377_S14p3B16	3736377	3736377	S14p3B16	TS1;TS2;TS3
100022961_S14p3O24	100022961	5224684	S14p3O24	TS1;TS2;TS3
3576088_S14p3C5	3576088	3576088	S14p3C5	TS1;TS2;TS3
4095075_S14p3L4	4095075	4095075	S14p3L4	TS1;TS2;TS3
5804564_S14p3J16	5804564	5804564	S14p3J16	TS1;TS2;TS3
3351450_S14p3D19	3351450	3351450	S14p3D19	TS1;TS2;TS3
3342247_S14p3K16	3342247	3342247	S14p3K16	TS1;TS2
3363435_S14p3N24	3363435	16525096	S14p3N24	TS1;TS2
100023016_S14p3O23	100023016	5220448	S14p3O23	TS1;TS2;TS3
3348794_S14p3B12	3348794	3348794	S14p3B12	TS1;TS2;TS3
3360518_S14p3D10	3360518	3360518	S14p3D10	TS1;TS2;TS3
3353248_S14p3N8	3353248	3353248	S14p3N8	TS1;TS2;TS3
5138231_S14p3C9	5138231	5138231	S14p3C9	TS1;TS2
7073349_S14p3O15	7073349	7073349	S14p3O15	TS1
3750865_S14p3G1	3750865	3750865	S14p3G1	TS1;TS2;TS3
3357604_S14p3K20	3357604	3357604	S14p3K20	TS1;TS2;TS3
3596715_S14p3D10	3596715	16525310	S14p3D10	TS1;TS2;TS3
3888050_S14p3L24	3888050	3889402	S14p3L24	TS1;TS2
3353810_S14p3O15	3353810	3353810	S14p3O15	TS1;TS2
100023066_S14p3J10	100023066	6211918	S14p3J10	TS1;TS2;TS3
3597114_S14p3B18	3597114	4489628	S14p3B18	TS1
5499729_S14p3G22	5499729	NA	S14p3G22	TS1;TS2;TS3
7070950_S14p3C5	7070950	NA	S14p3C5	TS1;TS2;TS3
7356042_S14p3N11	7356042	7356042	S14p3N11	TS1;TS2
3887618_S14p3C24	3887618	3887618	S14p3C24	TS1;TS2;TS3
3577534_S14p3O20	3577534	3577534	S14p3O20	TS1;TS2;TS3
3882819_S14p3C19	3882819	3882819	S14p3C19	TS1;TS2;TS3
3595787_S14p3J6	3595787	3734286	S14p3J6	TS1
4489114_S14p3K12	4489114	NA	S14p3K12	TS1;TS2
3729845_S14p3N24	3729845	3729845	S14p3N24	TS1;TS2
3579998_S14p3K20	3579998	3601903	S14p3K20	TS1;TS2;TS3
3733870_S14p3J16	3733870	3733870	S14p3J16	TS1;TS2
5200251_S14p3H9	5200251	5200251	S14p3H9	TS1;TS2;TS3
5797874_S14p3J14	5797874	5797874	S14p3J14	TS1;TS2
3732205_S14p3H9	3732205	3732205	S14p3H9	TS1;TS2;TS3
3735556_S14p3J16	3735556	3735556	S14p3J16	TS1;TS2;TS3
3588411_S14p3K3	3588411	NA	S14p3K3	TS1;TS2
100023157_S14p3N24	100023157	3750820	S14p3N24	TS1;TS2;TS3
3596706_S14p3J16	3596706	7468168	S14p3J16	TS1;TS2;TS3
7099812_S14p3C9	7099812	7099812	S14p3C9	TS1;TS2
5496675_S14p3J16	5496675	NA	S14p3J16	TS1;TS2;TS3
3900736_S14p3J14	3900736	3900736	S14p3J14	TS1;TS2
7078756_S14p3B10	7078756	7078756	S14p3B10	TS1;TS2
7088692_S14p3O24	7088692	7088692	S14p3O24	TS1;TS2;TS3
5138667_S14p3J8	5138667	5138667	S14p3J8	TS1;TS2;TS3
3576546_S14p3H9	3576546	4095199	S14p3H9	TS1;TS2;TS3
7070699_S14p3J6	7070699	7070699	S14p3J6	TS1
4092907_S14p3J19	4092907	4092907	S14p3J19	TS1;TS2;TS3
3883338_S14p3L11	3883338	3883338	S14p3L11	TS1;TS2;TS3
5788042_S14p3D5	5788042	5788042	S14p3D5	TS1;TS2;TS3
100023208_S14p3K9	100023208	5043021	S14p3K9	TS1;TS2;TS3
7467280_S14p3N24	7467280	7467280	S14p3N24	TS1
3591198_S14p3L2	3591198	3591198	S14p3L2	TS1;TS2
5227170_S14p3J6	5227170	5227170	S14p3J6	TS1
5800923_S14p3B12	5800923	5800923	S14p3B12	TS1;TS2
3885876_S14p3O20	3885876	3885876	S14p3O20	TS1;TS2;TS3
3577623_S14p3N22	3577623	7466378	S14p3N22	TS1;TS2;TS3
100023248_S14p3N18	100023248	5805967	S14p3N18	TS1;TS2;TS3
7088340_S14p3G14	7088340	NA	S14p3G14	TS1;TS2;TS3
6210263_S14p3B9	6210263	NA	S14p3B9	TS1;TS2;TS3
100023284_S14p3O3	100023284	7094690	S14p3O3	TS1;TS2;TS3
5503636_S14p3G22	5503636	NA	S14p3G22	TS1;TS2;TS3
100023305_S14p3N21	100023305	7094910	S14p3N21	TS1;TS2;TS3
100023308_S14p3B5	100023308	7094966	S14p3B5	TS1;TS2;TS3
7070321_S14p3K5	7070321	NA	S14p3K5	TS1
3586468_S14p3D10	3586468	3586468	S14p3D10	TS1;TS2;TS3
100023321_S14p3C20	100023321	7095834	S14p3C20	TS1;TS2;TS3
100023324_S14p3D4	100023324	3906324	S14p3D4	TS1;TS2;TS3
100023326_S14p3L6	100023326	7095972	S14p3L6	TS1;TS2;TS3
3887485_S14p3F19	3887485	3887485	S14p3F19	TS1
4488423_S14p3K16	4488423	4496299	S14p3K16	TS1;TS2
5805777_S14p3B9	5805777	NA	S14p3B9	TS1;TS2;TS3
3745575_S14p3O14	3745575	3745575	S14p3O14	TS1
4492875_S14p3N22	4492875	4492875	S14p3N22	TS1;TS2;TS3
3586720_S14p3N22	3586720	4093953	S14p3N22	TS1;TS2;TS3
7072307_S14p3H4	7072307	7072307	S14p3H4	TS1;TS2;TS3
3344664_S14p3G16	3344664	3344664	S14p3G16	TS1;TS2;TS3
3343503_S14p3C5	3343503	3343503	S14p3C5	TS1;TS2;TS3
7070494_S14p3J6	7070494	7070494	S14p3J6	TS1
5500356_S14p3B18	5500356	NA	S14p3B18	TS1;TS2
3903191_S14p3G1	3903191	NA	S14p3G1	TS1;TS2;TS3
7074811_S14p3K2	7074811	NA	S14p3K2	TS1;TS2
4493813_S14p3L22	4493813	NA	S14p3L22	TS1;TS2;TS3
7075272_S14p3B1	7075272	7075272	S14p3B1	TS1;TS2
7070531_S14p3K13	7070531	7070531	S14p3K13	TS1;TS2;TS3
100023392_S14p3H22	100023392	3736482	S14p3H22	TS1;TS2;TS3
4497136_S14p3N3	4497136	4497136	S14p3N3	TS1
3742286_S14p3F9	3742286	NA	S14p3F9	TS1
5500405_S14p3J16	5500405	NA	S14p3J16	TS1;TS2;TS3
3343930_S14p3C5	3343930	7076529	S14p3C5	TS1;TS2;TS3
3342090_S14p3B1	3342090	3342090	S14p3B1	TS1;TS2
5223514_S14p1G10	5223514	5223514	S14p1G10	TS1;TS2
5488845_S14p1H4	5488845	5488845	S14p1H4	TS1
3749783_S14p2P4	3749783	3749783	S14p2P4	TS1;TS2;TS3
100040345_S14p1F10	100040345	7412213	S14p1F10	TS1;TS2;TS3
3590978_S14p1B22	3590978	3590978	S14p1B22	TS1;TS2
7090984_S14p1G4	7090984	7090984	S14p1G4	TS1;TS2
3586697_S14p1O4	3586697	3586697	S14p1O4	TS1;TS2;TS3
3740014_S14p2B4	3740014	3740014	S14p2B4	TS1;TS2;TS3
3347137_S14p1F22	3347137	3347137	S14p1F22	TS1;TS2;TS3
5040882_S14p1N4	5040882	5040882	S14p1N4	TS1
3898261_S14p1G4	3898261	3898261	S14p1G4	TS1;TS2
100040428_S14p2G22	100040428	7087451	S14p2G22	TS1;TS2;TS3
3351936_S14p2H16	3351936	3351936	S14p2H16	TS1;TS2
3352903_S14p1J16	3352903	3352903	S14p1J16	TS1;TS2
3578851_S14p2F16	3578851	3578851	S14p2F16	TS1;TS2;TS3
100040453_S14p1K16	100040453	7065194	S14p1K16	TS1;TS2;TS3
100040457_S14p1B10	100040457	5034925	S14p1B10	TS1;TS2;TS3
3589547_S14p1P22	3589547	3589547	S14p1P22	TS1;TS2;TS3
5203833_S14p1G10	5203833	5203833	S14p1G10	TS1;TS2
7466197_S14p1K16	7466197	7466197	S14p1K16	TS1;TS2;TS3
3895305_S14p1H4	3895305	3895305	S14p1H4	TS1
3359799_S14p1H4	3359799	3359799	S14p1H4	TS1
7064372_S14p2F16	7064372	7064372	S14p2F16	TS1;TS2;TS3
5200657_S14p1N4	5200657	5200657	S14p1N4	TS1;TS2;TS3
3359308_S14p1G16	3359308	3359308	S14p1G16	TS1;TS2;TS3
3594091_S14p2B4	3594091	5503181	S14p2B4	TS1;TS2;TS3
3594919_S14p1G10	3594919	3594919	S14p1G10	TS1;TS2;TS3
3347903_S14p2P22	3347903	3347903	S14p2P22	TS1;TS2
3748959_S14p1F10	3748959	3748959	S14p1F10	TS1;TS2;TS3
3741382_S14p2B10	3741382	3741382	S14p2B10	TS1
7503468_S14p1H16	7503468	7503468	S14p1H16	TS1;TS2;TS3
3593690_S14p1P16	3593690	3593690	S14p1P16	TS1;TS2;TS3
3886757_S14p1P16	3886757	3886757	S14p1P16	TS1;TS2;TS3
4098676_S14p1O4	4098676	4098676	S14p1O4	TS1;TS2;TS3
100040580_S14p1L10	100040580	7498064	S14p1L10	TS1;TS2;TS3
3598627_S14p2C4	3598627	3598627	S14p2C4	TS1;TS2;TS3
5139057_S14p1G4	5139057	5139057	S14p1G4	TS1;TS2;TS3
100040648_S14p1H4	100040648	7097692	S14p1H4	TS1;TS2;TS3
7492767_S14p1L10	7492767	7492767	S14p1L10	TS1;TS2
100040663_S14p2O10	100040663	401930	S14p2O10	TS1;TS2;TS3
7095166_S14p1H4	7095166	7095166	S14p1H4	TS1;TS2;TS3
6211268_S14p1L4	6211268	6211268	S14p1L4	TS1;TS2;TS3
5200498_S14p1H4	5200498	5200498	S14p1H4	TS1
3738964_S14p1C10	3738964	3738964	S14p1C10	TS1;TS2;TS3
100040712_S14p1F10	100040712	3745142	S14p1F10	TS1;TS2;TS3
16523730_S14p1P4	16523730	16523730	S14p1P4	TS1;TS2
3362950_S14p1O4	3362950	3362950	S14p1O4	TS1;TS2;TS3
3886118_S14p1N4	3886118	3886118	S14p1N4	TS1;TS2;TS3
5036542_S14p2D4	5036542	5036542	S14p2D4	TS1;TS2;TS3
3882503_S14p1N4	3882503	3882503	S14p1N4	TS1;TS2;TS3
5796794_S14p1N4	5796794	5796794	S14p1N4	TS1;TS2;TS3
3363560_S14p1B22	3363560	3363560	S14p1B22	TS1;TS2
3354030_S14p1H22	3354030	3354030	S14p1H22	TS1;TS2;TS3
3351545_S14p1D4	3351545	3351545	S14p1D4	TS1;TS2;TS3
100040769_S14p2P16	100040769	5040315	S14p2P16	TS1;TS2;TS3
3898819_S14p1P22	3898819	4093134	S14p1P22	TS1;TS2;TS3
3365275_S14p2P4	3365275	7499138	S14p2P4	TS1;TS2;TS3
4486510_S14p1J10	4486510	4498724	S14p1J10	TS1;TS2
3884142_S14p1H22	3884142	3884142	S14p1H22	TS1;TS2
3588936_S14p2H4	3588936	3588936	S14p2H4	TS1;TS2;TS3
3597023_S14p2O10	3597023	5040763	S14p2O10	TS1;TS2;TS3
16513089_S14p2F16	16513089	NA	S14p2F16	TS1;TS2;TS3
3343035_S14p1O16	3343035	3343035	S14p1O16	TS1;TS2
100040790_S14p1H10	100040790	7095816	S14p1H10	TS1;TS2;TS3
16524776_S14p2B4	16524776	16524776	S14p2B4	TS1;TS2;TS3
3734010_S14p2H4	3734010	NA	S14p2H4	TS1;TS2
3594711_S14p1P10	3594711	3594711	S14p1P10	TS1;TS2;TS3
100040809_S14p1K10	100040809	16425525	S14p1K10	TS1;TS2;TS3
3744844_S14p2D4	3744844	3744844	S14p2D4	TS1;TS2;TS3
3888568_S14p1O16	3888568	3888568	S14p1O16	TS1;TS2
7088615_S14p1G16	7088615	7088615	S14p1G16	TS1;TS2;TS3
3358715_S14p2H16	3358715	4489438	S14p2H16	TS1;TS2
5494350_S14p1N4	5494350	NA	S14p1N4	TS1;TS2;TS3
4495672_S14p1G10	4495672	4495672	S14p1G10	TS1;TS2;TS3
3359310_S14p1G10	3359310	NA	S14p1G10	TS1;TS2
7092220_S14p1O22	7092220	7092220	S14p1O22	TS1;TS2;TS3
7509263_S14p2J22	7509263	NA	S14p2J22	TS1;TS2;TS3
5805733_S14p1P22	5805733	NA	S14p1P22	TS1;TS2;TS3
4485177_S14p2B10	4485177	NA	S14p2B10	TS1;TS2
3587907_S14p1F22	3587907	3587907	S14p1F22	TS1;TS2;TS3
6210220_S14p2P22	6210220	NA	S14p2P22	TS1
4093591_S14p1H4	4093591	4093591	S14p1H4	TS1
4499137_S14p1K10	4499137	4499137	S14p1K10	TS1;TS2;TS3
5496633_S14p1G16	5496633	5496633	S14p1G16	TS1;TS2
7092195_S14p2L4	7092195	16523005	S14p2L4	TS1
5801720_S14p1B22	5801720	NA	S14p1B22	TS1;TS2
100040867_S14p1N22	100040867	4095872	S14p1N22	TS1;TS2;TS3
5207825_S14p2H16	5207825	5207825	S14p2H16	TS1;TS2;TS3
3743012_S14p1H4	3743012	3743012	S14p1H4	TS1
5207623_S14p1G10	5207623	5207623	S14p1G10	TS1;TS2
100040899_S14p1H16	100040899	7094966	S14p1H16	TS1;TS2;TS3
100040900_S14p1H16	100040900	7094966	S14p1H16	TS1;TS2;TS3
4494025_S14p2F16	4494025	7092063	S14p2F16	TS1;TS2;TS3
6210280_S14p1O22	6210280	6210280	S14p1O22	TS1;TS2;TS3
3898015_S14p1L10	3898015	3898015	S14p1L10	TS1;TS2;TS3
5493829_S14p2P22	5493829	5493829	S14p2P22	TS1
3601141_S14p1J16	3601141	3601141	S14p1J16	TS1;TS2;TS3
4488476_S14p1G10	4488476	NA	S14p1G10	TS1;TS2
7104938_S14p2O10	7104938	7104938	S14p2O10	TS1;TS2
4491563_S14p1L10	4491563	4491563	S14p1L10	TS1;TS2
3598479_S14p1F22	3598479	5212322	S14p1F22	TS1;TS2;TS3
7468434_S14p2L4	7468434	NA	S14p2L4	TS1
3896432_S14p2J22	3896432	5209943	S14p2J22	TS1;TS2;TS3
100040941_S14p1G10	100040941	5042467	S14p1G10	TS1;TS2;TS3
3885220_S14p1L12	3885220	3885220	S14p1L12	TS1
16523995_S14p2J23	16523995	16523995	S14p2J23	TS1;TS2;TS3
3904338_S14p2J21	3904338	3904338	S14p2J21	TS1;TS2;TS3
3362205_S14p2K19	3362205	3362205	S14p2K19	TS1;TS2;TS3
3357919_S14p2L15	3357919	3357919	S14p2L15	TS1
5226475_S14p2K8	5226475	5226475	S14p2K8	TS1;TS2;TS3
7466620_S14p1L15	7466620	7466620	S14p1L15	TS1;TS2;TS3
5757047_S14p2K20	5757047	5757047	S14p2K20	TS1;TS2
100041658_S14p1L1	100041658	4093003	S14p1L1	TS1;TS2;TS3
7465515_S14p2K3	7465515	7465515	S14p2K3	TS1
4104783_S14p1L20	4104783	4104783	S14p1L20	TS1;TS2;TS3
100041697_S14p1K8	100041697	3346103	S14p1K8	TS1;TS2;TS3
3890195_S14p1L1	3890195	3890195	S14p1L1	TS1;TS2;TS3
6210556_S14p2K1	6210556	6210556	S14p2K1	TS1;TS2;TS3
100041709_S14p2L7	100041709	7068402	S14p2L7	TS1;TS2;TS3
3361959_S14p1K11	3361959	3361959	S14p1K11	TS1;TS2
5139231_S14p2J13	5139231	5139231	S14p2J13	TS1;TS2
100041723_S14p2J3	100041723	508798	S14p2J3	TS1;TS2;TS3
4091974_S14p1L9	4091974	4091974	S14p1L9	TS1;TS2
3908961_S14p2K24	3908961	3908961	S14p2K24	TS1;TS2
3902424_S14p1L7	3902424	3902424	S14p1L7	TS1;TS2
4095467_S14p1L20	4095467	4095467	S14p1L20	TS1;TS2;TS3
3581492_S14p2J2	3581492	3581492	S14p2J2	TS1;TS2;TS3
3342332_S14p1L12	3342332	3342332	S14p1L12	TS1;TS2
100041803_S14p1L14	100041803	5047000	S14p1L14	TS1;TS2;TS3
3600461_S14p1K7	3600461	3600461	S14p1K7	TS1;TS2;TS3
3890432_S14p1J19	3890432	3890432	S14p1J19	TS1;TS2;TS3
16523000_S14p1K7	16523000	NA	S14p1K7	TS1;TS2;TS3
3583660_S14p2L2	3583660	3583660	S14p2L2	TS1;TS2;TS3
3906604_S14p1K21	3906604	3906604	S14p1K21	TS1;TS2;TS3
3345509_S14p2J21	3345509	3345509	S14p2J21	TS1;TS2;TS3
7096639_S14p2J9	7096639	7096639	S14p2J9	TS1;TS2;TS3
3908081_S14p2K24	3908081	3908081	S14p2K24	TS1;TS2
3342924_S14p1K8	3342924	3342924	S14p1K8	TS1;TS2;TS3
16523508_S14p1L3	16523508	16523508	S14p1L3	TS1;TS2;TS3
7357669_S14p1L15	7357669	7357669	S14p1L15	TS1;TS2;TS3
3345991_S14p1L15	3345991	3345991	S14p1L15	TS1;TS2;TS3
3346011_S14p2J9	3346011	3346011	S14p2J9	TS1;TS2;TS3
100041861_S14p2K21	100041861	7095062	S14p2K21	TS1;TS2;TS3
100041866_S14p1J8	100041866	7068386	S14p1J8	TS1;TS2;TS3
3353680_S14p1K14	3353680	3353680	S14p1K14	TS1;TS2;TS3
5203285_S14p1L19	5203285	5796907	S14p1L19	TS1;TS2;TS3
3345247_S14p2J21	3345247	3345247	S14p2J21	TS1;TS2;TS3
4101940_S14p2K1	4101940	4101940	S14p2K1	TS1;TS2;TS3
5037064_S14p1L21	5037064	5037064	S14p1L21	TS1;TS2
3586933_S14p1L6	3586933	3586933	S14p1L6	TS1;TS2;TS3
100041897_S14p2L1	100041897	399972	S14p2L1	TS1;TS2;TS3
3364070_S14p1J21	3364070	3364070	S14p1J21	TS1;TS2;TS3
4486444_S14p2J23	4486444	4486444	S14p2J23	TS1;TS2;TS3
3600841_S14p1K6	3600841	3600841	S14p1K6	TS1;TS2;TS3
100041973_S14p2L1	100041973	7095496	S14p2L1	TS1;TS2;TS3
3735617_S14p2K20	3735617	3735617	S14p2K20	TS1;TS2
100041980_S14p1K3	100041980	509267	S14p1K3	TS1;TS2;TS3
3582604_S14p1J21	3582604	3582604	S14p1J21	TS1;TS2;TS3
3581613_S14p1L12	3581613	3581613	S14p1L12	TS1;TS2;TS3
100041986_S14p1K7	100041986	5223137	S14p1K7	TS1;TS2;TS3
5767762_S14p1J21	5767762	5767762	S14p1J21	TS1;TS2;TS3
3582798_S14p1K13	3582798	3582798	S14p1K13	TS1;TS2;TS3
100042005_S14p2K24	100042005	3364109	S14p2K24	TS1;TS2;TS3
3360463_S14p1K7	3360463	5796716	S14p1K7	TS1;TS2;TS3
3743201_S14p1L15	3743201	3743201	S14p1L15	TS1;TS2;TS3
3737928_S14p1L24	3737928	3737928	S14p1L24	TS1;TS2;TS3
3356223_S14p1L15	3356223	3356223	S14p1L15	TS1;TS2;TS3
3595805_S14p1L12	3595805	3595805	S14p1L12	TS1;TS2;TS3
3342674_S14p1K11	3342674	3342674	S14p1K11	TS1;TS2;TS3
5043451_S14p2J21	5043451	5043451	S14p2J21	TS1;TS2;TS3
7513048_S14p1L20	7513048	7513048	S14p1L20	TS1;TS2;TS3
3749889_S14p2K20	3749889	3749889	S14p2K20	TS1
3579059_S14p1K21	3579059	3579059	S14p1K21	TS1;TS2;TS3
100042084_S14p1L20	100042084	7097971	S14p1L20	TS1;TS2;TS3
3904129_S14p1L15	3904129	5045937	S14p1L15	TS1;TS2;TS3
3893100_S14p2K8	3893100	5043874	S14p2K8	TS1;TS2;TS3
5800546_S14p1K13	5800546	NA	S14p1K13	TS1;TS2;TS3
7495091_S14p1L1	7495091	NA	S14p1L1	TS1;TS2;TS3
3363575_S14p2K19	3363575	3363575	S14p2K19	TS1;TS2;TS3
3905151_S14p1K13	3905151	3905151	S14p1K13	TS1
4094858_S14p2L12	4094858	4094858	S14p2L12	TS1;TS2;TS3
3342462_S14p1K5	3342462	3342462	S14p1K5	TS1;TS2
100042115_S14p1K18	100042115	7095817	S14p1K18	TS1;TS2;TS3
5494490_S14p1K8	5494490	5494491	S14p1K8	TS1;TS2
3736875_S14p1K18	3736875	3736875	S14p1K18	TS1;TS2
7069118_S14p1K5	7069118	7069118	S14p1K5	TS1;TS2;TS3
100042129_S14p1K15	100042129	3909765	S14p1K15	TS1;TS2;TS3
3587721_S14p1L12	3587721	3587721	S14p1L12	TS1;TS2;TS3
4102433_S14p2L12	4102433	4102433	S14p2L12	TS1;TS2;TS3
3736656_S14p1L1	3736656	3736656	S14p1L1	TS1;TS2;TS3
5042897_S14p2K12	5042897	NA	S14p2K12	TS1;TS2;TS3
3583586_S14p1L12	3583586	7062877	S14p1L12	TS1;TS2;TS3
100042133_S14p1K15	100042133	7063386	S14p1K15	TS1;TS2;TS3
5792062_S14p2K13	5792062	5792062	S14p2K13	TS1;TS2
3581454_S14p1L21	3581454	3581454	S14p1L21	TS1
5224388_S14p2J8	5224388	5224388	S14p2J8	TS1;TS2;TS3
3739426_S14p1L1	3739426	3739426	S14p1L1	TS1;TS2;TS3
4484722_S14p1L18	4484722	4498072	S14p1L18	TS1;TS2;TS3
16523393_S14p2L19	16523393	NA	S14p2L19	TS1;TS2
3886292_S14p1J21	3886292	3886292	S14p1J21	TS1;TS2;TS3
3584641_S14p1K8	3584641	3584641	S14p1K8	TS1;TS2
3749091_S14p1L9	3749091	4489848	S14p1L9	TS1;TS2
3738065_S14p2J23	3738065	NA	S14p2J23	TS1;TS2
3359280_S14p1K18	3359280	3734197	S14p1K18	TS1;TS2
7070019_S14p2J21	7070019	7070019	S14p2J21	TS1;TS2;TS3
100042178_S14p1J2	100042178	7064567	S14p1J2	TS1;TS2;TS3
7410564_S14p2L15	7410564	NA	S14p2L15	TS1
4104928_S14p1L2	4104928	4104928	S14p1L2	TS1;TS2
3588321_S14p2J8	3588321	5497976	S14p2J8	TS1
4484616_S14p1K23	4484616	NA	S14p1K23	TS1;TS2;TS3
3888845_S14p2J13	3888845	3888845	S14p2J13	TS1;TS2
100042196_S14p2J11	100042196	5220798	S14p2J11	TS1;TS2;TS3
5494196_S14p1L17	5494196	5494196	S14p1L17	TS1;TS2;TS3
5041411_S14p1L12	5041411	5041411	S14p1L12	TS1
100042228_S14p1K14	100042228	7094905	S14p1K14	TS1;TS2;TS3
3576628_S14p2J21	3576628	4487670	S14p2J21	TS1;TS2;TS3
6211455_S14p2K7	6211455	6211455	S14p2K7	TS1;TS2
100042240_S14p2K13	100042240	4103987	S14p2K13	TS1;TS2;TS3
3902836_S14p2K1	3902836	3902836	S14p2K1	TS1;TS2
100042244_S14p2K5	100042244	7103960	S14p2K5	TS1;TS2;TS3
4485815_S14p1L18	4485815	NA	S14p1L18	TS1;TS2
3902839_S14p2J13	3902839	3902839	S14p2J13	TS1;TS2
100042248_S14p2K2	100042248	7095255	S14p2K2	TS1;TS2;TS3
5221931_S14p2K1	5221931	NA	S14p2K1	TS1;TS2
7080667_S14p2L21	7080667	7080667	S14p2L21	TS1;TS2;TS3
3888459_S14p1L7	3888459	7097825	S14p1L7	TS1;TS2
7413774_S14p1K23	7413774	NA	S14p1K23	TS1;TS2;TS3
5224151_S14p1K23	5224151	NA	S14p1K23	TS1;TS2;TS3
3358339_S14p2K8	3358339	3893663	S14p2K8	TS1;TS2
3351405_S14p2J9	3351405	3351405	S14p2J9	TS1;TS2;TS3
16524079_S14p1L17	16524079	16524079	S14p1L17	TS1;TS2;TS3
3362706_S14p1H18	3362706	3362706	S14p1H18	TS1;TS2
3344012_S14p1N1	3344012	3344012	S14p1N1	TS1;TS2;TS3
3347181_S14p1F19	3347181	3347181	S14p1F19	TS1;TS2;TS3
3907229_S14p1P5	3907229	3907229	S14p1P5	TS1;TS2;TS3
3902715_S14p1D23	3902715	3902715	S14p1D23	TS1;TS2;TS3
3348125_S14p1C9	3348125	3348125	S14p1C9	TS1;TS2;TS3
3362587_S14p1G17	3362587	3362587	S14p1G17	TS1;TS2;TS3
5216530_S14p1D23	5216530	5216530	S14p1D23	TS1;TS2;TS3
3888411_S14p1G12	3888411	3888411	S14p1G12	TS1;TS2;TS3
3362371_S14p1C1	3362371	3362371	S14p1C1	TS1
3350213_S14p1C8	3350213	3350213	S14p1C8	TS1;TS2;TS3
100042435_S14p1G8	100042435	3578146	S14p1G8	TS1;TS2;TS3
100042454_S14p1O14	100042454	3898889	S14p1O14	TS1;TS2;TS3
3897848_S14p1H11	3897848	3897848	S14p1H11	TS1;TS2;TS3
3353700_S14p1C1	3353700	3353700	S14p1C1	TS1;TS2;TS3
100042484_S14p1P13	100042484	4490729	S14p1P13	TS1;TS2;TS3
3349491_S14p1N20	3349491	3349491	S14p1N20	TS1;TS2;TS3
3738118_S14p1G19	3738118	3738118	S14p1G19	TS1
100042504_S14p1C13	100042504	7062349	S14p1C13	TS1;TS2;TS3
3363175_S14p1D23	3363175	3363175	S14p1D23	TS1;TS2;TS3
3886356_S14p1G12	3886356	3886356	S14p1G12	TS1;TS2;TS3
5138056_S14p1D14	5138056	5138056	S14p1D14	TS1;TS2;TS3
3885592_S14p1B24	3885592	3885592	S14p1B24	TS1;TS2
100042554_S14p1H12	100042554	4099759	S14p1H12	TS1;TS2;TS3
3891494_S14p1G9	3891494	3891494	S14p1G9	TS1;TS2;TS3
3592242_S14p1P5	3592242	3592242	S14p1P5	TS1;TS2;TS3
100042560_S14p1O18	100042560	3591239	S14p1O18	TS1;TS2;TS3
5486182_S14p1D8	5486182	5486182	S14p1D8	TS1;TS2;TS3
100042566_S14p1P23	100042566	5206534	S14p1P23	TS1;TS2;TS3
3902667_S14p1H11	3902667	3902667	S14p1H11	TS1;TS2;TS3
5223936_S14p1P23	5223936	5223936	S14p1P23	TS1;TS2
3579421_S14p1N7	3579421	3579421	S14p1N7	TS1;TS2
3741665_S14p1B11	3741665	3741665	S14p1B11	TS1;TS2
3594493_S14p1B15	3594493	3594493	S14p1B15	TS1;TS2
3893435_S14p1O21	3893435	3893435	S14p1O21	TS1;TS2
4100204_S14p1G9	4100204	4100204	S14p1G9	TS1;TS2;TS3
3747498_S14p1O12	3747498	3747498	S14p1O12	TS1;TS2;TS3
16522979_S14p1H24	16522979	16522979	S14p1H24	TS1
3902898_S14p1O12	3902898	3902898	S14p1O12	TS1;TS2;TS3
3602985_S14p1F17	3602985	3602985	S14p1F17	TS1;TS2;TS3
3599458_S14p1F17	3599458	3599458	S14p1F17	TS1;TS2;TS3
3597038_S14p1D23	3597038	3597038	S14p1D23	TS1;TS2;TS3
3596980_S14p1H6	3596980	5211149	S14p1H6	TS1;TS2
3575959_S14p1B24	3575959	3575959	S14p1B24	TS1;TS2
3361221_S14p1H5	3361221	3361221	S14p1H5	TS1;TS2;TS3
4096195_S14p1G24	4096195	4096195	S14p1G24	TS1;TS2;TS3
3748699_S14p1F12	3748699	3748699	S14p1F12	TS1;TS2;TS3
5201626_S14p1D8	5201626	5201626	S14p1D8	TS1;TS2;TS3
7412047_S14p1F14	7412047	7412047	S14p1F14	TS1;TS2;TS3
100042714_S14p1C5	100042714	7068463	S14p1C5	TS1;TS2;TS3
3590937_S14p1C1	3590937	3590937	S14p1C1	TS1;TS2;TS3
3364291_S14p1C1	3364291	3364291	S14p1C1	TS1;TS2;TS3
100042729_S14p1H1	100042729	5037948	S14p1H1	TS1;TS2;TS3
5216769_S14p1D14	5216769	5501463	S14p1D14	TS1;TS2;TS3
5788958_S14p1H18	5788958	5788958	S14p1H18	TS1;TS2
5037544_S14p1H18	5037544	5037544	S14p1H18	TS1;TS2
3905428_S14p1N11	3905428	3905428	S14p1N11	TS1;TS2;TS3
3590144_S14p1D9	3590144	3590144	S14p1D9	TS1;TS2
3591721_S14p1D12	3591721	3591721	S14p1D12	TS1;TS2;TS3
100042771_S14p1H14	100042771	3737269	S14p1H14	TS1;TS2;TS3
3577600_S14p1G3	3577600	3577600	S14p1G3	TS1;TS2;TS3
3740973_S14p1O18	3740973	3740973	S14p1O18	TS1;TS2;TS3
6210640_S14p1N23	6210640	6210640	S14p1N23	TS1;TS2;TS3
3351872_S14p1B5	3351872	3351872	S14p1B5	TS1;TS2
3357850_S14p1O8	3357850	3357850	S14p1O8	TS1;TS2;TS3
100042835_S14p1G12	100042835	5206986	S14p1G12	TS1;TS2;TS3
5214096_S14p1F5	5214096	5214096	S14p1F5	TS1;TS2;TS3
3349804_S14p1H5	3349804	3349804	S14p1H5	TS1;TS2;TS3
3364264_S14p1C1	3364264	3364264	S14p1C1	TS1
5224236_S14p1H14	5224236	5224236	S14p1H14	TS1;TS2;TS3
3903908_S14p1B24	3903908	3903908	S14p1B24	TS1;TS2
3736024_S14p1B11	3736024	3736024	S14p1B11	TS1;TS2;TS3
3894416_S14p1H12	3894416	3894416	S14p1H12	TS1;TS2;TS3
100042891_S14p1N5	100042891	5039239	S14p1N5	TS1;TS2;TS3
3905546_S14p1O11	3905546	3905546	S14p1O11	TS1;TS2;TS3
3886317_S14p1O12	3886317	3886317	S14p1O12	TS1;TS2;TS3
100042930_S14p1H19	100042930	506636	S14p1H19	TS1;TS2;TS3
3359485_S14p1F21	3359485	3359485	S14p1F21	TS1;TS2;TS3
3902401_S14p1P21	3902401	3902401	S14p1P21	TS1;TS2;TS3
100042972_S14p1N23	100042972	7502460	S14p1N23	TS1;TS2;TS3
3358016_S14p1H11	3358016	3358016	S14p1H11	TS1;TS2;TS3
100043010_S14p1B23	100043010	5805970	S14p1B23	TS1;TS2;TS3
100043033_S14p1N3	100043033	3906537	S14p1N3	TS1;TS2;TS3
100043051_S14p1N24	100043051	6211927	S14p1N24	TS1;TS2;TS3
3364566_S14p1H8	3364566	3364566	S14p1H8	TS1;TS2;TS3
100043060_S14p1F5	100043060	5034572	S14p1F5	TS1;TS2;TS3
3350415_S14p1H18	3350415	3350415	S14p1H18	TS1;TS2;TS3
7068751_S14p1N3	7068751	7068751	S14p1N3	TS1;TS2;TS3
100043085_S14p1G1	100043085	3735095	S14p1G1	TS1;TS2;TS3
5039455_S14p1C9	5039455	5039455	S14p1C9	TS1;TS2
100043108_S14p1P24	100043108	5207450	S14p1P24	TS1;TS2;TS3
3736573_S14p1F17	3736573	16525097	S14p1F17	TS1;TS2;TS3
5209747_S14p1H11	5209747	5209747	S14p1H11	TS1;TS2;TS3
3354848_S14p1F2	3354848	3354848	S14p1F2	TS1;TS2;TS3
5039820_S14p1G24	5039820	5039820	S14p1G24	TS1;TS2;TS3
100043155_S14p1H9	100043155	5763262	S14p1H9	TS1;TS2;TS3
100043162_S14p1O6	100043162	7095848	S14p1O6	TS1;TS2;TS3
3352756_S14p1G19	3352756	3352756	S14p1G19	TS1;TS2;TS3
5217651_S14p1D8	5217651	5217651	S14p1D8	TS1;TS2;TS3
3895201_S14p1N23	3895201	3895201	S14p1N23	TS1;TS2;TS3
3363069_S14p1N23	3363069	7505574	S14p1N23	TS1;TS2;TS3
7464952_S14p1O1	7464952	7464952	S14p1O1	TS1;TS2
3347484_S14p1G15	3347484	3347484	S14p1G15	TS1;TS2;TS3
5224757_S14p1G19	5224757	5224757	S14p1G19	TS1;TS2;TS3
3737071_S14p1P2	3737071	3737071	S14p1P2	TS1;TS2;TS3
3351212_S14p1H23	3351212	3351212	S14p1H23	TS1;TS2
5757572_S14p1D9	5757572	5757572	S14p1D9	TS1;TS2;TS3
3747651_S14p1O1	3747651	3747651	S14p1O1	TS1;TS2
3353330_S14p1G9	3353330	3353330	S14p1G9	TS1;TS2;TS3
3882455_S14p1D23	3882455	3882455	S14p1D23	TS1;TS2;TS3
3743922_S14p1B24	3743922	3743922	S14p1B24	TS1;TS2
3596430_S14p1N20	3596430	3596430	S14p1N20	TS1;TS2;TS3
3737459_S14p1P9	3737459	3737459	S14p1P9	TS1;TS2;TS3
100043276_S14p1G23	100043276	7068463	S14p1G23	TS1;TS2;TS3
7063329_S14p1D24	7063329	7063329	S14p1D24	TS1;TS2;TS3
3903843_S14p1P6	3903843	3903843	S14p1P6	TS1;TS2;TS3
7063333_S14p1F6	7063333	7063333	S14p1F6	TS1;TS2;TS3
3352336_S14p1B2	3352336	3352336	S14p1B2	TS1;TS2;TS3
3898136_S14p1P3	3898136	3898136	S14p1P3	TS1;TS2;TS3
3731128_S14p1B8	3731128	7068306	S14p1B8	TS1;TS2;TS3
3588790_S14p1G3	3588790	3739305	S14p1G3	TS1;TS2;TS3
5207701_S14p1O18	5207701	5207701	S14p1O18	TS1;TS2;TS3
4094315_S14p1N2	4094315	4094315	S14p1N2	TS1;TS2;TS3
100043325_S14p1P15	100043325	4093165	S14p1P15	TS1;TS2;TS3
3353811_S14p1C1	3353811	3353811	S14p1C1	TS1
5494239_S14p1B2	5494239	5494239	S14p1B2	TS1;TS2;TS3
3592514_S14p1H18	3592514	3592514	S14p1H18	TS1;TS2
7071713_S14p1B24	7071713	NA	S14p1B24	TS1
5219710_S14p1D8	5219710	NA	S14p1D8	TS1;TS2;TS3
3601721_S14p1F5	3601721	3601721	S14p1F5	TS1;TS2;TS3
4101729_S14p1O13	4101729	4101729	S14p1O13	TS1;TS2;TS3
5218737_S14p1N13	5218737	5218737	S14p1N13	TS1;TS2;TS3
100043363_S14p1O6	100043363	7095909	S14p1O6	TS1;TS2;TS3
100043367_S14p1D11	100043367	7095821	S14p1D11	TS1;TS2;TS3
100043370_S14p1C14	100043370	4093786	S14p1C14	TS1;TS2;TS3
3895273_S14p1H7	3895273	3895273	S14p1H7	TS1;TS2
4104902_S14p1H18	4104902	4104902	S14p1H18	TS1;TS2;TS3
3359593_S14p1N11	3359593	4488781	S14p1N11	TS1;TS2;TS3
4486375_S14p1P24	4486375	4486375	S14p1P24	TS1;TS2;TS3
5137756_S14p1F19	5137756	5137756	S14p1F19	TS1;TS2;TS3
7093751_S14p1O21	7093751	7093751	S14p1O21	TS1;TS2
7088584_S14p1O21	7088584	NA	S14p1O21	TS1;TS2
3342969_S14p1P19	3342969	3342969	S14p1P19	TS1;TS2;TS3
4488780_S14p1O12	4488780	NA	S14p1O12	TS1;TS2;TS3
3341926_S14p1N8	3341926	3341926	S14p1N8	TS1;TS2;TS3
3749566_S14p1D20	3749566	3749566	S14p1D20	TS1
5225561_S14p1B8	5225561	5225561	S14p1B8	TS1;TS2;TS3
5047049_S14p1G19	5047049	NA	S14p1G19	TS1
3742046_S14p1H14	3742046	3742046	S14p1H14	TS1;TS2;TS3
3357816_S14p1F24	3357816	3357816	S14p1F24	TS1;TS2
7415752_S14p1N23	7415752	7415752	S14p1N23	TS1;TS2;TS3
100043421_S14p1C1	100043421	7465979	S14p1C1	TS1;TS2;TS3
3578999_S14p1C1	3578999	3578999	S14p1C1	TS1;TS2
3591527_S14p1N23	3591527	3591527	S14p1N23	TS1;TS2;TS3
3899612_S14p1G3	3899612	3899612	S14p1G3	TS1;TS2
7498192_S14p1C1	7498192	7498192	S14p1C1	TS1;TS2;TS3
5800785_S14p1N19	5800785	5800785	S14p1N19	TS1;TS2;TS3
5202340_S14p1G17	5202340	5202340	S14p1G17	TS1;TS2;TS3
3737015_S14p1C2	3737015	3737015	S14p1C2	TS1;TS2;TS3
3750484_S14p1B8	3750484	NA	S14p1B8	TS1;TS2;TS3
4097105_S14p1F5	4097105	NA	S14p1F5	TS1;TS2;TS3
7412261_S14p1G3	7412261	NA	S14p1G3	TS1;TS2
7088772_S14p1B24	7088772	7088772	S14p1B24	TS1;TS2
3901076_S14p1G19	3901076	3901076	S14p1G19	TS1;TS2;TS3
3733776_S14p1B19	3733776	5500526	S14p1B19	TS1;TS2
3597537_S14p1G20	3597537	NA	S14p1G20	TS1
3882779_S14p1G6	3882779	3888931	S14p1G6	TS1;TS2
3587479_S14p1H6	3587479	3899388	S14p1H6	TS1;TS2
5209380_S14p1B8	5209380	5209380	S14p1B8	TS1;TS2
3359521_S14p1H6	3359521	3359521	S14p1H6	TS1;TS2;TS3
7069248_S14p1C8	7069248	7468205	S14p1C8	TS1;TS2
100043498_S14p1N19	100043498	5205413	S14p1N19	TS1;TS2;TS3
6211615_S14p1D9	6211615	NA	S14p1D9	TS1;TS2
3580530_S14p1C1	3580530	3580530	S14p1C1	TS1;TS2;TS3
7070070_S14p1B8	7070070	7070070	S14p1B8	TS1;TS2;TS3
4094104_S14p1N18	4094104	4094104	S14p1N18	TS1;TS2;TS3
16524001_S14p1H14	16524001	NA	S14p1H14	TS1;TS2;TS3
3584142_S14p1O12	3584142	5799937	S14p1O12	TS1;TS2;TS3
3889421_S14p1G9	3889421	3889421	S14p1G9	TS1;TS2;TS3
5768366_S14p1C6	5768366	7499822	S14p1C6	TS1;TS2;TS3
3736504_S14p1G3	3736504	3736504	S14p1G3	TS1;TS2
3580474_S14p1O21	3580474	5036652	S14p1O21	TS1;TS2
7092041_S14p1H6	7092041	NA	S14p1H6	TS1;TS2
4484757_S14p1B19	4484757	5498887	S14p1B19	TS1;TS2
3885522_S14p1F5	3885522	3885522	S14p1F5	TS1;TS2;TS3
3594259_S14p1C1	3594259	3594259	S14p1C1	TS1;TS2;TS3
5203453_S14p1H5	5203453	5203453	S14p1H5	TS1;TS2;TS3
100043575_S14p1G21	100043575	5805799	S14p1G21	TS1;TS2;TS3
7071587_S14p1G14	7071587	7071587	S14p1G14	TS1;TS2;TS3
100043584_S14p1G14	100043584	7094910	S14p1G14	TS1;TS2;TS3
100043591_S14p1G3	100043591	7063181	S14p1G3	TS1;TS2;TS3
3885701_S14p1D12	3885701	3885701	S14p1D12	TS1;TS2;TS3
100043610_S14p1P2	100043610	7505545	S14p1P2	TS1;TS2;TS3
100043612_S14p1H23	100043612	3906125	S14p1H23	TS1;TS2;TS3
100043614_S14p1D13	100043614	6211929	S14p1D13	TS1;TS2;TS3
3584415_S14p1H6	3584415	5501809	S14p1H6	TS1;TS2;TS3
4098099_S14p1N2	4098099	7064553	S14p1N2	TS1;TS2;TS3
3738255_S14p1H11	3738255	3738255	S14p1H11	TS1;TS2;TS3
100043633_S14p1O12	100043633	6211930	S14p1O12	TS1;TS2;TS3
5045780_S14p1G9	5045780	7091370	S14p1G9	TS1;TS2
7094827_S14p1G9	7094827	NA	S14p1G9	TS1;TS2;TS3
5224656_S14p1N21	5224656	5224656	S14p1N21	TS1;TS2
3356363_S14p1O3	3356363	3356363	S14p1O3	TS1;TS2;TS3
5500608_S14p1B24	5500608	NA	S14p1B24	TS1;TS2;TS3
3352374_S14p1G19	3352374	3352374	S14p1G19	TS1;TS2;TS3
5214876_S14p1B24	5214876	NA	S14p1B24	TS1;TS2;TS3
7089092_S14p1O9	7089092	NA	S14p1O9	TS1;TS2;TS3
3904104_S14p1H11	3904104	3904104	S14p1H11	TS1;TS2;TS3
7074593_S14p1O8	7074593	7074593	S14p1O8	TS1;TS2;TS3
5039819_S14p1N9	5039819	NA	S14p1N9	TS1;TS2;TS3
100043684_S14p1N21	100043684	7095751	S14p1N21	TS1;TS2;TS3
3737233_S14p2D14	3737233	3737233	S14p2D14	TS1;TS2;TS3
3738614_S14p2D14	3738614	3738614	S14p2D14	TS1;TS2;TS3
3361172_S14p2B9	3361172	3361172	S14p2B9	TS1;TS2;TS3
5038800_S14p2B17	5038800	NA	S14p2B17	TS1;TS2;TS3
100044022_S14p2D21	100044022	5502960	S14p2D21	TS1;TS2;TS3
5228267_S14p2D14	5228267	5228267	S14p2D14	TS1;TS2;TS3
3597496_S14p2B9	3597496	5798381	S14p2B9	TS1;TS2;TS3
5494619_S14p2C1	5494619	5800211	S14p2C1	TS1
3589226_S14p2N15	3589226	3589226	S14p2N15	TS1;TS2
5485909_S14p2F9	5485909	5485909	S14p2F9	TS1;TS2
3353813_S14p2H9	3353813	5043948	S14p2H9	TS1;TS2;TS3
100044616_S14p2N13	100044616	509209	S14p2N13	TS1;TS2;TS3
3748412_S14p2D14	3748412	3748412	S14p2D14	TS1;TS2;TS3
7087603_S14p2O9	7087603	7087603	S14p2O9	TS1;TS2;TS3
3362179_S14p2P13	3362179	5227100	S14p2P13	TS1;TS2;TS3
100044651_S14p2N13	100044651	16503090	S14p2N13	TS1;TS2;TS3
5220992_S14p2C3	5220992	5220992	S14p2C3	TS1;TS2;TS3
3738247_S14p2D14	3738247	3738247	S14p2D14	TS1;TS2;TS3
3356101_S14p2N13	3356101	3356101	S14p2N13	TS1;TS2
4487290_S14p2N7	4487290	4487290	S14p2N7	TS1;TS2
3596811_S14p2N2	3596811	3596811	S14p2N2	TS1;TS2
3347683_S14p2P7	3347683	3347683	S14p2P7	TS1;TS2;TS3
3349725_S14p2B18	3349725	3349725	S14p2B18	TS1;TS2;TS3
3886277_S14p2O7	3886277	3886277	S14p2O7	TS1;TS2;TS3
3356231_S14p2P13	3356231	3356231	S14p2P13	TS1;TS2;TS3
3748096_S14p2P13	3748096	7468609	S14p2P13	TS1
3904675_S14p2N15	3904675	3904675	S14p2N15	TS1;TS2
5044975_S14p2D14	5044975	5044975	S14p2D14	TS1;TS2;TS3
3360742_S14p2O9	3360742	3360742	S14p2O9	TS1;TS2;TS3
3587531_S14p2N13	3587531	3587531	S14p2N13	TS1;TS2
3738172_S14p2N13	3738172	3738172	S14p2N13	TS1;TS2
3580292_S14p2F13	3580292	7504254	S14p2F13	TS1;TS2;TS3
100044729_S14p2F3	100044729	4093911	S14p2F3	TS1;TS2;TS3
3363041_S14p2C6	3363041	3363041	S14p2C6	TS1;TS2
4093349_S14p2P14	4093349	4093349	S14p2P14	TS1;TS2;TS3
3598554_S14p2C6	3598554	3598554	S14p2C6	TS1;TS2
3349702_S14p2C6	3349702	3349702	S14p2C6	TS1;TS2
100044755_S14p2P17	100044755	6211660	S14p2P17	TS1;TS2;TS3
100044758_S14p2P9	100044758	7086333	S14p2P9	TS1;TS2;TS3
3357592_S14p2P13	3357592	3357592	S14p2P13	TS1;TS2;TS3
100044768_S14p2F7	100044768	7062935	S14p2F7	TS1;TS2;TS3
7411416_S14p2G23	7411416	7411416	S14p2G23	TS1;TS2
3343424_S14p2O24	3343424	3343424	S14p2O24	TS1;TS2
100044778_S14p2O17	100044778	7094954	S14p2O17	TS1;TS2;TS3
3593664_S14p2N7	3593664	3593664	S14p2N7	TS1;TS2;TS3
3743500_S14p2B18	3743500	3743500	S14p2B18	TS1;TS2;TS3
3744338_S14p2F21	3744338	3744338	S14p2F21	TS1;TS2
100044816_S14p2D5	100044816	3364476	S14p2D5	TS1;TS2;TS3
3354940_S14p2P20	3354940	3354940	S14p2P20	TS1
3746155_S14p2N23	3746155	3746155	S14p2N23	TS1;TS2;TS3
3365135_S14p2F18	3365135	7502393	S14p2F18	TS1;TS2
3733350_S14p2O9	3733350	3733350	S14p2O9	TS1;TS2
3734679_S14p2F3	3734679	3734679	S14p2F3	TS1;TS2;TS3
100044847_S14p2C20	100044847	3743816	S14p2C20	TS1;TS2;TS3
3737040_S14p2B18	3737040	3737040	S14p2B18	TS1;TS2;TS3
3580198_S14p2B20	3580198	3580198	S14p2B20	TS1;TS2;TS3
7098290_S14p2P23	7098290	7098290	S14p2P23	TS1;TS2;TS3
100044877_S14p2H8	100044877	5042351	S14p2H8	TS1;TS2;TS3
5799969_S14p2G18	5799969	5799969	S14p2G18	TS1;TS2;TS3
7503736_S14p2P23	7503736	7503736	S14p2P23	TS1;TS2;TS3
3576839_S14p2B18	3576839	3576839	S14p2B18	TS1;TS2;TS3
3345307_S14p2O9	3345307	3345307	S14p2O9	TS1;TS2;TS3
100044901_S14p2P19	100044901	4103589	S14p2P19	TS1;TS2;TS3
5211754_S14p2C1	5211754	5211754	S14p2C1	TS1;TS2
3744899_S14p2D14	3744899	3744899	S14p2D14	TS1;TS2;TS3
3888137_S14p2N1	3888137	3888137	S14p2N1	TS1
16404568_S14p2C6	16404568	16404568	S14p2C6	TS1
100044946_S14p2N6	100044946	5216157	S14p2N6	TS1;TS2;TS3
7097690_S14p2D14	7097690	7097690	S14p2D14	TS1;TS2;TS3
100044963_S14p2P3	100044963	7095496	S14p2P3	TS1;TS2;TS3
3888052_S14p2C6	3888052	3888052	S14p2C6	TS1;TS2;TS3
5492085_S14p2O20	5492085	5492085	S14p2O20	TS1;TS2;TS3
3602522_S14p2O9	3602522	3602522	S14p2O9	TS1;TS2
3602794_S14p2P7	3602794	3602794	S14p2P7	TS1;TS2;TS3
3342278_S14p2P17	3342278	3342278	S14p2P17	TS1;TS2;TS3
5207096_S14p2C7	5207096	5207096	S14p2C7	TS1;TS2
3882763_S14p2B14	3882763	3882763	S14p2B14	TS1;TS2
7091479_S14p2F2	7091479	7091479	S14p2F2	TS1;TS2
3740352_S14p2O2	3740352	3740352	S14p2O2	TS1;TS2;TS3
100045029_S14p2G18	100045029	7415730	S14p2G18	TS1;TS2;TS3
3734255_S14p2N23	3734255	3734255	S14p2N23	TS1;TS2;TS3
100045035_S14p2G20	100045035	3900309	S14p2G20	TS1;TS2;TS3
3584378_S14p2F21	3584378	3584378	S14p2F21	TS1;TS2
7086770_S14p2P18	7086770	7086770	S14p2P18	TS1;TS2;TS3
7097928_S14p2D14	7097928	7097928	S14p2D14	TS1;TS2;TS3
3733575_S14p2D14	3733575	3733575	S14p2D14	TS1;TS2;TS3
3745477_S14p2F9	3745477	3745477	S14p2F9	TS1;TS2;TS3
4095530_S14p2O19	4095530	4095530	S14p2O19	TS1;TS2;TS3
3598601_S14p2P7	3598601	3598601	S14p2P7	TS1;TS2;TS3
3891519_S14p2F2	3891519	7079400	S14p2F2	TS1;TS2
100045087_S14p2N13	100045087	4092269	S14p2N13	TS1;TS2;TS3
3585347_S14p2N13	3585347	3585347	S14p2N13	TS1
6211328_S14p2G2	6211328	6211328	S14p2G2	TS1;TS2
3583602_S14p2P20	3583602	7494137	S14p2P20	TS1
4092473_S14p2O19	4092473	4092473	S14p2O19	TS1;TS2;TS3
12322837_S14p2N11	12322837	12322837	S14p2N11	TS1
100045101_S14p2N24	100045101	7095819	S14p2N24	TS1;TS2;TS3
3729851_S14p2P9	3729851	3729851	S14p2P9	TS1;TS2
100045105_S14p2G8	100045105	7465947	S14p2G8	TS1;TS2;TS3
5210226_S14p2O9	5210226	NA	S14p2O9	TS1;TS2
3737512_S14p2F12	3737512	3737512	S14p2F12	TS1;TS2
3349612_S14p2O9	3349612	3349612	S14p2O9	TS1;TS2;TS3
3597220_S14p2O9	3597220	3886703	S14p2O9	TS1;TS2;TS3
3595194_S14p2C9	3595194	3595194	S14p2C9	TS1;TS2;TS3
5495264_S14p2H8	5495264	5495264	S14p2H8	TS1;TS2
100045176_S14p2B3	100045176	3360034	S14p2B3	TS1;TS2;TS3
3577907_S14p2O9	3577907	3577907	S14p2O9	TS1;TS2;TS3
3588528_S14p2O24	3588528	3588528	S14p2O24	TS1;TS2;TS3
4487154_S14p2F3	4487154	NA	S14p2F3	TS1;TS2
3905849_S14p2F2	3905849	3905849	S14p2F2	TS1;TS2
4488169_S14p2O9	4488169	NA	S14p2O9	TS1;TS2;TS3
3356118_S14p2H3	3356118	3356118	S14p2H3	TS1
3737538_S14p2N13	3737538	3737538	S14p2N13	TS1;TS2
5798118_S14p2B12	5798118	5798118	S14p2B12	TS1;TS2;TS3
5202593_S14p2O19	5202593	7063099	S14p2O19	TS1;TS2;TS3
3589106_S14p2C6	3589106	3589106	S14p2C6	TS1;TS2;TS3
4092094_S14p2F3	4092094	7466409	S14p2F3	TS1;TS2
7358114_S14p2N13	7358114	NA	S14p2N13	TS1
3886602_S14p2F12	3886602	3886602	S14p2F12	TS1;TS2;TS3
100045230_S14p2O13	100045230	7094905	S14p2O13	TS1;TS2;TS3
4484812_S14p2P17	4484812	4498953	S14p2P17	TS1;TS2
6211070_S14p2F11	6211070	NA	S14p2F11	TS1;TS2
3882775_S14p2F12	3882775	3882775	S14p2F12	TS1;TS2;TS3
3882471_S14p2N13	3882471	3882471	S14p2N13	TS1;TS2
3746525_S14p2G2	3746525	3746525	S14p2G2	TS1;TS2
3731292_S14p2D14	3731292	3736523	S14p2D14	TS1;TS2;TS3
5034531_S14p2O17	5034531	5034531	S14p2O17	TS1
3602889_S14p2P17	3602889	3602889	S14p2P17	TS1;TS2
3592227_S14p2H13	3592227	3592227	S14p2H13	TS1;TS2;TS3
3352434_S14p2N7	3352434	3352434	S14p2N7	TS1;TS2
3589072_S14p2O9	3589072	3589072	S14p2O9	TS1;TS2
4104850_S14p2F11	4104850	4104850	S14p2F11	TS1;TS2;TS3
6210328_S14p2F13	6210328	6210328	S14p2F13	TS1;TS2;TS3
3580549_S14p2F2	3580549	3580549	S14p2F2	TS1;TS2
5757765_S14p3E21	5757765	5757765	S14p3E21	TS1;TS2;TS3
5802139_S14p1F11	5802139	5802139	S14p1F11	TS1;TS2;TS3
3908071_S14p1I20	3908071	3908071	S14p1I20	TS1;TS2;TS3
3596164_S14p3G1	3596164	3596164	S14p3G1	TS1;TS2;TS3
100022532_S14p3B12	100022532	7466307	S14p3B12	TS1;TS2;TS3
5789142_S14p3H5	5789142	5789142	S14p3H5	TS1;TS2;TS3
3585468_S14p1N20	3585468	3585468	S14p1N20	TS1;TS2;TS3
3355530_S14p2M21	3355530	3355530	S14p2M21	TS1;TS2;TS3
3732534_S14p3B4	3732534	3732534	S14p3B4	TS1;TS2;TS3
100040356_S14p1H4	100040356	402243	S14p1H4	TS1;TS2;TS3
3733119_S14p2H9	3733119	3733119	S14p2H9	TS1;TS2;TS3
5210303_S14p1A4	5210303	5210303	S14p1A4	TS1;TS2;TS3
100052673_S14p2N24	100052673	12699553	S14p2N24	TS1;TS2;TS3
100052674_S14p3H13	100052674	12699553	S14p3H13	TS1;TS2;TS3
3362006_S14p3I2	3362006	3362006	S14p3I2	TS1;TS2
3584778_S14p2N7	3584778	7358208	S14p2N7	TS1;TS2;TS3
3595823_S14p3G5	3595823	3595823	S14p3G5	TS1;TS2;TS3
3892035_S14p1A20	3892035	3892035	S14p1A20	TS1;TS2;TS3
5488270_S14p1K13	5488270	5488270	S14p1K13	TS1;TS2
3900631_S14p2P18	3900631	3900631	S14p2P18	TS1;TS2;TS3
5036823_S14p2P19	5036823	5036823	S14p2P19	TS1;TS2;TS3
4095286_S14p1I14	4095286	4095286	S14p1I14	TS1
100052822_S14p2K6	100052822	3901073	S14p2K6	TS1;TS2;TS3
100052870_S14p2I4	100052870	3903023	S14p2I4	TS1;TS2;TS3
5214712_S14p3F12	5214712	5214712	S14p3F12	TS1;TS2
5035472_S14p3O7	5035472	5035472	S14p3O7	TS1;TS2;TS3
3900011_S14p2N8	3900011	3900011	S14p2N8	TS1;TS2
3593990_S14p3O5	3593990	3593990	S14p3O5	TS1;TS2;TS3
16513800_S14p2N22	16513800	16513800	S14p2N22	TS1;TS2
7086967_S14p1I14	7086967	7086967	S14p1I14	TS1;TS2;TS3
12321843_S14p2N7	12321843	12321843	S14p2N7	TS1;TS2;TS3
3362082_S14p1I22	3362082	3362082	S14p1I22	TS1;TS2;TS3
3584824_S14p3E6	3584824	7468623	S14p3E6	TS1;TS2
100053178_S14p3N7	100053178	402479	S14p3N7	TS1;TS2;TS3
3733152_S14p2F23	3733152	3733152	S14p2F23	TS1;TS2;TS3
3600522_S14p3E15	3600522	3600522	S14p3E15	TS1;TS2
100053212_S14p2I4	100053212	3899370	S14p2I4	TS1;TS2;TS3
100053229_S14p1G14	100053229	401328	S14p1G14	TS1;TS2;TS3
100053232_S14p2F6	100053232	7068386	S14p2F6	TS1;TS2;TS3
3589957_S14p3O5	3589957	3589957	S14p3O5	TS1;TS2;TS3
3907342_S14p3I1	3907342	3907342	S14p3I1	TS1;TS2;TS3
5212686_S14p3H1	5212686	5212686	S14p3H1	TS1;TS2;TS3
5034509_S14p1E4	5034509	5034509	S14p1E4	TS1;TS2
3742932_S14p1L17	3742932	3742932	S14p1L17	TS1;TS2
100053428_S14p2K21	100053428	4098847	S14p2K21	TS1;TS2;TS3
3364768_S14p1N8	3364768	3364768	S14p1N8	TS1;TS2;TS3
100053473_S14p2P24	100053473	7513508	S14p2P24	TS1;TS2;TS3
100053494_S14p1O18	100053494	5045432	S14p1O18	TS1;TS2;TS3
100053501_S14p3M8	100053501	7096262	S14p3M8	TS1;TS2;TS3
5137944_S14p1O22	5137944	5137944	S14p1O22	TS1;TS2;TS3
7095055_S14p2N1	7095055	7095055	S14p2N1	TS1;TS2;TS3
7091507_S14p1L16	7091507	7091507	S14p1L16	TS1
3357574_S14p1K14	3357574	3357574	S14p1K14	TS1;TS2
3579878_S14p3C4	3579878	3579878	S14p3C4	TS1;TS2;TS3
3579808_S14p1J23	3579808	3579808	S14p1J23	TS1;TS2;TS3
3736056_S14p2I4	3736056	3736056	S14p2I4	TS1
100053609_S14p2E23	100053609	5489636	S14p2E23	TS1;TS2;TS3
3354744_S14p2N8	3354744	3354744	S14p2N8	TS1;TS2
4104363_S14p1E4	4104363	4104363	S14p1E4	TS1;TS2
3344429_S14p2N8	3344429	3344429	S14p2N8	TS1;TS2
5210154_S14p3E21	5210154	5210154	S14p3E21	TS1;TS2;TS3
3739963_S14p2J1	3739963	3739963	S14p2J1	TS1
5043633_S14p3J1	5043633	5043633	S14p3J1	TS1;TS2
100053739_S14p2F11	100053739	16524582	S14p2F11	TS1;TS2;TS3
5201268_S14p1D20	5201268	5201268	S14p1D20	TS1;TS2;TS3
100053753_S14p2F24	100053753	5219813	S14p2F24	TS1;TS2;TS3
100053860_S14p1A8	100053860	347249	S14p1A8	TS1;TS2;TS3
100054420_S14p1K15	100054420	400090	S14p1K15	TS1;TS2;TS3
100054839_S14p1E4	100054839	3902244	S14p1E4	TS1;TS2;TS3
3597378_S14p1K18	3597378	3597378	S14p1K18	TS1
3363920_S14p1F21	3363920	3363920	S14p1F21	TS1;TS2
100055275_S14p2C14	100055275	5043325	S14p2C14	TS1;TS2;TS3
100055334_S14p2B18	100055334	4484637	S14p2B18	TS1;TS2;TS3
5504423_S14p1H6	5504423	5504423	S14p1H6	TS1;TS2;TS3
100056039_S14p2P15	100056039	7505545	S14p2P15	TS1;TS2;TS3
100056128_S14p3P15	100056128	5213096	S14p3P15	TS1;TS2;TS3
100056129_S14p1A12	100056129	5213096	S14p1A12	TS1;TS2;TS3
100056132_S14p1M11	100056132	5040401	S14p1M11	TS1;TS2;TS3
100056167_S14p1F13	100056167	7098320	S14p1F13	TS1;TS2;TS3
5047057_S14p2M6	5047057	5047057	S14p2M6	TS1;TS2;TS3
3576501_S14p2I6	3576501	3746316	S14p2I6	TS1;TS2;TS3
100056217_S14p1A20	100056217	7411416	S14p1A20	TS1;TS2;TS3
7094061_S14p3M18	7094061	7094061	S14p3M18	TS1;TS2
3591525_S14p1M6	3591525	3591525	S14p1M6	TS1;TS2;TS3
100056300_S14p1A2	100056300	16525401	S14p1A2	TS1;TS2;TS3
100056313_S14p1I18	100056313	7095496	S14p1I18	TS1;TS2;TS3
4099566_S14p1A24	4099566	4099566	S14p1A24	TS1;TS2
4489989_S14p2M4	4489989	4489989	S14p2M4	TS1;TS2
3904441_S14p2I21	3904441	3904441	S14p2I21	TS1;TS2;TS3
100056369_S14p3H22	100056369	16523963	S14p3H22	TS1;TS2;TS3
100056388_S14p3G8	100056388	3907955	S14p3G8	TS1;TS2;TS3
3747849_S14p3B8	3747849	3747849	S14p3B8	TS1;TS2
100056420_S14p3G3	100056420	7465527	S14p3G3	TS1;TS2;TS3
100056421_S14p2K3	100056421	7465527	S14p2K3	TS1;TS2;TS3
5213734_S14p3J16	5213734	5213734	S14p3J16	TS1;TS2;TS3
3347393_S14p3G16	3347393	NA	S14p3G16	TS1;TS2;TS3
100056514_S14p3G2	100056514	3364109	S14p3G2	TS1;TS2;TS3
3585417_S14p3K13	3585417	3585417	S14p3K13	TS1;TS2;TS3
3601273_S14p1D15	3601273	3601273	S14p1D15	TS1;TS2;TS3
3341997_S14p1B24	3341997	3341997	S14p1B24	TS1
3734319_S14p1J21	3734319	3734319	S14p1J21	TS1;TS2
5504046_S14p2C19	5504046	5504046	S14p2C19	TS1;TS2;TS3
3577547_S14p1P21	3577547	3577547	S14p1P21	TS1;TS2;TS3
5040315_S14p2P16	5040315	5040315	S14p2P16	TS1;TS2;TS3
5796034_S14p1F22	5796034	5796034	S14p1F22	TS1;TS2;TS3
3909015_S14p1B22	3909015	3909015	S14p1B22	TS1;TS2;TS3
3350281_S14p1B22	3350281	3350281	S14p1B22	TS1;TS2;TS3
3343405_S14p1P16	3343405	3343405	S14p1P16	TS1;TS2
3341795_S14p1H4	3341795	3341795	S14p1H4	TS1
5208576_S14p1H4	5208576	5208576	S14p1H4	TS1;TS2
100058378_S14p1H7	100058378	3743299	S14p1H7	TS1;TS2;TS3
16523278_S14p1J12	16523278	16523278	S14p1J12	TS1;TS2;TS3
3593973_S14p1L2	3593973	3593973	S14p1L2	TS1;TS2
5211761_S14p2J23	5211761	5211761	S14p2J23	TS1;TS2;TS3
5219492_S14p1L7	5219492	5219492	S14p1L7	TS1;TS2
3342297_S14p1L14	3342297	3342297	S14p1L14	TS1;TS2
100058508_S14p1L12	100058508	4491768	S14p1L12	TS1;TS2;TS3
5219182_S14p2K8	5219182	5219182	S14p2K8	TS1;TS2;TS3
3358268_S14p1O12	3358268	3358268	S14p1O12	TS1;TS2;TS3
3592358_S14p1N12	3592358	3592358	S14p1N12	TS1;TS2
100058588_S14p1F19	100058588	7087775	S14p1F19	TS1;TS2;TS3
3740489_S14p1P14	3740489	3740489	S14p1P14	TS1;TS2;TS3
100058620_S14p1H14	100058620	3749792	S14p1H14	TS1;TS2;TS3
3597712_S14p2P20	3597712	3597712	S14p2P20	TS1
5200435_S14p2D14	5200435	5200435	S14p2D14	TS1;TS2;TS3
3600996_S14p2G12	3600996	3600996	S14p2G12	TS1;TS2
3357000_S14p2F2	3357000	3357000	S14p2F2	TS1;TS2
5804104_S14p3K18	5804104	5804104	S14p3K18	TS1;TS2;TS3
3584614_S14p2H24	3584614	3584614	S14p2H24	TS1
100059380_S14p2I12	100059380	16523921	S14p2I12	TS1;TS2;TS3
4096955_S14p2K6	4096955	4096955	S14p2K6	TS1
3733212_S14p2K13	3733212	3733212	S14p2K13	TS1;TS2;TS3
100059394_S14p1E16	100059394	7085076	S14p1E16	TS1;TS2;TS3
7073400_S14p3F24	7073400	7073400	S14p3F24	TS1;TS2;TS3
3360388_S14p3E7	3360388	3360388	S14p3E7	TS1;TS2;TS3
3902756_S14p1G9	3902756	3902756	S14p1G9	TS1;TS2;TS3
4102342_S14p3I19	4102342	5037508	S14p3I19	TS1;TS2;TS3
4493054_S14p3F19	4493054	4494699	S14p3F19	TS1;TS2;TS3
5494495_S14p2E9	5494495	NA	S14p2E9	TS1;TS2;TS3
100059463_S14p1A5	100059463	3738967	S14p1A5	TS1;TS2;TS3
3596639_S14p2P2	3596639	4499768	S14p2P2	TS1;TS2;TS3
3581736_S14p1M1	3581736	3581736	S14p1M1	TS1
4104186_S14p1I2	4104186	5796109	S14p1I2	TS1;TS2;TS3
3585443_S14p3P14	3585443	5042994	S14p3P14	TS1;TS2;TS3
5043985_S14p2N10	5043985	5043985	S14p2N10	TS1;TS2;TS3
5503891_S14p2H2	5503891	5503891	S14p2H2	TS1;TS2;TS3
7093960_S14p3F16	7093960	NA	S14p3F16	TS1
5219070_S14p1H2	5219070	5219070	S14p1H2	TS1;TS2;TS3
100059559_S14p3L17	100059559	7070682	S14p3L17	TS1;TS2;TS3
3900667_S14p1I16	3900667	3900667	S14p1I16	TS1;TS2;TS3
7467409_S14p1P18	7467409	NA	S14p1P18	TS1;TS2;TS3
3358702_S14p1O19	3358702	3358702	S14p1O19	TS1;TS2
3364152_S14p2L11	3364152	3364152	S14p2L11	TS1;TS2;TS3
100059614_S14p2N22	100059614	7099890	S14p2N22	TS1;TS2;TS3
4486233_S14p1O12	4486233	NA	S14p1O12	TS1;TS2;TS3
5805415_S14p2H7	5805415	16525368	S14p2H7	TS1;TS2
3736715_S14p2E12	3736715	3736715	S14p2E12	TS1;TS2;TS3
4099862_S14p1O19	4099862	NA	S14p1O19	TS1;TS2
5495098_S14p3M19	5495098	5495098	S14p3M19	TS1;TS2;TS3
4493426_S14p1C1	4493426	NA	S14p1C1	TS1;TS2;TS3
3587271_S14p2N3	3587271	3587271	S14p2N3	TS1;TS2;TS3
16404359_S14p2H4	16404359	NA	S14p2H4	TS1;TS2;TS3
5504245_S14p3C4	5504245	NA	S14p3C4	TS1;TS2;TS3
3352620_S14p2I4	3352620	3352620	S14p2I4	TS1
5792321_S14p2F7	5792321	NA	S14p2F7	TS1;TS2;TS3
100059700_S14p2G8	100059700	7094691	S14p2G8	TS1;TS2;TS3
7072277_S14p1F14	7072277	7072277	S14p1F14	TS1;TS2
5208197_S14p3H1	5208197	5208197	S14p3H1	TS1;TS2;TS3
3744301_S14p2K18	3744301	NA	S14p2K18	TS1;TS2
3352968_S14p1L19	3352968	7416031	S14p1L19	TS1;TS2;TS3
7092247_S14p2P22	7092247	NA	S14p2P22	TS1;TS2;TS3
3588110_S14p3F7	3588110	3588110	S14p3F7	TS1;TS2;TS3
100059779_S14p3D7	100059779	7414393	S14p3D7	TS1;TS2;TS3
3342116_S14p2P10	3342116	3342116	S14p2P10	TS1;TS2;TS3
3590501_S14p1B16	3590501	3590501	S14p1B16	TS1;TS2
4485343_S14p2P22	4485343	4496988	S14p2P22	TS1;TS2;TS3
3342103_S14p3M13	3342103	3342103	S14p3M13	TS1;TS2;TS3
4103961_S14p2J15	4103961	4103961	S14p2J15	TS1;TS2;TS3
3907475_S14p2J15	3907475	5504453	S14p2J15	TS1;TS2
4492914_S14p2E12	4492914	4492914	S14p2E12	TS1;TS2
16524799_S14p1K23	16524799	NA	S14p1K23	TS1
3744448_S14p1A19	3744448	3744448	S14p1A19	TS1;TS2
7500343_S14p1I3	7500343	7500343	S14p1I3	TS1;TS2
3740402_S14p1C24	3740402	3740402	S14p1C24	TS1;TS2
3740549_S14p2L11	3740549	3740549	S14p2L11	TS1;TS2
5798416_S14p3H24	5798416	NA	S14p3H24	TS1;TS2;TS3
5218409_S14p3A16	5218409	NA	S14p3A16	TS1
16404418_S14p3H10	16404418	NA	S14p3H10	TS1;TS2
100060389_S14p3E1	100060389	12323248	S14p3E1	TS1;TS2;TS3
3590197_S14p1F21	3590197	3590197	S14p1F21	TS1;TS2;TS3
100060585_S14p1J16	100060585	7507032	S14p1J16	TS1;TS2;TS3
100060746_S14p3O13	100060746	7080768	S14p3O13	TS1;TS2;TS3
7092448_S14p3J18	7092448	NA	S14p3J18	TS1
3732513_S14p1B5	3732513	3732513	S14p1B5	TS1;TS2
3362077_S14p3M6	3362077	4490631	S14p3M6	TS1;TS2;TS3
4100294_S14p1M19	4100294	4100294	S14p1M19	TS1;TS2;TS3
3348622_S14p2A7	3348622	3348622	S14p2A7	TS1;TS2
5036908_S14p1E15	5036908	NA	S14p1E15	TS1;TS2;TS3
3887023_S14p1I11	3887023	3887023	S14p1I11	TS1;TS2;TS3
3888345_S14p1I11	3888345	3896691	S14p1I11	TS1;TS2;TS3
3347051_S14p1E6	3347051	3347051	S14p1E6	TS1
3592625_S14p2I21	3592625	3592625	S14p2I21	TS1;TS2;TS3
5805719_S14p1G15	5805719	7093933	S14p1G15	TS1;TS2;TS3
7099874_S14p1I8	7099874	7099874	S14p1I8	TS1;TS2;TS3
100061213_S14p1M6	100061213	7072827	S14p1M6	TS1;TS2;TS3
5222061_S14p2A21	5222061	5222061	S14p2A21	TS1;TS2
3588885_S14p1I12	3588885	4497143	S14p1I12	TS1;TS2;TS3
100061251_S14p1E16	100061251	6211930	S14p1E16	TS1;TS2;TS3
100061253_S14p1M1	100061253	3906125	S14p1M1	TS1;TS2;TS3
100061254_S14p1M1	100061254	3906125	S14p1M1	TS1;TS2;TS3
7089198_S14p3M23	7089198	7089198	S14p3M23	TS1;TS2
3737876_S14p1A18	3737876	3737876	S14p1A18	TS1;TS2;TS3
3904539_S14p1E1	3904539	5219909	S14p1E1	TS1;TS2;TS3
100061272_S14p2E13	100061272	5497659	S14p2E13	TS1;TS2;TS3
5493442_S14p3I10	5493442	NA	S14p3I10	TS1;TS2
5214650_S14p3H9	5214650	16520842	S14p3H9	TS1;TS2;TS3
100061284_S14p3H18	100061284	5226866	S14p3H18	TS1;TS2;TS3
100061291_S14p3G22	100061291	7092428	S14p3G22	TS1;TS2;TS3
100061300_S14p3J13	100061300	7089965	S14p3J13	TS1;TS2;TS3
5208264_S14p3C10	5208264	5208264	S14p3C10	TS1;TS2
3601401_S14p3B17	3601401	12321704	S14p3B17	TS1;TS2;TS3
100061339_S14p3B8	100061339	7103448	S14p3B8	TS1;TS2;TS3
100061358_S14p1L1	100061358	3741426	S14p1L1	TS1;TS2;TS3
100061360_S14p3P18	100061360	5042058	S14p3P18	TS1;TS2;TS3
6211035_S14p3K5	6211035	NA	S14p3K5	TS1;TS2
5047018_S14p3N16	5047018	5047018	S14p3N16	TS1;TS2;TS3
5768805_S14p3C7	5768805	NA	S14p3C7	TS1;TS2
7070833_S14p3J7	7070833	7070833	S14p3J7	TS1;TS2;TS3
16404667_S14p3H9	16404667	NA	S14p3H9	TS1;TS2
3887523_S14p3G14	3887523	3887523	S14p3G14	TS1
3578760_S14p3H7	3578760	3578760	S14p3H7	TS1;TS2
7082115_S14p2C17	7082115	7082115	S14p2C17	TS1;TS2
4486748_S14p1O3	4486748	4495128	S14p1O3	TS1;TS2;TS3
3598388_S14p2C20	3598388	16501678	S14p2C20	TS1;TS2
3585452_S14p2P13	3585452	3585452	S14p2P13	TS1;TS2;TS3
5227271_S14p1O18	5227271	5227271	S14p1O18	TS1;TS2;TS3
16524250_S14p1K10	16524250	16524250	S14p1K10	TS1;TS2;TS3
3577558_S14p1H4	3577558	3587498	S14p1H4	TS1;TS2;TS3
3357839_S14p1H4	3357839	4099013	S14p1H4	TS1
4489051_S14p1J10	4489051	4496763	S14p1J10	TS1;TS2;TS3
7513465_S14p1J16	7513465	7513465	S14p1J16	TS1;TS2;TS3
5493212_S14p1F22	5493212	5493212	S14p1F22	TS1;TS2;TS3
[truncated: 51,374 more rows]
