# Supplementary material for: Effective BAC clone anchoring with genotyping-by-sequencing and Diversity Arrays Technology in a large genome cereal rye
Source: Sci Rep. 2018 May 30;8:8428. doi: 10.1038/s41598-018-26541-y (PMC5976670; doi:10.1038/s41598-018-26541-y)
Supplement: Supplementary file 4 — Dataset 3 [file 41598_2018_26541_MOESM4_ESM.xlsx]

## Sheet: Arkusz1
Effective BAC clone anchoring with genotyping-by-sequencing and Diversity Arrays Technology in a large genome cereal rye
Ewa Borzęcka, Anna Hawliczek-Strulak, Leszek Bolibok, Piotr Gawroński, Katarzyna Tofil, Paweł Milczarski, Stefan Stojałowski, Beata Myśków, Małgorzata Targońska-Karasek, Agnieszka Grądzielewska, Miłosz Smolik, Andrzej Kilian, Hanna Bolibok-Brągoszewska*
Supplementary Data S3. Sequences of DArTseq markers used in the study
CloneID/DArTseq name	rye DArTseq reference ID	DArTSeq marker sequence	DArTSeq marker sequence length
3583022	3583022	TGCAGCCCCACGACGAGCGCCCATGAGAAGTTGAGCGCGATGGCGGCGCCGATGACGCCAAACCCGAAG	69
3738834	3738834	TGCAGGAGTTGTTGCTGGCATCAACTAACTACAGCTCACCTGGCCCAGCTCGGGTACATGCATGGGGAG	69
3744771	3744771	TGCAGTGGGTACACGATCCTGGGCAACGAGCCAAGGATGGAGGCCGCCCAGCGCCCACGGGCCACGGTC	69
3884224	7064094	TGCAGGTCGAGTGCGTCAATGCGCGGGAATCCAACCGCCG	40
3353331	3353331	TGCAGTAGAACCTGGCCGATGCTCCTGAGCTCCTCCTCCCTCTCCTCCG	49
100005401	7106016	TGCAGTCATCCATCGCCGCGCTCGTATGCGCAGCCGTGATCCAGCGTCCCG	51
7355879	7355879	TGCAGTTGCCGCTCGCCCCGCCGTGCACCAGACCCCGCACCG	42
3901962	3901962	TGCAGCCACGAGCCACTATCCGAGCATTGGGCCACCAAATCTCTCGCCAGCCGTCGCGGCCACCATCGG	69
3750324	3750324	TGCAGCTAGGCATTAAAGTTAACTAGAGCATCAGATGATGGGACATAGAACAACATCTGAATTACTAGT	69
7063210	7063210	TGCAGGGTTAGAGGAATGGACGCGATGCGACTACACTAGTAACGGCCCAGGTAGGCCCAGAAATATGGT	69
4497281	4497281	TGCAGCCAGCTCGGCCACCACCCAGCCACCCCACGTGCGGACAAGTATCCGCAGGCGTACAAATCGTTG	69
3746594	3746594	TGCAGGTTGGTGCTGAGTGCGGTGTGGTGAGCAGAGCGACGAAATAATGGAGGACTTCCATGGAGGGAG	69
7094739	7094739	TGCAGGTTGGACAAAGCTCAACGTCGATGGCTCGTTTTGCGCCACGACAGGAACGGCTGGTGCCGAGAT	69
100061257	6211929	TGCAGGGTTGTTCCAACTTGGCCCATGACAAGCCCACGATCCGCGGATCGCAACTCCCG	59
100065436	4095601	TGCAGCAGCAACTAGCCGAGCTTACGTAAAAGAGAGCGAGAAGAGAAGGTGCCTCGGTCGAGAGATGAT	69
5215904	5215904	TGCAGGAGCACGCCGCCGCCGCCGCCCCGACAGGTGTGGCTCGCCACCGCATGGAATCGCCG	62
3591948	3591948	TGCAGTCTGTTGCGCGTCGAGGCCCGCTCGTTCTACGGCCTCGTTACCTTCCTCTGCACATCCG	64
3741607	3741607	TGCAGATGCCAACCCACCCAACCTGCTAGCTTCTTAACCGAAGCAAAGCAACGCAAAGCAGCTCGGAGA	69
4103805	4103805	TGCAGCTGTTCGACAACCAAATCCATGGTGCCATCCCTCCTTTGCTGGGGGCGAGGAGCACACTGTCGG	69
3342788	3342788	TGCAGGAGACGTGAAACTCTCGTTGTCACACAGAATCATCTCGCTCCCACGTAAGAATCCGTCGCCCGA	69
7096808	7096808	TGCAGTAGGACTCTTTGGCCCAATACCCTCGGATACGCTTGGCAAGCTTGATGCCCTGGAGGTGTTGAG	69
3904701	3904701	TGCAGTCGCACTAGTGGGTGCGTGTGCTGCTGCCTTTGTAGGCTAGCTTGTGCCGCCGCTTGGCCCGAG	69
3353409	3353409	TGCAGCCAAGGGTCTAACCTGAAGTACCAATGCAGGAAGGTGGCCATTGTTTATGCACTCCCTGCCATG	69
3731123	3731123	TGCAGGCTCCGACTACTGAATCGCCAAGTTGCCATCTGCCCCGTTTTTTCGTGCGCCCGCACCCCCACA	69
3351198	3351198	TGCAGAAAAGAAGTTAGTAGATTTAGCAAGGACTGACGGCGACGAGGCAAAGATGAAAGAAAAGGCAAA	69
100000074	4488844	TGCAGAAAATGCGAAACTTTTTAAAAATCTAAATAACTTCTCATGGTGCCTTCAATTGGTTGTAGAAGC	69
3897220	3897220	TGCAGAAACAGTGGAAGGCGCTGACCTACCTAAAACATGCACGCCTCCGCAGACGAAGGCATCACCGAG	69
100000084	5038189	TGCAGAAACGGCACTTAAACTGGAAGCACGATCTTCCAGTCGCATGTGTCATGGATCTCGCCGCTGTCG	69
3750416	3750416	TGCAGAAAGACACAGACAAAGGGCAGGTGCTCACGACAGGTTAGAACATCTTCACCTCGCTCATGTGTT	69
100000127	5039383	TGCAGAACAGATCACTGGACCTCTTGAAGATGCTGATGATAATTACTCGTACACAGCCTTCTCTCTCGG	69
3590297	3590297	TGCAGAACCCGCCCCCGCTGCCCCGCCTCCTCAGGCCATCCACCGCCCTGACAGAGAGCTACCG	64
3749102	3749102	TGCAGAACGTCTGCTGGCTGGAGGTCCAAGGGAGGCTGGAGCTGTCCCATCTGACGCCAGGAGTCACCT	69
3595130	3595130	TGCAGAAGAGAAAAGCTGACGATAAACTGTTTTCTACTTGGCCCATCAGTAAAACCAGGGCTTGCGCCT	69
5216476	5216476	TGCAGAAGAGTGCGACGGCGGGCAGGAGCGCGGCGAGGCGAGCGGCGCCATGCGTATAAGACCCACAGA	69
3883049	3883049	TGCAGAAGATCACGCCGCGGTGGTTCGACCACATCGGCGTCAACGCCATCTTGGACTCAGACATGTACC	69
3731762	3731762	TGCAGAAGCCTTGACGGCGTTGGCTTCGTGGCCTCGGCTGCTCGGCGGCGTTGACGGCGCCG	62
3593130	3593130	TGCAGAAGCGTCCACCGCGCGGTCTCGGGGACTCCCCAGATGACCGCCTGGTACTTGGCCATGGCGCCG	69
3359728	3359728	TGCAGAAGCTACAATTGTTGGTTGCCCCTAGCTTCCTGCCTGCCTCATCTACCTTGAGCGTGTGCTGAT	69
16499857	16499857	TGCAGAAGCTGCATGGAAGGGTAAAAACGCTAGAGGAACAAGCAGCTCACAGCCAGCGACTTGCCGAGA	69
3749362	3749362	TGCAGAAGGAAGAAGACGCGGGTAGCCATGGGCGCCGTCAAGGAAATGGCGCCTGTGGTGCTCTGCGTC	69
3744472	3744472	TGCAGAAGGAGCAGCTGTTCGTGGAGGACAGGGAGAGCGGGATGATGTGCCTCATGATCGGCAAGACGG	69
4499523	5225943	TGCAGAAGGAGCTGGAGCACGGCAGCGCGGCGTAGGTGGAGGAAGACGAGGGGTCGAACACCG	63
5216751	5216751	TGCAGAAGTGTGATCTCAGCTCTCCTCGTCGTACGGGTAGATGTCGCCATATATATCGCTAACCTGAGA	69
16522966	16522966	TGCAGAAGTTTTGGAAAATGTTCTGAAATGCTAAAAATATTTTTTTTCATTCAAAAGATGAACAGAAGA	69
3354762	3354762	TGCAGAATATGTGCCTTCATCTTGGGCCAAGCAAAAAGACGTCGTATCCGCCGAAAAGTGGCCG	64
3748889	3748889	TGCAGAATATTCCACCATGTTTTGACATCTCCCTCAATTGATTTGATATCGTCCATGGATATGCATCAT	69
5499317	5499317	TGCAGAATCTGAGAACAACACGCCCAGCAGCACACATCCGTAGCCGTTCCTTACAATACATGAACAATA	69
3742256	3742256	TGCAGAATGCTGCGATGGAGGAAAAGTGTGAACAGAGAGAGATGGACAACGTCGACAGGGAATTGTTTT	69
5040548	5040548	TGCAGAATGGCTGCTGACCTGCGGGTTGCGTGCATGAACGTTGAACAGCGCTCGGTGGTCAACCCTCAA	69
3342581	3342581	TGCAGACACACACGCATCTGTGAGGATCTAGCTAGCCATGCATAGCCACGGATGAACGATGTGCGACCG	69
3899917	3899917	TGCAGACAGGTTCCACCTCTTGTCACTGCATAATTGTCGGCTCCTGTCAGAATGTCGTAACCAACGTCA	69
3737734	3737734	TGCAGACCAACCGTTTGCCTTGTGCCTACAAACAAAGGGTGTTGATTCTACTGGAACAGATCTCATCCG	69
3348328	3348328	TGCAGACCAGTCACGATTTCTCAAGTAGCACGGGATTCTTGCGGCGATTTCTAGGATTAGCGGCGAAGC	69
3582594	3582594	TGCAGACCGCAGCAATAATTGTGGCCGAATTTAAAAAAGAGGATCCAAAATCTAATCCCACTTTCTCTC	69
3348583	3348583	TGCAGACCTTCCTTCATGGCAGCTAACTCAGCTTCAAGAGCATCAGCACAATTAAATAGAGCTCGTGTG	69
3346711	3346711	TGCAGACGACTGTGGCAGCAACGGCCCTCATGCTTGAAGCCCATCCACTGCGGCATTACATGTATGCCA	69
3736696	3736696	TGCAGACGGCGACGGCTATAGCAGTAGGCGGCGGTGGCGGCGAGCGGGGACGGAGCCTGGGCACGGTCT	69
3601714	5206965	TGCAGACTATTCTGAGCACCCTGAGGCACCAACTACTGATACAACGTTCCCACTGACAGCGCCCCATGA	69
3348042	3348042	TGCAGACTCTAGAAGCATTATGAATCCCTTGACGATGTCTTCACTAGAGAACAGCTCCATGCTTAATGA	69
3579010	3579010	TGCAGACTTCGTCTACCGAAGGGAGCAGCACATTAAACACAGATCACACCCTTGTTTAGTGGGGAGCAC	69
3348595	3348595	TGCAGAGAAATTCAGCATGTACGGCTGAATTAAACTTCTGCGCTACCTTGACCGTGTTAAACAGCAGAG	69
3576026	7506747	TGCAGAGAAGACTGTCTCGCCTGGTTCCCCATAGCAATGCAAGGATCAGACACCTCTGGGTCAATCGCA	69
3350366	3350366	TGCAGAGACCGAGGTGCTTACAGAGCTGCAACTTGGAAGGTGACGTTGTCGCAGAGCACGCCGCGCCAG	69
3594640	3594640	TGCAGAGACTGGTGCGAACATGAGATGCAACCACATGATTGTACATAGTCGATGGCTTCTCGCCTGGCG	69
5497135	5497135	TGCAGAGAGAGTGTGGGTTCGGAGAGAAGGGCCTCAAGACCTTAACATAGTACGATATGGACCGCTACT	69
100000488	5497135	TGCAGAGAGAGTGTGGGTTCGGAGAGAAGGGCCTCAGGACCTTAACATAGTACGATATAGAGTGCTGCT	69
6210528	6210528	TGCAGAGAGGGAGGTGACAAGATCGGGAGGTGGTGAGGCCGTCGCTGTTGGCGCTGGCCGCTCCTGTGA	69
3363392	3363392	TGCAGAGCATCCCTCCAGATATCCCATCGCCTCCTCGATTCCTTCTAGATTGTACGCGTCACGCAGCAT	69
3887377	3887377	TGCAGAGCTCATATTGATGGTGCTCCTCCTAAACACGCTCCGCCATGTACTCCTTGTTGGCGCGCTCCG	69
7413681	7413681	TGCAGAGGACGGAGGCGCGGCTTCAAAGAGAAGGCGCGCTGGGACGGAGGAGCTGCGTCTCCG	63
3733562	3733562	TGCAGAGGACGTAGTACGCCCTGCTAACGACATTCGCTGGTGGGTATAACAAAGCGCTCTTTCGTTGGT	69
5788623	5788623	TGCAGAGGCGGCGTCGGCGCGGGCGTTCGCTTCGGCGGGTGTGATGGGGCGGCGCTGTGACCTCCGAGA	69
5046727	5046727	TGCAGAGGGTCGTCGAAGACGCCGACGGTGAGCACGGTGCACGGGTCGTACACGGGCCACGTGTACTGC	69
3345310	3345310	TGCAGAGTGCAGACTGAAAACTGAAAACCGAAGAAAATATGGGCGACCTGATGACGGACTGGATTCGCC	69
3593480	3593480	TGCAGAGTGTCAAATTTTGACAAATCTTTAATGCTCAGAAATGAGGACGACAACTAATGGCGGGACCTG	69
100000663	7094975	TGCAGAGTTAATATCCTTCAGTGGCCATGTTTATGGCCTAGGATCAATATTCATGTCAACCCAGTGACC	69
100000688	507068	TGCAGATAAACAAACATAACTGGCAACTCCAGGAAAAAGTTGCTTGTTAAAGTAGATGCTGATGCATTA	69
3348121	3348121	TGCAGATACGTCCCGAAGCATCCGCAAACATTTGATGTGTCCATTTTGATGATGAGTTTCCCAAAGACC	69
3589918	3589918	TGCAGATAGCTTTGGTCTGCACTGCAACAGCCGACCAAGGAAGAGAATCGAAGCCAAGCAAGCCTCGCC	69
3360123	3360123	TGCAGATATGGGTGGCTTCTGCCCGAGTATAACTGCGGTTAAATATGGAAATAAATCCAGTTTATATGC	69
3888909	3888909	TGCAGATCACCGTACGAGGGGCTCAGCGAACGGACAAGGTTCTGTACAATATGTCGCCCGCAGGGGCAC	69
3893750	7506113	TGCAGATCCAATCAGCCGTCCGCGTACACCGTACACGACCCCATCACGCTTAGATTCGCTCCAGTACGC	69
100000774	5044334	TGCAGATCGATGCTTGTGATGGCATTTCCAGAACTGAAATCTCTTGTTTGTCGTTGTTAATTTGGTTTT	69
3578487	NA	TGCAGATCGCCAGCAGCAGCCGCGCGCCGCCGTAGTAGCCGCCGCCGTCCAGCCGATCCACCTGCGCAC	69
5801834	5801834	TGCAGATGCAGGTCACGGAGTTCTCCTGCGGCGGCTTCGTCGTCGGGGTCACGTGGAACCATGTCCTCG	69
5036031	5036031	TGCAGATGGAGACGGTGGAAGACAGCACCCTGGAGCCTGCGATTGGCTGGCTTGCCGACACCATCCTTG	69
3585291	3585291	TGCAGATGGAGCAGACATACTCCCAAATGCATTTGAAGTACGGAGACGACGTAATTGTCGGTATCCTCG	69
100000819	508832	TGCAGATGGCCTTTCAAAGTGTGCTTTGATGAAGTTACCTGTGGAACCAGGGACCTTCTTGCTCAAGCT	69
4493211	4493211	TGCAGATGGCGGCGCAGGGGCTGTGGAGGCTGATGTATTCCTTGACACGGCAGCGCATCTCCACGCAGA	69
4104166	4104166	TGCAGATGGGAAGGTGTGAGCTGTGACGGCTCAAGTGGACGCGTCACAGTGTTGCAGCTTCCCG	64
100000858	3736091	TGCAGATTCTTCCAAATGGGCAACACGCACCAGCGTGGAGCAGCACGGGGAAGATGAGCCAAGGACCGA	69
3732794	3732794	TGCAGATTGGCGTATGTATGCTAGTTGTACAGTCGCTTTTTTGGTTAGCCAATGAATTGCTCTCGAGAG	69
3583181	3583181	TGCAGATTGTAGTTGGCGCTAGTGCAGGAACCTCGTCTCCACCTCCTTCTTGAGTCCCTCTACAGTCCG	69
100000873	4095667	TGCAGATTGTCAGCGATAAGAACAGAGGAGAGGAAGACACAATAAAATACACCAGAGCAGAGAAGAGTG	69
100000886	5043100	TGCAGATTTTTACAAAGACAAATTTCAGCACATCTCCCAAATCAAAACAGGCAGCTTTCTCCACAAATA	69
3342642	3342642	TGCAGCAAAAATAAACTATGCACCACATCACAAATTGTGTGATCTCTCACAAGTACACTGGCATTCCGA	69
3353775	3353775	TGCAGCAAAATTTTATGCTCGCTCGCTGGCTGTAATGAGCGGTTACTGATGTGTTCATGTGTGCGATGA	69
5757633	5757633	TGCAGCAAACAGGGAGGTTAATCAGGGAGGGGAGGTGGCCCGCTGTTTAATCTTGTTGGTCGCGCCTCG	69
3595380	7414356	TGCAGCAAAGCACACCAAATGAGCACGCAACGCAAACACTGAGGAAGAGGAACGTGTTGAGCCAGCGAG	69
100000908	7064567	TGCAGCAACACCGTGGAAGCAGTGGTGGGTGTGCGGTAGTTGAAGTTCATCGGGCTCGAGCTTGGCCCG	69
4092399	4092399	TGCAGCAACGAGACGAGATGTGCGGAATTATTTCTCGTTTGCTTTTTTTGCCGATCAAATCTGAGATGC	69
3741169	5217149	TGCAGCAACGTCATCTTCCCACCCAAATTGCTAGCCAACACAGGCGCCAACTGAAACAGCTCCG	64
100000937	5486155	TGCAGCAACTTGAATCGCTTGCTTGACGGATACCTACGATTCGGTACTGGAATCACAGACGAGTCCGAG	69
5206710	5206710	TGCAGCAAGATGACGGCGTCGATGTCGGCTTCGCCACGCCGCTGGCCACGGGTGGAGAAATTGGGCCGC	69
3355806	3355806	TGCAGCAAGCTGCTGCCCACGCGACCGCCCTGTGTTGTGCCGCGGACGCCATCCCACTTCCTCGTGTGG	69
7095185	7095185	TGCAGCAAGGGCCGATCAAGAGGAAGAAGAGGCAGGGCAAAAAGCACGGCGGGCTCCCCGTCGTCGTGT	69
3345423	3345423	TGCAGCAAGTCGCCTTCGGAACCTGTAACCACTGCCTGCACCCCTTAATGGCGTCCATGCATGAGGGAC	69
3588309	3588309	TGCAGCAAGTTAGGTTGGAGGCTTCACGACGGACAAAGGCAGCGGCGTTGCTGTCGCAGGTCGAGTCGA	69
7575531	7575531	TGCAGCACAAATCACAACGAGTCCTTCTCCAGGCGTCAGGAACTGGATTTCTTCGACACGCCGTTTGCC	69
5212542	5212542	TGCAGCACAAATCCAATTCACAGCTTGTCCCCGCAAATGAATTTCACCTACTCGCCGTTCACCATGTCA	69
3354818	7499253	TGCAGCACAGCTTAAAAATCCACACATTAGCAAGCCGTATAACCCTCATCGAAACGTGGATGCTTCAGC	69
100001005	3739807	TGCAGCACAGTAGGGCGACGAGGCAGAGGCTTGGCGCCGTGGGAAGAGTCCTTGGGAGGCCATGGCTAC	69
5036035	5036035	TGCAGCACATGGAGCTGCTCGAGGAGGGTGGCGACGGCGACGAGCGGTTCGAACTCTTCGAAACGGAAG	69
100001027	5217688	TGCAGCACCGAGGCAAGCGAACCCCATCGAGAAGTGGTGCGAACTGCACCCGCGTGTCACACGGGCTTT	69
3903365	3903365	TGCAGCACGCGTCGTTAGGCGATCTGTCAAGTCCGACTCTGTGTTGTGTTTCCGCGTTTGACCCTGCGG	69
5209847	5209847	TGCAGCACGGGAGGGGAAAGGGGATCGAGGAGATGGGGAGAGGCGAATGGATTAGGGTTCGGGAGCGTG	69
4104461	4104461	TGCAGCACTCATCTGATTGGCCTGTTATAGACCCTCTTCCATCCTATGGGCGCGGTAGAGAGCTCCCCG	69
3593517	3593517	TGCAGCAGAGCATTGCTGGGCCGTTGGAGCACGACGATACTGCAATGGAGCATGAACTGATGCTGCGAT	69
3364666	3364666	TGCAGCAGAGCCACGAGAACAACCAAGAGGACGGTGAGCGCCATGAGGACGACGTTCACCAATCCGAGA	69
5037568	5037568	TGCAGCAGATCACCAGGCCTAGGAGGGGCCATGAAGCTCGGAGTTTTGTTCCCCATGTTCATGCAAGTG	69
3360466	3360466	TGCAGCAGCAAGCAACACAGACCTTCAGAGCCCCAAAGCAAACAGCACGGAACAAGCTGAGAAATTAAA	69
3582273	3582273	TGCAGCAGCACGTCCGAGACCAGCAAGGGCTCCGTCCTCTCGCTCTCTCGCTCCGACAGCCGCGTCAAG	69
3907453	3907453	TGCAGCAGCCCCGTCGAGCCTTCCACGACGAGCCGCGTCAGCAGCGACGGGGAGCGGATGTAGTAGGTG	69
3597349	3597349	TGCAGCAGCGCCGCATCACGGATCTGCCATCCGATCTCTTGCGGTGCATCGCCCATAGGCTGCCGTCCG	69
5200684	5200684	TGCAGCAGCGGCTGAGGCGTGTCGTGGGACAGGACGACTACGACGTGGCCGTGTGGTTGGTGACTTATG	69
4093890	4093890	TGCAGCAGCGTGGTGTCGTCCACCAGCAGCATGCGCATCCCCTCCAGCGGCTTGTCTTCTCCAGCATTG	69
5226168	5226168	TGCAGCAGCTCGGCTTTTCACGGCGTAGCATCCCTGAGCGGACTTCGACTCGGGAACGGGCAGGTGCAG	69
5757698	5757698	TGCAGCAGGAACAAGGACTACTGCTTCACGAATGACCTGATTCATCTGCGTCTTTAATTCCTTTATTTC	69
5805368	5805368	TGCAGCAGGGGCGGATCAAGAGGAAGAAGAGGTAGGGCAAGAAGCACGGCGGGCTCCCCGTTGTCGTGT	69
3578492	3578492	TGCAGCAGTACATGCTCTGCCTCTGCGGCTGCTCCCTCTCCATTTAATTCAATTCATGCGAGAGCTTGC	69
5226854	5226854	TGCAGCAGTCGGACAAATTAGCCTCATCGCTGGTGTCCTAGCTCGTGCTGCTACAACCAGATCGGGTGG	69
100001168	401317	TGCAGCAGTGCGTCCTAGGTGGAGGTTGATGTGGCTCCCTTGGGCGATGTATTCCTGGAGTGCGGTTGG	69
100001176	3741793	TGCAGCAGTTGGCATCGTGGGCCCTCATCACGTCGCGCGCCGCAGCCGCGGACGAGACCACCACCGTCG	69
3602832	3602832	TGCAGCAGTTTGCATGCTCGTAGAAACGTGCGCGCGCCTCTCCGTCCGTCCGTCCCGCATATCTTGGCT	69
7098402	7098402	TGCAGCATACTTTTTCCCCTTTCAGTCCATTTTGCAGTAGCTGTCTTTTGTATTCCTGAACTCTTAAGT	69
100001198	3890374	TGCAGCATCCCGAGTAAACTCAGATTAATTTCATGAGTTTACATTCGTTCTCGGGCGTGAAGATATGAA	69
100001201	7468155	TGCAGCATCCGATCGGAATTTTCCAGCCGAAGATATTTGTCGCCGCCGCGGCTATACCATCCCACCTGT	69
3741653	3741653	TGCAGCATCGTGGCTGCTACGGGCGATCGACGATTTCTAGCGTGGCCACGAAAATATGGGCATCTAGCT	69
3741109	3741109	TGCAGCATCGTTAATATTAGGCATTGTGGATCTAGAGGTGAGTTGAAGTTAATTAACTCTTGAGTCTTG	69
5207284	5207284	TGCAGCATGAGTGTGGCCCGCGGGATGCGACTCTTTTGCAAGGGAGTGAGAAAGGCGTGGTGCACGAGG	69
3348752	3348752	TGCAGCATGATGCAGACACGAGTGAACCAAAGAAGAGATGTGCGCCTAATTGCTATCCGAATGTGGAAA	69
3602471	3602471	TGCAGCATGATGCAGTGTCGTGTGGCTCCCATGTTAGACGCAACGGAAGGATCAGCCCCGCGGCCGAGA	69
5757709	5757709	TGCAGCATGGGTCACAGAATTCCAAACATGGTAATCCCTAGCCACTAGCTAGGATCTGGCCTCTATGAC	69
3898707	3898707	TGCAGCATTACGCGCTTGCCAAGCTAGGCTCTACTGCGAACGTGCACGCTGAGGCTTCTCGTCATGGGC	69
3588114	3588114	TGCAGCATTGCAGGATATTTGCTCATTCTCGCACAGGTCGTCCACAAACAAATTCGACCACATGATGTC	69
3342998	3342998	TGCAGCCAACCTCTTCCTGCACGCAGTACCAGGCTACCTCTCACCCGCGTGCTGTGCTACATGGGGCCG	69
3601017	7357635	TGCAGCCACCCGAAGGCCGTGCCGCGGTGGTCGTCGTCGGTGGAGTCGGCCACCAGTGACTGGACCGCC	69
100001277	5758210	TGCAGCCACGATCCTGCTCGGCGCCGTCCTCCCCGTGGTGTGAGAACGCTCCAGGCGGGTGCGGCTCGT	69
3589753	3589753	TGCAGCCACTGGCAAGCATGCCTTCGCCATCTTGTACGTCCAGTATCTCTGTAAGGACCTTGAAAGAGT	69
3593552	3593552	TGCAGCCACTTCCCCCTGGGCTTCTCCTCCAGGTTCTCCTTGTGCTGCTGGATCGTGCCGTCAGGGAAC	69
3352414	3352414	TGCAGCCACTTCGGGTCCAGCGTTTCGGCCTCCTCCAGGTTCGGGATCTCGAAGACCGCCTCCACGTCC	69
100001292	5504407	TGCAGCCAGAATATCCAGGGACGGGTATGTGAATAGCACGCGGTAGTTTACCCAGGTTCAGAGCTCTCC	69
100001315	7094756	TGCAGCCAGTCATCGTACACCACAGGGCCCCGCCGCCGCAGCTTCGACTACACAACAACAAACAAAACC	69
5138843	5138843	TGCAGCCATAATGAAGGGTCCCGCGGATGTACCTGAGGATCTGCTTCACCGCCGTCCAGTGGCGCGTGC	69
3345373	3345373	TGCAGCCATGGTCCACAGGTATGTGAATCGTGTCATCTGTGGCTTCCTTTGGGTTGGCTAGAAGGACCC	69
3596446	3596446	TGCAGCCCAAGGTTTTCCCGACTGATAACTTGGGAAGTATATGTGGTTGCTCCTCCCTCCCCATCTCTC	69
100001365	7085450	TGCAGCCCCAACCGCACCCCTAGGCCGCTCCCGCCGTGATTCGAACGAGGCCCGAGCACCACCGCCGCT	69
3734063	3734063	TGCAGCCCCTAATGAAAGGCGAATCCTATTCGACGCGCGCGTGCGTTCAGGAGGCGCGGCTTCGCTCAA	69
3898081	3898081	TGCAGCCCGATCTGGTGAGCTGCTGCTGCTGCTGTTGAAGAGCAGAAGACTGTTTGTTGGCTGAGGCCG	69
3900500	3900500	TGCAGCCCGTGGCGGAGATCAAGGCGCTTGTGATCACGGGGGAGGGAGATCGCCGCCGCCACGGCGGCG	69
3346095	3346095	TGCAGCCCTATCTAACCCAAACCCTCTCCCCGATCGATCCCCTCGAACGCTCTCTACATCCG	62
3739761	3739761	TGCAGCCGCACAACGCCACGTCGGCGTTGAGAAGCGCCACGACGGAGATGGCGAGGACGACGGCGGACA	69
3591217	3591217	TGCAGCCGCACTCCGCCAGCGCTCCCCAGGCCTGCATGCGATTCTAGCCTCCGCCTCCCCGCACCCGAG	69
7098414	7098414	TGCAGCCGCAGAGCAGCAGCTGCGGTGGTAGAGCAGCGGCAGCGCCGAGCGCTGTGAGGTGCAAGCGTG	69
3363807	3363807	TGCAGCCGCCCAGGCGCTCCACGGAGAGCTTGCACCAGAACTGCGGCGCCGCCTCGCCGTCCG	63
5757232	5757232	TGCAGCCGCGCCAGCACGCACTGCGGCGAGCTGGAGTGCTGGACGCCGTCGTGGGCGCCGCCAAGGTGC	69
7062249	7062249	TGCAGCCGTGGAGCTCGGCAAGCGGGGCCGCCCCGACGACCAGGACAACGGGGATGCCAAGCGGCTGGC	69
5037231	5037231	TGCAGCCGTTGTGCTGCTCATCGGTGGCTGCCTGCTGCCCCCAACGTCGGCTCCTTCCCTCATGGGAGG	69
3362402	3362402	TGCAGCCTCAATCAATAGTACACTACACACTAGTTACAGACTGCATGTGGAATACAAATAAGCAGCTAG	69
3731806	3731806	TGCAGCCTCGCCGCAGACGTTGCTTCCCCGTTGGCGCATCTCGGACACCAGCGTTGGCCCCTCCCGACC	69
5799810	5799810	TGCAGCCTGCAACACAGACTCGGGTGCATCCCAGGGGTGGTGTATCCATTCCGTTGGTAGCCTCGCCAG	69
3582884	3582884	TGCAGCCTGGGCGGATGTACACGCCAGCTGATGGCCCATGTGCGTTCACTGTAGCCTGGGCGGACGTAC	69
100001547	5210077	TGCAGCCTTAGCTCCACTTCTTCCATCTTAGGTCTCCGAAGTGATGCGACCGACGTGATGTCGTCGATC	69
100001571	5760615	TGCAGCGAAGTAATCAGCACCTGTGGAGATGCAAAAGCATTAAATCCATAGCTTTAAAATAGAACCGAG	69
3885339	3885339	TGCAGCGACAAGGACACCAACTGCTTTTTACGACAGTGTGTACACGGTTGTAACAAGTGACTTCAATTA	69
3883284	3883284	TGCAGCGAGACCCGCCGCCAGTGCTTGTTGACGGCCGACGCCCTCACGCGGTCGACGATGCACGACAGG	69
100001601	7087488	TGCAGCGATGCTGCCTGGAGCAGAGGAGGTAGCATGTGACCATTATACATGTATTTTCCAACTTGTATC	69
3342655	3342655	TGCAGCGATGTTTATGTCTGGTAGCAGAAATCTAGCACCGTCGTCTGTCTGCTAGCCATGCTGCTTGGT	69
3583189	3583189	TGCAGCGCCTTCCTCCTGCTCATCGTCGGTGACCTCGGCTTCAAACGTGGCGTAGCCCAGGGCCTCGTA	69
3357706	3357706	TGCAGCGGAAGCGGCCGCCGTTCATCAAGGAGATCGATGACCCGTCCTTCGTCACCTCCTTCTTGATCA	69
7087021	7087021	TGCAGCGGAGGAGGACCTGGACGTTCACCGACTTCTCCTTGTCCACCCGCGACATGGCGGCGGCGGCCG	69
5799840	5799840	TGCAGCGGATTGGCTTCGCCTCGTCGCTCTCGTTCACCATCTTCATCGCGCTCATGTGGCTGGTGGCAC	69
3736612	3736612	TGCAGCGGTGCCCGTTCGCCAGCAACTGTGGCACTACGGTGGGAACATAGATGCATGGTGGGAAGACAG	69
4092364	4092364	TGCAGCGGTGGATCGCTGATCATCCTGAGTTCGCCTCCAACCCGCTCTACATCGGCGGCGACTCCTACT	69
3596397	3596397	TGCAGCGTCATCCGTGATTTGACCATTATCTTTTTGCAAAGACTTAATCTGATTTTTCCTCCGCCTCCG	69
100001751	400152	TGCAGCGTCGACAAATCCAGCGGATGAGCTCTGCCTCGCGAGCCATTCCCGTGACGTCACCTCCCGTGG	69
5208709	5208709	TGCAGCGTGTGGGCACGGGCATGGCCCTGACCCTGGCCTCAATGTCGGTGGCAGCATTGGTGGAAACAC	69
3363524	3363524	TGCAGCTAAAAACTGAATTTATGCTTCAGCACGATCATACGAGTAGCCAAAGAATTTGTACATCAGCAA	69
3890423	3890423	TGCAGCTAACCAAAGTTGCAGCCGCTCTGCATCAAGTCGAGCAGAGGAGCTCGCACGCCTCCCTCGAGC	69
3352380	3352380	TGCAGCTAGCCCTATTGAGATTCGTGACATGAAACCTGATGTATTCAATTCCTTGCTCCACTTCATATA	69
100001817	390587	TGCAGCTATGTGGGTGATTGCATATGGCGTTTCGGCTGACTATGCCGATGAGTATCTTCGCATTGGTGA	69
3344776	3344776	TGCAGCTCCTCGATGTAGGCGATGGCGTCCTGGATGATAGAGGCCTTGTCCATCTAACGCCCG	63
7086562	7086562	TGCAGCTCCTCTCCTTGCGGCGGGTAGGAACCCTATCCTGTCATCATGTTCCAGTTATCCTGCGCATGC	69
3884449	3884449	TGCAGCTCCTCTGTTTCTCTGCACCGTGAACCGCTCCTACTGGAGTAGTAAGTATGAGGAAGGAAGATC	69
3895396	3895396	TGCAGCTCCTGACGGGGCGCAGGCCCTACGACAATGTGCGGCCGCGAGGGGAGAGGCTGCTGGTGCCGT	69
100001871	5497853	TGCAGCTCGACCTCTCCAAAGCGTGGCTGGGGCGCTCGGGTCGTTCACCGACGTCACACACGTCTTCTA	69
100001879	4102850	TGCAGCTCGCGAAAATAGCTAAATCGCAGGAAAAACAACAACACTGGACTGAATCTGGTTGGACTGGGC	69
3594238	3594238	TGCAGCTCGCTCCCTCCACTGCTCGCATGTTCTTTCGCCAAAAATCCAACCGTCATATCACTCAATTGT	69
5487569	5487569	TGCAGCTCGTCGTCGTTGCGGCTTGCCCGCGGCTGTTGCTGCTCGCCTCCACAGCTCCCCACCGCAGTT	69
3884625	3884625	TGCAGCTCTACACCAACTTCCTCACGGGGCCCATCCCCGCCGTACTGGGGAACTCCACGCAGCTCGAGA	69
3889146	3889146	TGCAGCTCTGAAGAATTCTATTTCCTGCTCTGAATAGTAGCTCTGATTCGATGCAGCACGACGGGAGCA	69
3745559	3745559	TGCAGCTGCAAACCTCAATTCTCAATTCGCAGAGCCTGCTGAAAATAAGCAGCGGAGGGCTGATTGGTC	69
5799886	5799886	TGCAGCTGCACAGCGGGATGAAGGCGGTGAACCATATATGGCAGGTCGGCACCTCCGTCACCGCCGAGA	69
100001932	507723	TGCAGCTGCACTAGCACTAGCTTACGTAATAAGAGAGAGAAGAGAAGTGCCACAAACGACAAGTGATCA	69
3591027	3591027	TGCAGCTGCCATGGTTCTGCTCTTGATGGTGGCGACGGCGCAGGGCATCAGGCTGGACGCAGGGAGCAA	69
3886827	3886827	TGCAGCTGCCATTGTTCTGCTCCTGATGGTGGCGACGGCCCATGGCATCAGGCTGGATGCGGGGAGCAA	69
3592794	3592794	TGCAGCTGCCCTTCGCTGGAGCTTGCGCAAAACTCTCCCAAAACAGCCGCCAGCTTCCCACGATGCCGA	69
3588687	3588687	TGCAGCTGGTGGAGAAAGGAGGACTTGAGCCAGGCAACGATAGGCAAGGACCACGGCCACACGTGGCTA	69
100002004	7068971	TGCAGCTGTAGTCCATGCACTCAAAACATGGCCACATTACCTCCTTGGTAATCGCTGTGAAATCTTCAC	69
3581316	3581316	TGCAGCTGTGAAGACCGAGGCGACTCAAGGCCGCGGAGAAGAATCGTCGGCGGCTCAGCAGCTTGAGGC	69
3346492	3346492	TGCAGCTGTTTTCACCAATTGATCGGCATAGGCATTGCACAGAGCATCCGATAAAATTTGTATCAGTGA	69
3894361	3894361	TGCAGCTGTTTTTGCTGGAACACACCTGCCCGATGATGCAGATGACGAGGGCATAGTGTGCTCTGTGCT	69
3589176	3589176	TGCAGCTTCATCTGATGCATGAGCTGAAACCTCTGGTAGCTCTGCTGCTGCTGGATGAAATGGAGATGC	69
3887376	3887376	TGCAGCTTCGTGTTGCCGATGTGATGCTTGTGCCAGAGTCTGAGCGCCTTTGCCGTTCTCTTGAGCTTA	69
5205840	5205840	TGCAGCTTGCGTACGCCGTCGGCGGCGGCTGCCCCGAGACGTGGGGTGGGTTCTCGTCGTTGGCGTTCG	69
100002078	7063405	TGCAGCTTGTTGGAACCGAAACCCTCTAGCTACCTCTCCTCCCACTCGAACGAAGGTGGAAGAAGAAGA	69
3898882	3898882	TGCAGGAAATGGGAATGGTATGTTGTGAGTGCATCGAGGGCTTTTCGCAGCTGACTCAGTGGCCTGCAT	69
4499079	4499079	TGCAGGAACGAACAGAGGAGAGAGAGAGAAAATCAAACAAGGTAAGAGATGGATGGGGGAACGGGACGC	69
3747619	3747619	TGCAGGAACGCCATCCTCCTCATCCGCCGCAGCTGCTCCGTGGTGGTGGCGTCGTGCGGCTCGCTCTGC	69
5757392	5757392	TGCAGGAAGTGAGGTGGCCTGATCACACAAAATAATTGGTGCTCAACCAAACGTGGAACTAGATCCAGT	69
3909825	3909825	TGCAGGAAGTGGTTTGCCTCTGCAAGCATTACCTTTAGCTGAGTTGGACTCTATGAACCTACGTGGTAT	69
3891694	3891694	TGCAGGAATAAAGTGGCTGTGCTTTTGGGGTCATGGTGTTCCAAGTGTGAACGTATCTGCATACCGAGA	69
5789126	5789126	TGCAGGAATTTGACGCAGAAACAGCGCATGCTTCTCGAGGAATTCGAGAAGGAAGAGAAGGGCGAGGAT	69
100002180	398637	TGCAGGACAGATGGCTGAGGAGGCGGTGCAGTCTCAGTCGGGGAAGGAATTTCACGAGGGGAAGCTCGC	69
3895624	3895624	TGCAGGACCTACATGATCATTCTTCAGACCTCCACAGTGAAAATATTACCTCCCCAGTTTTTAACAGAT	69
3591118	3591118	TGCAGGACCTCGATGGCCGCCAGGAACGCGACGACGGAGAGCAGCGCCAGGAGCGCGTACGTCGAGTAC	69
5037907	5037907	TGCAGGACCTGCTTCGCCTGCAAGGGTACGACTGCAAGCTCGTCTTCGCGGGGCACTCGCTTGGCTCCG	69
3596509	3596509	TGCAGGACGGTGATGCCGCGAGGGTTCCCTGTGTGTGTTTTAGCGAGCGGGACGAGGATCCG	62
3895614	3895614	TGCAGGACTTCATCCCCTCAAGCACCTTAGTGACATAGCTCTCCATGCCTCGCTTCCCGCAGACCGCCA	69
3359260	3733429	TGCAGGAGACGAGCCGCTGCGACAAGCTCGATCGTACTAGCGTACTTCAAGTGCAAGTGGCAGACCGAG	69
3588266	3588266	TGCAGGAGCAGGAGCGCCAGATTCTTGCCGACCTCAGAACCGACAGCTGCACTGCCGTGGTCAAGGCGG	69
3579733	3579733	TGCAGGAGCAGGAGCGCCAGATTCTTGCCGCCCTCCGAACCGACAGCTGCACCGCCGTGGTCAAGGTGG	69
5218778	5218778	TGCAGGAGCGAACGCGCCGACGGTTCGGTGGCGGTGGCGGTGGCTGGCGCGGTGGAGGACCCG	63
100002264	5761760	TGCAGGAGCGTGTTGTTGGGAGCGTGGAGAGGAGGAAGCTGAGGCAGTGTTGATCTCGTGTCACCCGCG	69
3594498	3594498	TGCAGGAGCTGGCGCAGCATGCTGTCCGCCCCCGACTTCGCCCGCGCGTACCGCAAGGCCCGCAGCGCG	69
100002311	4104681	TGCAGGAGTGTGCATAGTGACCTCGACAGAGGCATCGAAAACACCTGTCTCTCAGCCACGCCG	63
3602261	3602261	TGCAGGAGTTCGTCAACCACGGGGGCGTCATCTTCAAGGTTTACGTCGTCGGCGGCCACGTCACCTGCG	69
3359847	3359847	TGCAGGATCAGTCCAAATTTTTCCCCCTATATGAACTGCTGAGGAGGAGTTCCACCACAGCAGGTCACA	69
3747855	3747855	TGCAGGATCCCAAGGGGCTGTCCGCCGAGATGGGCGCGTCCGCGCACGGCGGAGTCGGGCCGTTCGGGC	69
3347514	3347514	TGCAGGATGCAAGCAATGTGAGAGAAATAGTCAGCACCGTGCCACCTACTAATGCAAAACGCTGTCGCC	69
3342814	3342814	TGCAGGATGCTGATCATTGTGGGTGTGAGACTGTCTACAGCCGCGCGCCTCAAACCAGCGCCAAACACT	69
7094349	7094349	TGCAGGATTGGGTTGGGCAGAGGAAGACGGCGATCGGGTCGCAGCTCTGGTGGAACTGGGAGGTCGACG	69
4093383	4093383	TGCAGGCAAGGGGATAAGATGCTCGCCATCCCAAGAAGCCAGCTGCTCAAGGTCGGAATGTCGTACGAG	69
7096685	7096685	TGCAGGCAAGTCACCCGATCCCTGTCCACTGAAGCCTCATCCTCTAAGTGGGAACCCACTCGACAAGCT	69
100002357	3892929	TGCAGGCAATGCGCGGGATGTGTGGCGGAAGAGAAAAGGGGATCGATCTTGGTTGAAAATTCGAGTGGT	69
3745354	3745354	TGCAGGCACGCAGCGGCGCCGTCCAAGCGTGGTGTGGTAGCGCGGCATCAATCTCCAACTTGTGGTGAC	69
3594115	3594115	TGCAGGCAGCAGCAAGAGAGAAAGGACACAAGCATAAATGGGTCTGCAAGAACATTTAACCGAAAGCAA	69
5757431	5757431	TGCAGGCAGGGCAAGTCCACCTTGACATGTTCGGCGGTGTGGTGTCTCCTGAAAACGTGCTGTCTTCGA	69
4491703	4491703	TGCAGGCAGTGCTCTCCAGAACACAAACGTACACCAGCTGGCGCGCGGCTTCAAGACGTTCGAGGTCTC	69
3903353	3903353	TGCAGGCATGCATGGTTCACAATGTGACGGGCGGCCATCACTTTGATGGTGCAACAACACTAATGCGTG	69
100002519	3594858	TGCAGGCCAACGACACGAGCTAGCCACCACGCCACCCAAACGTTCGCGATAGATTGCACGCGGTATAAA	69
3899843	3899843	TGCAGGCCCACGTTCGTCACCGTCCGCTTCACGGTCGCCGTGGCGCGGAGCTCGGGGAGCACGATGGCC	69
3743177	3743177	TGCAGGCCGATCAATATATGTAGTAATTAATCTAGTTGTAGTCTAAACGTCACGTAGAGTCGTAGATAG	69
100002580	7063842	TGCAGGCCGTGTTGCCTGTGGCCATGAGTCACCATCAGGCCAACCCACACTGCCGCTTCTTCTGCCGCA	69
5222461	5222461	TGCAGGCCTCGCCCACCGCACTCGGCTCCATCGCGCTCTCCCGCTCCGTCGTGCAGGCCGCGTGCTACC	69
3601933	3601933	TGCAGGCCTGCTGCGCTAGCCATGCCAATCAGAGGACGTGCCGCACAGACTCGAGAGGGGCTAGAGCGA	69
4104358	4104358	TGCAGGCGCATGCAGCCATACCAAATGAGAACATCTATGACTTCCTACGTAGCCCTGAAGTTCGGCAAG	69
5227462	5227462	TGCAGGCGCCGTGGTTGTGGCCGAGGTGGATCCACTCGATTCATGGCCGATCGAGTTGGTCTTCAACCT	69
5486803	5486803	TGCAGGCGCTCGTGTCGTGGCGCGACCCGCGCGCCACAGGGATGTTCGTGGTGCTCTGCGTCGTGGTGG	69
5200300	5200300	TGCAGGCGGACGAATGGGCAACTAGCCTGAATACGTTAGATAGTCGTCACCCTTCCCGATAATGTCTTT	69
5222468	5222468	TGCAGGCGGCGATTCGATGGCTGCTTCAGACCATCCTTCCGAGCCTCGGCAAGCTGGACGGGTGGATTC	69
100002646	7464894	TGCAGGCGGCGGCACGCATCAGAAAGATTTGACTCGTCGGAGGGAGATATGGGAGAGGCACAACTGCGG	69
3886868	3886868	TGCAGGCGGTAGGCCAAGCTTAATAGGTTTTTTCATCCGTGTACAAGCTGCAACGGAACGTGCCGAGAT	69
3364968	3364968	TGCAGGCGTACATCGTGCTGGCCTTCGTGCTCGTCTTCGGCGCCTTCCTCGGCGGCCTGTTTTGGCACG	69
3347158	3347158	TGCAGGCTAAAATTGAGCATGTTGATGTGTCAGGGGAAGTTGGCATTCTGGGATCAATTGACATGTTAA	69
3894303	3894303	TGCAGGCTGCTAAAGGAGGGGCAAGGCAAAAATGTGCGTCCAGAGGGGTAGAAACCCCCCAGGCATCTT	69
3600654	3600654	TGCAGGGAAGGACAGCGACACGAGGCTCATGCGTGAACGAACGGTCAACTTAACTAAGAGCCGCCAGGA	69
100002758	7507032	TGCAGGGAAGTTAATCTATTCGAATAGCCGTGTCCCTTGGTAAAAGAACGACCCAAAGTAGTATTCCGA	69
100002771	16524020	TGCAGGGACGGACCAGAGCACAGACGTCGTGCGCAGTCTTCTCATGCAACGATCCAAAAGAATAATAAC	69
100002776	16520258	TGCAGGGACGGACCCGAGCACAGACGTCGTGCCCTGTCTTCTCATACCACGATCCAAAGGAAAACAGCC	69
100002825	5768117	TGCAGGGCATGCCGCGTCAGCACATCCTACGGGAGGAGGGCCTCTCCGCAACCCTGTTCCAGGAGCACC	69
3588322	3588322	TGCAGGGCCGCTTGTGCACGTCGGGGCACTTGTTCCCCCCTGCATCTGTCCTGTGTCATTCAAGCATGC	69
100002850	7094966	TGCAGGGCCTCCTTGGGGAAACCCGAGGGCTGGTTTTACTTGTAGCATCGCCCATCTGGTCGTGGCCTG	69
3586687	3586687	TGCAGGGCGGGACCATGGAGGGCTTCTTCAACCTCATCTCCTACTTCCAGACGCAGTCGGAGCCGAGAT	69
3593347	3593347	TGCAGGGGAGTACGATAGAGGAAATGAGAGAAGAAGAACGACGCTCTTGGAAGACGAACTTCTTCCCCA	69
7062623	7062623	TGCAGGGGGCCGTGGCCCAGACCTCCAGCAGGGCCCCGCCGCAGAGCCACGCGCCGTCGCCGTCGGCGC	69
100002946	3745904	TGCAGGGGTGATCACCGTTGTTCTGAGATGAAACAGACGGCTTGGTTTATAAGTGGGCTAGCTACTCCA	69
100002966	7095496	TGCAGGGGTGTCCCAACTTAGCCCATCACAGGCTCTCGCGGTCAATAGAGGTAAAAAACCTTATCTTAG	69
3362660	3362660	TGCAGGGTGATGTTGAGGCAGATCGCCAGGTAGAGGCGAGATCAGGCAGTGAAAAATTCACCATTTCCG	69
100003012	3740296	TGCAGGGTGCGGGACGAGCGATAGACCACAGCTGGGGGAAGGCCAACCCTTCCACGAAGGTAATGACCG	69
3362019	5804516	TGCAGGGTGTTCCACAACCACTGCAAGCAGAGCGGGATCGCCCTGGAGGACAAGAACTTCGCCCTGTCG	69
100003023	3599784	TGCAGGGTTATGAACTTTCGAAAGCCGTGCACGCGGTTGTGGCAGATGGGAATTTTTAATATCCGAGAT	69
100003025	7096264	TGCAGGGTTATGAACTTTTGAAAGTCGTGCCCGCGGTTATGTGGCAGGTGGGAATTTAGTAATTTCCGA	69
100003028	5045432	TGCAGGGTTATGATCTTTCGAAAGCCGTGCCTGCGGTTATGTGGCAGATGATTGTAATTTGTTAATGTC	69
100003050	3355947	TGCAGGTAAATGAAAAAAAGGACATTATCATATTTCCTTTTCTTCTTCTTTGCACAATGTATATATGGG	69
3903726	3903726	TGCAGGTAACATTTTAACAATGTGTATTTCGTGAGATGGGCAGTTAACAACGCATAATTATGTCAAAAA	69
100003055	509267	TGCAGGTAACTTTTTTTTGAGGTGGCGCACACGAGTCCACATATTCACCAATCAATACACCACTATGGA	69
3735351	3735351	TGCAGGTAAGGGATCTCCCATGATCTGGCGGGCTAAAATCCTTACATTTACTAAACTCCCTAGGAATAG	69
100003061	5047356	TGCAGGTACATCAACTTGACGAGAAGCCACTTGGAGAACAAAAGGTAAATACAAGAACAAGGTGCAGAA	69
3342512	3342512	TGCAGGTACGTACTCCTAGTTAATTTGCTGCATGTTAGATTGATCTAAACAACTATTTAACCG	63
3595575	3595575	TGCAGGTATCGATGAACAAAACAGAAGAGAGATACTGGTGATCGCCGCCGCACGCACGGTCAGCCGTGC	69
5045944	5045944	TGCAGGTCAAAAACTTTTACTGCAACCACCAAACCATTGCTCAGCTGGCCCTTGAAAACTTTCCCAAAG	69
3359991	3359991	TGCAGGTCAAGTCTAAATACCTCAGGTGGTGTAAGGCAGTCAAAGAGGGGTTGATCTCACCTCCCACTT	69
3351536	3351536	TGCAGGTCCTCCACCAGTGCGGCCTGCCGCAGCACCACCTCGTACATCCCCTCATCCATCGTCGTCCGT	69
3596033	3596033	TGCAGGTCCTCCTCTGTCAACAGCGTCTTCTTCCCGCCGCTCCCAGCCTTGTCGTATGGCTGCGCCATC	69
3593596	3593596	TGCAGGTCCTCTCTCTCCCACCGCCGTCGGATCCCGCGCCATGGCGCTGCTGCTTTCTCTTGCGTGTGT	69
3350716	7357778	TGCAGGTCCTGGCTGCGGAGCTGCCGACGGGCACCATCCGCTACTCCTCCAGGATCGTCTCCATCGACG	69
3597212	3596843	TGCAGGTCCTTTTCAGGAGTAAGGAACAGGAGGGTAGGACCAGGAACAAAGGCAGGAACGGCGACCGAG	69
4097188	4097188	TGCAGGTCGAGGTTGGAAGGCGCGTTCATCGTGAAGTTGTATTTGGTCTTGTAGTACTCCAGCGGAAGT	69
3602754	3602754	TGCAGGTCGCCTTCGCGCACGGTGAGATTCTTGTCAGTCTCGACGGCGCCGTGCTCACCTTCGGGGACG	69
16404265	16404265	TGCAGGTCGTAGAACTGGATGGCGGTGGCGACGGAGAGGCGGACGCGGCGGTCGCGGATGCCCTTGGCC	69
3342434	3342434	TGCAGGTCTATGGACCAGAGGCCACAATGACTGGAATCTGCAAGCAAGCCATTGATTGCGTCATGGCCG	69
3590053	3590053	TGCAGGTCTATTCTTCTTTACAGTCTATAAGATGGAATAGAATATTTGCACGATTTGGAATGGCCGAGA	69
3898312	3898312	TGCAGGTCTGTATGCACCTGACGCCATGACCAACCTGTTCACACGTCAAGATTAGTTGCTGCCAACCGC	69
3350691	3350691	TGCAGGTCTTCGGAAACAACGGATCATCTCCATTTTGACTGCTGCCTCGTCGCCCACTTATGGCGCGCC	69
100003150	3742876	TGCAGGTGAGATGTTGCCACCGAACTAAGACGCCACCACTGGCGACCAAGTCGCTTACATATGCTCTTT	69
4104398	4104398	TGCAGGTGATCACCGCGCGGCCGCCCATGGGGCTGACGCATCACGTCGAGAAGGCCATCGAGTCCGAGA	69
3596726	7468260	TGCAGGTGATGGAGATGAGCAGCACGGCGACAAGGCGGGACTCAGACAGGATGCCGCCCTCCG	63
3601053	3601053	TGCAGGTGCAAGAATCCGAGGTGATACTGGAAGAGGCAGACGTCCCCAAGGCCATCATAGACTACATCA	69
100003165	5498380	TGCAGGTGCATGACGACAGGGGCGGTGGTGTGTGGAGAATGTCAGCTCGCTCCTCATCCTTGCAACCGT	69
5222454	5222454	TGCAGGTGGGGTCGGCGTAGCAGCAACGAGCGGATACGGAGTCAGCTGAGAGAGATCGATCGATTCGGG	69
3345688	3345688	TGCAGGTGTTCACGGTGGGAGAGGCGTCGTGGAGAGAGGTTCCAGCGCCTAACGCCAAATGCAGGCTGG	69
3344216	3344216	TGCAGGTTATGATCAGAAATAGGAACACACTGGACGTGATGACACTGATTATGATCCAGCCATGGCGGG	69
16501726	16501726	TGCAGGTTCAACCTCCTCCACTAATTTCGTGCTTGCTGTTAGTTCTTCTCTCCCTGGGCGATTTCCTCC	69
3591069	3591069	TGCAGGTTCAGTTGCAAGATCAAAGTTAAAAGCACCACAAGATTAGATAACACTATATATACCG	64
3907312	3907312	TGCAGGTTCCTCTTGCTCAGGGTGGTGTTCCAGTAGTTCTTGATCTCATTGTCTGTTCGCCCCG	64
3743620	3743620	TGCAGGTTCGTGAGGTTGCAGATCTGTTCTGGTATCTCTCCAGATAATCTGTTGGAGCTCAAGTTAAGT	69
100003227	5037670	TGCAGGTTGAAGTTAGGTGCCAGCTGTCTCAAAGTTGGAGGGTTAAGAAGACCTTACCTTGGAAACAAT	69
5214436	5214436	TGCAGGTTGCCCATTCCAAACAAATTCTCAAACAGTTTCGAAGCCATTGGAGGAACCGTCATAGGCACC	69
3908025	3908025	TGCAGGTTGTTCGGAATGTTAATTCAATCCAGGGGCGAATCCAGACTTATACACTATCAAAAAATTCAA	69
3347696	3347696	TGCAGTAACTTCTGATTTTCCTCCTGGTAGCCCTCCAAGCTACATGTCTGTGTGCACCCGTGCACGGCG	69
100003302	3350648	TGCAGTAATACCCACTCCTCAGCATGTGTTCCCCGTGGGAGTAAAATGGGTTTTCGTTCGTAAGAGGAA	69
100003306	3359840	TGCAGTAATGGGACACGAACTCCATGGTGAACCACTTCATCTCCAGGTGGTCCCCGCGTCCAGCGCTAA	69
3901222	3901222	TGCAGTACAATTTTGCACACATGCTTCATAATCAGATTGCATGAGCTATAATTAACCGCAAAGGAGTAA	69
5208178	5208178	TGCAGTACACTGCACTGATCCCCGATAAGCTGCACGTCGCTCTCCCCTGCATGCCCTAATCGCCATTGT	69
4489358	4489358	TGCAGTACATTTTAGATAACAGACCAATGTTGCATTTTGGAATGTTAATATTTGAACTGGTCTTGCTTA	69
3896339	3896339	TGCAGTACCTCGACATGAGCTGGCTTAATCTTAGCTCCGTCGTGGATTGGGTGCATGCAATCAACAAGC	69
7063252	7063252	TGCAGTACGACAGACCAATGCATCAATGTCCAGTTTGATCTCTGGCCATGTGCCCATGCATGATGATCT	69
3743454	3743454	TGCAGTACGTGATAGATCTAATTCTTGTTTGGCGACTCGTAGCTACAGGATGGAACGATAACCTTAATT	69
3342820	5489592	TGCAGTACGTGCACTGTTGCCCAGTCTGCCAGCAAGCTAAGCCCGACAGGTCAGCATCCCCG	62
3364767	3364767	TGCAGTACTACCTGGCGCTTGCATTCTGGAAGTGATTCATGGCTTCTATATTTGCCTACAGAGACACTG	69
3352356	3352356	TGCAGTACTATGATGATACAGTATACATCACATGTTGTGCATATCTTATGCAGCACAGGTCACACAATG	69
100003348	411385	TGCAGTACTTAGCAGCAACCAATCAAGTGGTTAGTGCTGCGTTGGTAGCGGAAAGGGAGACAGATGAGG	69
6211788	6211788	TGCAGTAGATCGGCTGCTGCTGCCCCTCCTGTATCGGATACATCAACGGCGGCTGCGGCATCCACGGCT	69
7064326	7064326	TGCAGTAGCATCAGCGGCAGCCTGAGGTGCTTAGATTGCAGCAGCAGCGGCGATGGTGATGACGGCGTG	69
3577834	3577834	TGCAGTAGCTGTCCACCACCCGCTTGTAGGTCAGCTCCATGGGCCTCAGCTTGCGCTGGATCATGTACC	69
3739516	3739516	TGCAGTAGGTCATTGCACCCAACTATGCAAACCACCACCACAAAAAAGACCTGATCCAGATCACCATCG	69
3362663	3362663	TGCAGTAGTAGATGTGGTGTAGACTTACAAATCGTATCAACAAATTGTATCAACAAGCCATCCTTGACA	69
3898769	3898769	TGCAGTAGTGCAAAAAGTGCAGTACGAGCGGCGCTGTTTCAGCTTCGGCTCCACGGGGAGGAGATGGCC	69
3361884	3361884	TGCAGTAGTGGTTACGGCCTCACCTTCAAACCACCGCAGCCTCGCGCCACTTCAAAGCACCGCCCTTGT	69
3350949	3350949	TGCAGTCAATGTAGGCTTCGGTGGCTCAAAGGCTAGACAGAAAAAGAAACCCTTTAAAGGGAACAAGGA	69
3593120	3593120	TGCAGTCACCGTCGCAGGCGCTGGCACCTTGTAATTTAACGCCACAGCAGCAGACTTACGCTTCTTGAA	69
4095293	4095293	TGCAGTCAGAACTAAAGGTACCCGATTTTAAATATGGGTTGGGTGGCCAGTAGGAGTGCAGTACTTGAG	69
3730581	3730581	TGCAGTCAGCCAAGGCAAGGTGTGGAGCAAGTAAAGGTGCAACAGGATGAAGTCGGAGTGACTCCTTTA	69
5216833	5216833	TGCAGTCAGTTTGAGAGCCTAAACAGTTTACCCTGGCTAAGCGCCGTCCTGTCTCTTCAGGGTGAATCG	69
7415266	7415266	TGCAGTCATAACGGTAGCAACATAGACGGTGAGACGGAGAAGAATCCGAAGGTTGCAAGCCAAGAATAT	69
3583706	3583706	TGCAGTCATGGCCGTCGATTGCAAGAAGCGCATCGACATCACGGCAGCGCCCGTTCGTGCAAGTGACTC	69
5047339	5047339	TGCAGTCCAACTATGGCAACAATATAGTGACTATTGGACACGTTCGCAGCTCACGAACACTGGAAGCCA	69
3354826	3354826	TGCAGTCCAAGGACGATGAAGGGCAGAGAGGTGACAACGTTTGCAAAAGTTTCACCAGCATGCTTGTCA	69
3362740	7512566	TGCAGTCCAGCTACACCGCCAGCCTCACCTCCATGCTCACGGTGCCGCAGATCGGGCCGACCATCGCGG	69
3741423	3741423	TGCAGTCCATCTTCGACTTGCTCACCTACATCATGGTCATAATCATCTCTGACCCCAGGGTACGTGGGT	69
3357423	3357423	TGCAGTCCCCTCCTCGGTTGCACAGAGGTTTTGCGCGCGCGCCTATACGCGTTGGTGAATGGTGACGGT	69
3746138	3746138	TGCAGTCCTACTGGGCGACGGCGCCGCCCCCGTGCGCGCTCCTGCTGGCTGCTGCTGCTTGCAGCCAGG	69
7467757	7467757	TGCAGTCGAGCGTGCTGGGCGGGGTGTGGTCAAGCTGCCTCGCGCAGACGCTCGTCATGATGGAGCGCC	69
3907989	3907989	TGCAGTCGCCGACAGAGGAAAATCGGGGTAAGAAGATGAAGAAGAAGACCATCTTCTCTCTTCTTTGTT	69
5046576	5046576	TGCAGTCGCTTCCGCAGGACGGGGAGAAAGACGCCGCGTGTTCGCGGCCGATGGGGAAGGTGCGGATAC	69
5044622	5044622	TGCAGTCTGAGCATCATCGCCAGGAAGCAGGGATCTTTGCTGTCGCTTTGCACGATGCAAATGATTCAA	69
7086758	7086758	TGCAGTCTGAGGCAGGAGCCAAGACGTTCACCCACCCATGGCGGGGACGATGATGGCCGTGACGGCCAA	69
3587170	3587170	TGCAGTCTGCATCGGTGTGTCAGCCGTCGCGCCAGAGTGAGGTACATCAAATACTGCGCTATACGAAAC	69
7097255	7097255	TGCAGTCTGCCTTATTGGCATTTTGCATTGCGGACTACTCAGCCTGGAAATTATCAGTGTGTACATGCA	69
100003585	7095822	TGCAGTCTGCTCCTGCACACCCTAGGGTTTGTACAGTTGAAGCAGGCGTTCCCGACAAGCTTTGCCCCG	69
3893501	3893501	TGCAGTCTGGAGACGAAAACCTCACTGGTCAATCCGAACAGTTCAATTCTATAGGGTAGCGGGGATTTG	69
3735800	3735800	TGCAGTCTTACGAACTAGTTGACCGTCCAACGAGTGTGTATTGTACAGCTCCTGTAACAGACTGGTCAA	69
3737238	3737238	TGCAGTCTTTCCTTCTTTGAGCATTCGGGCCACTGACCAGAGGAATGCTCAAAGAGCAGAGCAGGGCAT	69
3600816	5225350	TGCAGTGATATTGCTTTAAAAAATGAGGTGCACTTCCGTTGAGTGTGCAGTTCAGCAGTGTTAGCAGAA	69
3731183	3731183	TGCAGTGATCGAGTTCGTCGACCACATCGTCGGCGTCGTAGAGCAGCTCCTTGACCTGAGCGAGAGATT	69
100003636	5492543	TGCAGTGCAACGGCCATGGTGCTGCGCATCGGCGGCAGAAACGCAGCGCAACAGCCATGGTGTTGTGCG	69
100003645	5039490	TGCAGTGCAGCCTCGCCGTCGGCCTTCCTCCGCCCCATCGCCCTCGCGGACGAGGCCCCGCGGCCCCTC	69
5035730	5035730	TGCAGTGCGCCATGAGGTTTTCTTCTCCTCGGGTGCGTGAAGGTTTCGTCATCGTGCGGGCATGGACAT	69
100003687	5201942	TGCAGTGCGTGGACCCACAGGACGAGTGCGGTCGTGGGAAGATACATGGCCGTTTGATACGGGCGCATC	69
4104899	4104899	TGCAGTGCTCTTAGCACATATTCGGCTTTCGCGGCCAGCCGCTAGCTGGCTCACCATCATGGAGCCGAG	69
5200292	5200292	TGCAGTGCTTAAAAAAGATGGGAAGGTGTCTTGGATACAATGGATTCATTATGTCACACGCAAAAAGTA	69
7097912	7097912	TGCAGTGGAGTGGTGGAACGCACAAAGGATGTGGCTCATGAGAAGGACCACCTCCTACCTCCTGGCGGC	69
7062700	7062700	TGCAGTGGCAGCTACAGCCATGGACGCAAAGCTTGGGTCGCGGGCGCACGAAGCAGTGGCGAGGGAGAG	69
3365079	3365079	TGCAGTGGCCCCCACACCGTAACGGCTCATTTACCCCACCGTCGTCTCCAGAAACTACCTCGCCGAGAT	69
3744703	3744703	TGCAGTGGTGCTGGTCCTCCCCTCCAAGACGGCGGCTTGGGAGGAGGAAAATTCGTGGCCCTTGGTGAC	69
3599973	3599973	TGCAGTGTCCCCGAGATATCTCCATGAATACACAAGCAGACTGCGGCGGCGCAGAAGCACATCCCCAAG	69
7494960	7494960	TGCAGTGTGCTGCGTGGGTCAGAGAGCTCATCATGCAAGGTAACAGAGAGATCCCCAGAAACCTGGGCA	69
4495882	4495882	TGCAGTGTTCACCTACTAGGACATGCATTGGCCACCATCGTAGGATCTAAATCTGGTATATCCCTTGGT	69
3596002	7505593	TGCAGTGTTGGAATGGAACCGCTTGACTTGAGTCCAGAGATTCGTGAGCAAGGAAGGAGGACTGGAGGA	69
4099025	4099025	TGCAGTGTTTCACACACACGCCAGTGCTCGGTTGCCATCGCCATCGCGCACGGGCCACGCCG	62
3362736	3362736	TGCAGTTAGAACCTGCTTGCCTGACCTTGGGCCGTGCTTTGGATGCAGTGTTGGCTGAAAGTTTGCATG	69
4097545	4097545	TGCAGTTATGGAAATTTTTCTCCCTCCAGATGCAACTTTCTCCTGAAACAATTAGGGATATACAGCCGA	69
3898846	3898846	TGCAGTTATTAGATGTGTGTGAATGTGTGTGATGTGTATATTATCATAATAAAAGGACCAAGAAACCTA	69
7106190	7106190	TGCAGTTATTTTCAACTTCAGATTAATCCAGCTGATTAGCTTAGTGTCGTAGCAAACTCAGATACAACT	69
5804057	5804057	TGCAGTTCACCGCTTGCTGGGTGAGTCATTTTTTTCATATTCTCAATCTAAAAAATCTTGATCCGAGAT	69
3587569	3587569	TGCAGTTCGAATTACAGCTCTGGCGGAATTTTCTTTATACCTAATTTTGCTACCGCGAGTTAATCTTAA	69
100003883	7087601	TGCAGTTCGTGGAGGCTGGCTGTGTGTGAAGACGGTGACCAGCGACAACGGAGACCACCAGCGCCGCGG	69
3904577	3904577	TGCAGTTGCTTCATGTCGCCCAATGAATCTGGGAGACGAGTGATGAGCTTGCATCCTCGTAGGGACATG	69
100003935	4500055	TGCAGTTGGTAGGCAACGCGATGGATATAGAAAGCATATGGGTTCTCATCTCGAATTAACTTCTGAAGG	69
100003940	7068971	TGCAGTTGTAGTCCACGCACTCAAAACATGGCGACATTACCTTCTTAGTAATCCCTGTGAGATCTTCGC	69
3350476	3350476	TGCAGTTTAGAATTCTATTTCTCGTGTGTTACAGCACCACTAACTACTGTTCATCCAGCATGGCATTGG	69
3344400	3344400	TGCAGTTTCAAACAGCCGCTTCTTGTCAAGATACATTCAAACGAAACGTCGACACGTGAAGTCTTCAGT	69
5207618	5207618	TGCAGTTTGAAGGGTCGGTCGCTCAGGAGGGCTTCAACCTAATATGGAAAGGCTGGGCACCTGGCAGGT	69
3346302	3346302	TGCAGTTTGAGAAAAACAAAGGCGTGGCTCAACTTGAACCCCATCAGAGGCGAGGCCTTCTTCTACGTC	69
3743463	3743463	TGCAGTTTGATGGTGTCAGAAGATGTACCAAGAAATATATTCTACCTTGATGTGTGAACAATTTCATTA	69
3362081	3362081	TGCAGTTTTTGACACGAGCATGAATGGATCCAGAAAGGCAGAAACTCTGCTAAAAATGAAGGCCCTTCT	69
3886229	3749971	TGCAGAAAAAAGCATGCATAGCCTCCCATGTTTCCATCCG	40
3590873	3590873	TGCAGAAACGATCACTTGTTTACCTTTCACAGGATCGACATCCG	44
3748690	3748690	TGCAGAAACTAACTGGCCATGCACGTGGCAACGACAAACGCAGATCGTCCG	51
3892720	3901864	TGCAGAAATCTACCGAAGACGTCTCGCTTTCCG	33
5500423	NA	TGCAGAAATTGAAAATATGGCTCGCCG	27
5138438	5138438	TGCAGAAATTTGAATTTGCAACTTATGCTGCTTCATTCATCCACCTCCCCG	51
4484596	NA	TGCAGAACGCATGCAAGGGCCG	22
100004035	4101768	TGCAGAACTCTCTATCTCTATTGTGGTTGATTGGGCTGGTATTGTAATCAGGCCG	55
3895840	5046644	TGCAGAAGAAACGGCAACCATTTAATCGTTCCAAGCCCCG	40
16524757	NA	TGCAGAAGGACGAGAATCCAGCGCGGCCACCG	32
3352322	3352322	TGCAGAAGGGTCTTATATTTTGGTATGAAGGGAGTACTATGAACCAACAACTTCCCCCG	59
4105579	4105579	TGCAGAATGTTTGCATGCTGTCCTTTTCTTTTCAAGGTCTGATCCTTGGAACTCTTTGCCG	61
5800538	5800538	TGCAGACATACGAGAGTCAAATTAACCAAGTATGATTAGGGTTGGTCTTATAGGCCG	57
5039166	NA	TGCAGACATTAAATAGGCATGGAGACAGGGAAAACCACTCCG	42
100004092	508832	TGCAGACCCAAGGGTCTGTACAGTTGAAGCAAGTGTTCACGACAAGCCTTGCCCCG	56
3343763	3343763	TGCAGACCCTACAATAAAGAAATGGCGCACAAGTTACATCCTACTCTCCG	50
3601281	3601281	TGCAGACCTACGTGCTTGACCCGTGACCTGGGGTGACCG	39
4094078	4094078	TGCAGACGCCGCGGCCCATGTACCAGTACTCCGACTTCCCGTGGCCG	47
4486324	4498417	TGCAGACTACCCATCATCGTTGATGCGTCCG	31
3887525	3887525	TGCAGACTGTGAACGTTGCAAGGAGACCAGAAGGCGCAGGGAGGTTACCGCCG	53
3904529	3904529	TGCAGAGAAACATAGGGGTGAAGAGAAGGAGCACCACCG	39
5204178	5204178	TGCAGAGAAATTTAACCAAATTTCAAAATGTACCG	35
3362390	3362390	TGCAGAGAACAGACGCTGTTTGATTCGATCGCCATCTTTCTCCTTCCGTTCCG	53
3590862	3590862	TGCAGAGAAGTGGTGTCGTCTGCCGCCTCCATTCCGTCGGCAGATCCCG	49
100004136	7499695	TGCAGAGAGAGAGGGAGGCGGCGAGATGAGCGAAAAGCCG	40
3583379	5501160	TGCAGAGAGGACGAGATGGTCTGGCCTGGCGGAGAAGACGAAGCCAGTTTTATCTGCCG	59
3580523	3580523	TGCAGAGAGTGCGCGACGACGGCGGCGGAGCGGTTGGCTTCCATTAGAGGCTGCACGCCG	60
3358835	3358835	TGCAGAGATGAATAATCCCAATAGGTCAGCTAAGGAAAAGGCCCAGCGAGGCTGCCG	57
3903508	7087343	TGCAGAGCAAGTCGGAGTTTCTTATATCTGAGATGGGGTTGAACCG	46
5205909	7467944	TGCAGAGCACGAGCTCAAGGCGCAGCAGCGCCG	33
16404292	NA	TGCAGAGCAGGAACTTGGCCG	21
7077596	NA	TGCAGAGCCCTGGCGACGACCTTGTCGTGACCG	33
3596688	3596688	TGCAGAGCCGCTCACAGCCAGGACCAGACCCGCCAGCTACCG	42
3746971	3746971	TGCAGAGCTGATGCTTTTCCCTCTTCTCCG	30
5045189	5045189	TGCAGAGGCTGCATCCTCTCCAGCTTCGCCTCGGCCGCGGGGAGCGCCGCCTCCTCCG	58
3897494	3897494	TGCAGAGGGATGGGGGGTCAAGGGGGCAAGCAAGATGGGTGGCCAGCTGATTTCTTCGCCG	61
5502370	NA	TGCAGAGGGCAGTCAGGAGGATTACCG	27
3353580	5040935	TGCAGAGGTCGAGACTAATGTTGCATGGAGGACTAATCTGGATCCCG	47
3350049	3350049	TGCAGAGTAAGAAACCCAAGCTGTTCTGTAGTTTCAAACTGAAACTGACCG	51
3349360	3740205	TGCAGAGTGGACGCCACTGTTCCTTCCTCAACGTAGGCACCACTTTTCCTTGCCG	55
5228201	5228201	TGCAGAGTGGGACAGCCAGTTTTGGTAAAACCG	33
100004247	7094544	TGCAGAGTTAAATTCCTTCAGTAGCCATGTTTATGGCCTAGGGTCAACCG	50
5226077	NA	TGCAGAGTTTGCCCACACCGACCG	24
3355937	3355937	TGCAGATACTTAGGTTGGACTCAAGCACGTACGTGATGTTAACTAGCGGAGGAATAACCG	60
3739275	NA	TGCAGATATGCCACAATTGCCACCG	25
3744838	3744838	TGCAGATATGGTTAATGCAATGTCAACTCCATAAAAAACTAATTCTAAATGCATGATCCG	60
100004262	7095988	TGCAGATCAATGGCTTGGTGATCCACATCCTTGTAGAGACTGGGCTTGTCTGGAACCG	58
4099777	4099777	TGCAGATCAGGTTTCCCACATTTGCTTCGCGTACGACCAGCATCTGGTGGTGCTAGCCG	59
5492761	5492761	TGCAGATCATCTTGCCGTACCACCTGTACCTGAACCCCAAGCTGGTGGTGCAGCACTACCG	61
3599336	3599336	TGCAGATCATGCCTGAGTTGCGGGAGTTGTGTGAGGGCCCG	41
100004269	7095812	TGCAGATCCAAGGGTCTGTGCAGTTGAAGCGAGTGTTCCCGACAAGCCTTGCCCCG	56
5040807	7094825	TGCAGATCGTGGCGCGCTGCCGCGTTGCAGCACCCAACGCCGCCG	45
3342004	12323270	TGCAGATCTAGTAAGGAAATCCTCCTCTACTTCTCCATTTCTTTACCG	48
7074827	7074827	TGCAGATGAGACCGCTTGATTGGGACCG	28
7091872	7091872	TGCAGATGATGCAGCCCCCGCCGATGGGCTGCGGCGGGCCG	41
3341849	3341849	TGCAGATGCAAATTACCATTACTATGACAAGAGCGACAGCAAATGGTCAGTCTCAGTCCG	60
3733520	3733520	TGCAGATGCCAGTTTGTAGAACCTTTTTAGATGGTTTTCGGCCG	44
3603226	7412017	TGCAGATGGCATAAGCGGCTCCTCCTTCCTGCTATTCTTCGCCCACCG	48
16523061	16523061	TGCAGATGTGAACTTGTTTTGATTATGATTCTGTTGGCTTTGTGAATCTTAATAGGCCG	59
3886035	3886035	TGCAGATGTGCCATTATTCCGCGGGGACCAGGGTGTCAGCTCGAGGCGCCG	51
5202947	NA	TGCAGATGTGCTCAGTGGGTGTGAGGGAGGCGCGGGGTAGCCG	43
100004320	7096063	TGCAGATTCATAGTGGAAGTTTTTCACCCAGAGTGGTTGGATAATCCG	48
5804866	NA	TGCAGATTCGATGGGGCTGCCG	22
3909366	3909366	TGCAGATTGACCATGTCCACCCTCCTCACGCGAGTTGCTGGTAGACCG	48
3602473	3602473	TGCAGATTGGATGATTTTGGAGGGGCGGCATGGACGGACCTGGACACCG	49
16523857	16523857	TGCAGATTTGTTTCCTAATGTGATCTGCTACCG	33
3594566	3594566	TGCAGCAAAAACATAAACCCAAACTGAGTAATTAGCCATCCG	42
7090456	7090456	TGCAGCAACTCCTGTAGACGCCTGTACCGAACTGCCACGTGGCAGTTGCCTATTGGCCCG	60
5492798	NA	TGCAGCAACTCGCCTTCACAGCCTCGATCTGGCCG	35
100004351	7077185	TGCAGCAAGACCAGTTTAGCTCCTTTCTGCAAAAACAACAAGCCTCTGCCG	51
3601446	4105369	TGCAGCAAGGACAGCCTGGTCCTCATGGCCTCGGCGGTGAGCAGCAGCGCGCTGTCCACCG	61
4094093	4094093	TGCAGCAAGGACATGCTCACCCTTTTCTGATATGGAATACTCAACAAGTGGGTCTGCCCG	60
7073921	7073921	TGCAGCAAGGGAGAGACCTTCAAGAGACCTCTTGTCGCCCATTCCCG	47
100004357	7095210	TGCAGCAAGGTCGACAATTTATCAGCAAGATCTGCGCAGATATCATAGCCGCCG	54
5494494	NA	TGCAGCAAGTACACACACACACACACACACAAAACTACAGACTTCGCCG	49
3744026	3744026	TGCAGCAATGGCCGCCGCGGTTGGAGCCCGAGCCAGCTCCTATGATATCGGCCG	54
7357897	7357897	TGCAGCACACCCCCTCGCTTCGCTAGTCCCAGTGTGTTGTCGGCCCATTCCACCCGCCCG	60
100004373	7097008	TGCAGCACATCCTTCGGCATGGCGGAGTAGATCGATGTTAACGCTTGACGATCAATCCG	59
5046542	5046542	TGCAGCACATGGAAGTGGACCGTGCCACTATCCACACACCAGCGACGGCTGGCCG	55
7093376	NA	TGCAGCACCACCGCACTGGCCG	22
4105697	4105697	TGCAGCACCAGCTGCGAAGCCCGCACCTGCTGAGAAACCAGCACCG	46
3886606	3886606	TGCAGCAGAGCTTCACGTCGTTGTGCTCCTGGAGGCGCCGCCG	43
7511165	NA	TGCAGCAGAGGATATGAAGAGAAGGTCAGGTGTAGAGGTGGCATATCCCG	50
3736035	5488778	TGCAGCAGATCCGCGGGCATGGACGTCAGCGAAGACATGCCGTCGGAGGAGCCG	54
7358294	NA	TGCAGCAGCAGCCGCAGCCGCAGCCG	26
5225155	5225155	TGCAGCAGCAGCGATGCTGCCGATCCCG	28
3581162	3581162	TGCAGCAGCAGCTTAGTGGATCGGGCTGCTGAGTTCTACCCGAGAGACCCG	51
4490932	NA	TGCAGCAGCGAGCACCAGATCGATCCG	27
5219494	5219494	TGCAGCAGCGTCAGCCCCGACAGGGTGCCG	30
3578323	7415041	TGCAGCAGCGTCAGGGAACGGACCTGCCAGTCTAGATTAACTAGAAACCG	50
5797836	NA	TGCAGCAGCTCCAAGGGGTGCCCG	24
7513624	7513624	TGCAGCAGGATGTTGCGGGTGAAGACGTCGGGGGCGGCGCCG	42
5504181	NA	TGCAGCAGGCTACCCCAGCACGAGCCGTCCG	31
7411381	7411381	TGCAGCAGTAACTTTGGCCAATGAATGGATCCG	33
100004461	7086940	TGCAGCAGTGCGTTCAGATGTGGGCTGGTCGCCG	34
5493571	NA	TGCAGCAGTTCCACTTCCACCG	22
3576862	5788798	TGCAGCATAAAGGGGGAAGTACCGATGATTTCCATTCCCG	40
3732661	3732661	TGCAGCATCCAAATCGAACAGAACAAAGGAGGGGTCCGAGGGAGGAGCTCACCCCG	56
5494503	5494503	TGCAGCATCCTAGAGGCGTACACCCAGATGTAGCGGAGCCG	41
3748979	NA	TGCAGCATCTCCCTAAATAAGTGCCCG	27
3904088	3904088	TGCAGCATGGACCAAATTCCATGGACCCATGCATCCGCGATGCAGGCTGGAAAGGTGCCG	60
3747446	3747446	TGCAGCCACGCACACACGCCCGCGTGACCTGCATCCCG	38
3355160	3745069	TGCAGCCACGTCCTGAGCTGCCCATCTATGCCGCCGCCG	39
3578432	3578432	TGCAGCCACTAACGCCACGATGCAGCTCGGTCTGGCTCCTCCCG	44
6211368	NA	TGCAGCCAGAATGCGGAGACCG	22
7069158	7069158	TGCAGCCATCCTCGTCGTCCGTCCCCGCCTCCG	33
3582017	3582017	TGCAGCCCACAAGTGAAAACCAAAGCTCTCTGGGCCG	37
7069159	7069159	TGCAGCCCATGCATCTAATCTGGTGGACCG	30
5494689	5494689	TGCAGCCCCGCGTGCTTGGCATCGCGGCTGGCGCCACGCCTTGGGTCGCCACCG	54
16523569	16523569	TGCAGCCCCGTTCGTCTTCGCCAGCGCCCG	30
4486335	4498280	TGCAGCCCGATCTTCGCGGAGATCGTGCCG	30
5502483	NA	TGCAGCCCGCTGGAGAGATCATACCG	26
3738259	3738259	TGCAGCCCTCTACGCCTGTTTGTAGCTGAACCGTGCAGCTGCTATCTGTTGCCCCG	56
3890551	3890551	TGCAGCCGAAAGAGAGCAAAAGAAAAGTTCTTTCCGCTCCG	41
16404328	NA	TGCAGCCGAAGGCGATGCCG	20
5504196	4093973	TGCAGCCGAGCTCCTAGACGTACTGCCG	28
3744903	5224913	TGCAGCCGCCTCTGCTTTGCCGAGCTGCGGCCGCCCCG	38
5211383	5211383	TGCAGCCGCGCTCCGACCATCCTAGCGCGGTCATACCGCGCGCGCACCACCTCCGCCG	58
7091920	NA	TGCAGCCGCGGCAGGGCCCATCCG	24
3750274	7084241	TGCAGCCGCTGCCGCTGCCGCATGGTCTACTCGCCTCCG	39
3893535	5498776	TGCAGCCGTAGCTTCAATGGCGATCTGAAGGCCGTCCTCCGCCGCCGCTCGCCG	54
4496205	4496205	TGCAGCCGTGGCGAGCGACCGCCGCATGGCCGCGTCGCTGCTCCG	45
3594072	3594072	TGCAGCCTAATACCATAGTATATACTACTCGTACAGAGCAGTTCTGAGTTCGCCG	55
5218430	5218430	TGCAGCCTCCACAAGGAGCGCAAGCAGCCG	30
3750321	3750321	TGCAGCCTCTACGCCAGCATCGGGAGCAGGTGGTCGACCATCGCCGCGCAGCTGCCG	57
7076786	7076786	TGCAGCCTCTTCTTCAAGGAGCCGACCCCG	30
3592192	5035936	TGCAGCCTGATGGTACTGGCCTTGGGATCGCTGATGCCGCCG	42
4491321	NA	TGCAGCCTGCACAGGACGCCG	21
100004639	7068463	TGCAGCCTTTGTTCTTCAGCCTTGTTCCACACCCAAGGCTTAGATAGTTTTGTTACCCG	59
3887915	3887915	TGCAGCGAATTCGGATTCCAGAATGAACTCGGGCTTGAGGACTAGCCG	48
7091951	NA	TGCAGCGAATTGAACGCCAACCG	23
3901282	3901282	TGCAGCGAGAAAGCAGACTCCCGTCATCACCACCG	35
3593753	3593753	TGCAGCGAGCGGGAGTCCTTCTTTCAATGCCTCGATCGCGTGGAGCCCCCCG	52
4095360	4095360	TGCAGCGCCTCCGCGAACAGCCGCTTCCCCTCCGCCGACGCGAACTCCACCGCCG	55
5494371	5494371	TGCAGCGCTCGATCGAGGGTCAACGCAGACGAGGCAGGGGTCGAGCGCTGCTCGACCG	58
5499959	NA	TGCAGCGGATCCGATCTGGAGCCATACGGCCG	32
7088740	7088740	TGCAGCGGCGGGGTCGAGGGCGGCGACGACCAGCGCGTTGGGCACGCCGCTCCG	54
3576799	6210982	TGCAGCGGCTCCGTGTGGTCCGCGCGGGTCTCAACGACCTTTCCG	45
5505036	NA	TGCAGCGGGACGTCAAGGTCGCCG	24
4499259	4499259	TGCAGCGGGGGTTGCGCTCGCGCACTGGTTCCG	33
3906721	3906721	TGCAGCGTCGAGGAGCGCCGCGAGCGGTTCGTCCGCTCCCTGGGCCTCCTGGATCCG	57
4096585	4096585	TGCAGCGTGATTACAGCCGTCACCCGTGGTAGTACACCGACAGGTCGAGCCG	52
3731653	5487542	TGCAGCGTGTCGCGGGGCTTGAGCAGCTTCACCCG	35
3580333	3580333	TGCAGCGTTGCAGCAGGTGGCTGGTGCTTCGAAGCCCG	38
3362734	16523302	TGCAGCGTTGTCAAGCAAGCACAGCCAGTTTGTTTACAGGAATCACCG	48
3896679	3896679	TGCAGCTAAAGATGCCCGCCCCGAATGGTACCATCACCGTCCG	43
5226486	5226486	TGCAGCTAAATGGGTTCTCGTGAAAGAGGACCG	33
4105642	4105642	TGCAGCTACAAGCGCATCTTCGCGTTCGGTGACTCCCTCATCGACACCG	49
3891683	3891683	TGCAGCTACAGTCGGGCATTGTTCCACCGAGCGTCGTACCGCGCATGGAGCCG	53
6211403	6211403	TGCAGCTACGGCTCGTCGTCCGACGGGGACGGCGCCCCGCCG	42
3597589	3597589	TGCAGCTACTAGTAGCACGCCGAAGGTGGACGGCTGGAGGGCGTTCCGCCG	51
5502586	5502586	TGCAGCTAGAAAACCCCAGCAGCATCAGGCACCCAGAGCCGCCGCAAATCGGCCACCG	58
4495142	NA	TGCAGCTAGAAAAGCCCCCAAAACCCG	27
100004770	7575851	TGCAGCTAGGTCGACGATTTATCAGCAAGATCTGCGCAGATATCATAGCCGCCG	54
5500023	5500023	TGCAGCTCCAGGTACGTGATCGACGTGCCG	30
3742285	3742285	TGCAGCTCCGATGCTCGGTAGCAGGGAGAGGAATCCTGATTGCTCCG	47
3730303	3730303	TGCAGCTCCTCCTCCACCTCGTCACCCTCGCCCTCGCCTCGCCG	44
5202568	7086564	TGCAGCTCCTTGGCGGCGGCCTTGGCAGCCCCG	33
3740278	3740278	TGCAGCTCGATAGAGTTCACATCAACGCTTAGATTGGTTCCG	42
3901311	16501732	TGCAGCTCGCAAGCTGCATCGGGCTCATCGCCG	33
5039613	5039613	TGCAGCTCGCCCAGCCGTGCGCGCTCCGTGGTCGCGTCCACCTCCG	46
3896810	3896810	TGCAGCTCGCGTCCTTCAAGAAGATCCTCGCGCGCATCGCTCCCG	45
4492910	4493229	TGCAGCTCGGCAAGAAGGACAGTGCTCGTCCG	32
3587317	3587317	TGCAGCTCGTCCGCCGTGATCTCCCCTACCTGCACTGGCTCCG	43
7106237	NA	TGCAGCTCGTCGTTGAAGCGGCCCG	25
3603047	NA	TGCAGCTCTCCCGCGTCCGCGTCACTCGCTTCCTCGCCG	39
7498807	7498807	TGCAGCTCTGTCTGACGACTGCGACCTCCG	30
7069241	7070032	TGCAGCTCTTCAACTTCGACATGATCCG	28
3591327	3591327	TGCAGCTGACGCTGAAAGTAGCCTACATTCACTACCCG	38
5504356	5504356	TGCAGCTGACGGCATGGCCGTACGGCAACCGACCACGAGGACGGCGACCG	50
3894483	3894483	TGCAGCTGATTCCCTGCTGGTATCTGTCCG	30
3358545	3358545	TGCAGCTGCAACCCAATGGAGATCCAGCCGCTCCCATCCG	40
6211000	6211000	TGCAGCTGCGGCAGCGGCGCCGCGGCCG	28
3888706	3888706	TGCAGCTGGGGAAGCACTCTATAGTGCTGTTCTCCTCCTCCG	42
5798089	5798089	TGCAGCTGGGTTCGCATCACATTGGCCTCGCCG	33
3595922	7087771	TGCAGCTGTTCGCGGCGGTTCTCGCCTTCTGCTCCGTGCCCGCCAAGTCCG	51
3892492	3896614	TGCAGCTTCATCTGCGCATAGAACTTTGCGATGAACTCGTCCGCCTTCACGTCCACCCCG	60
3748383	3748383	TGCAGCTTCGTTTTATCACCCTTGACCTCTCCCTGCCACTCGCGGACGCCG	51
3882659	3882659	TGCAGCTTGGAGATAGAGCCGACGGAGGAAGAAATAAAGATTCCCG	46
4094061	7068134	TGCAGCTTGGCCTTCATGGCGACTAGGTGGAGGGCCTTCCG	41
7084249	7084249	TGCAGCTTTACGAGCCGAGCATCGAGCCG	29
7092020	7092020	TGCAGGAAAAAGAATTTGATCTTTAGTTCCACTTCCG	37
3896631	NA	TGCAGGAACATCCACACCGACCG	23
100004916	7095948	TGCAGGACCCCCAGTTTGGACCAACACTCATGAGTAGGACAGGCCCG	47
16520137	NA	TGCAGGACCTCGCGGGCGGCCTCCG	25
100004922	5499072	TGCAGGACGAGGGAGGGACGAGGAGGAAGGGCAGCAGCTGCCG	43
3588768	3589729	TGCAGGACGCCTCCTCATCTGTCCAGGAGCCCTGCCG	37
3346726	3346726	TGCAGGACGGAGTTAGACATGGATGAACATAGCCGCGGTCAGTTCTTCGCTTCATCCG	58
3584538	5498017	TGCAGGACGGCCGCCTGGAACAGGTCCCGCACCCTCTCCG	40
7464143	7464143	TGCAGGAGAGTGGCAGGGGGCTGGGACTAGCACGCCGCTCTGCTACATCCG	51
7504691	7504691	TGCAGGAGAGTGGCGGCGGCGGGGCTGAATCCG	33
3897114	NA	TGCAGGAGCGCGACGCGGTTGTACCCG	27
5503703	5503703	TGCAGGAGCTGACCGTGGACAAAGCTCCCG	30
7357325	NA	TGCAGGAGGAAGAGGATGCACCG	23
3359256	3359496	TGCAGGAGGCGATCTATCTGCCGCGTTCTGTGGTGATCCGCCCG	44
4094112	4094112	TGCAGGAGGTGCTCGATGGAGGAGGAAGAGATGGCGTGGAGAACCG	46
3750958	3750958	TGCAGGAGTATATGCTTTCTGGAACTGTGCCG	32
4100716	4100716	TGCAGGAGTCCATGGAAGCAGGGATGGATCTTCACCTGACCAAGCCG	47
5504257	5504257	TGCAGGAGTTCTTCTACGACCAGGTGCCG	29
3733662	3733662	TGCAGGATATGCTCGAGCAGGTCGTCGGGGAGGGCGCGGAAGGGATCCTCGCCG	54
3909629	3909629	TGCAGGATGGAGCCTTCGTATGACAAACACCACTTAATTTGCTGCGCGCGAGAGCTGACCG	61
3581371	7463498	TGCAGGATGGTCTAGCGAAGGAAGCCACGGTGCGTGCGGTTTTACCG	47
4104475	4104475	TGCAGGATGGTGGGCCGCCACGTGGAGGAGAATGATATGGGAGGCGCCG	49
100004980	7096288	TGCAGGATTGGAAAAAACGTTATTGCAATTACAGCTCAAATTTTGATGAGCCG	53
100004986	7104917	TGCAGGCACACTCGCGCCCCATGTGGGAGAAGATGGGCGACGATGACAAGCTCCG	55
3903849	3903849	TGCAGGCACTTTTCGGGACCTCCAGCCAATATTGGAGAGACTCTACCACTGCGCCAGGCCG	61
3891661	3891661	TGCAGGCAGTTCAGGTACGGCTGTATCCTTCTCGATTCAGGAAATTCCCATCGCCG	56
5203638	NA	TGCAGGCATTTCTAATTGGGCCG	23
5225667	5225360	TGCAGGCCAAGGGGAGCTGCCCCATGTGCCG	31
3603114	3745933	TGCAGGCCACAGTGAGCGAGCGTACTGACAAGCGTCGGCCTTCCATACCG	50
100005019	16515879	TGCAGGCCACGACGCACCTCCTCACCTTCTCCGCCTCGGCGACGATGCCG	50
100005022	5045704	TGCAGGCCATTTTTGAGGGCCAAGACGACCCTTTTTGGTCTCAAAATTTTCCCG	54
5213756	NA	TGCAGGCCCAGCCGTAGTCGACCG	24
5503724	5503724	TGCAGGCCCCGAGCACCTCCGCCCGAGGCGGCCAAACAGATGGCTACAACCATGAACCG	59
100005031	7079014	TGCAGGCCCGCCCGCACTTGATTTGTGATATGAGCGGGCATCGGGACCCGAGCCG	55
4495386	4495386	TGCAGGCCCTCGACATCTTTCTCATCTCGTGCGCCCCCGCCTCTGCACCG	50
5804285	5804285	TGCAGGCCGTCGGCGAGCTCGCCCGCGGGATGCCGCGGCCGTCCGTCGTCCCG	53
5211740	NA	TGCAGGCGACCACGGTGTCGCGTGCCG	27
3580696	3580696	TGCAGGCGATGTGGTCTTTTGATGGACTAGGAGTAAGCAGCAACGGCCG	49
3892602	3892602	TGCAGGCGCCTCCAATTTCTATCGACTTGAATCCCGACGTCCATCGGCACCAACCCG	57
3888260	3888260	TGCAGGCGTTGACCACAAGCACCGTCATGATCGTTGTGGTGCCG	44
7099931	NA	TGCAGGCTACACTGGTGACGGGTCTCCACTGCCCG	35
4500011	NA	TGCAGGCTCAGTAATTTGAATGACCG	26
7096200	NA	TGCAGGCTCCCGTTGGCGAACCG	23
3342772	3342772	TGCAGGCTGCTCAGTGTGTCAACGTAGCTAAGCAGGAAACGTCGAGAGGACTCGATGTCCG	61
7077662	NA	TGCAGGCTGGCAACGTACGCCGCACCG	27
3739849	5500674	TGCAGGCTGGCAGCGCCGACATTGTCGTGGCAGTGTAGATGGTGCCG	47
3358597	3358597	TGCAGGGAAGACTAACATATAGAAGATGCATGGCTTGAGTTCATCCG	47
100005116	7507032	TGCAGGGAAGTCAATCTATTCAAATAACCGTGTCCCTCGGTAAAAGGACGACCCG	55
4492991	NA	TGCAGGGACAGCTGGTTCAGCCG	23
3736462	3736462	TGCAGGGAGAAAAGGGAAGAACGGGATGCACCG	33
7099938	7099938	TGCAGGGAGATCGTCGAGGAGGCGATCCG	29
3363390	5206006	TGCAGGGAGCTCACCATCGCCCAGCAGAGCTCGTAGAGGAAGCGGGCCCTGGGGACCG	58
5493245	5493245	TGCAGGGCAACCGCCTGAACGGCCCCATCCCG	32
100005153	7094910	TGCAGGGCCACCTTGGGGAAACCCGAGGGCTGGTTTTTTCCTGTAGGCTAAGCTATCCG	59
100005159	7094910	TGCAGGGCCACCTTTGAGGAACCCGAGGGCTGGTATTTTCCTGTAGGCTGACCTATCCG	59
3900211	NA	TGCAGGGCCTGTGATCCATAGACATCTCCATCGCGATGCCACACCG	46
3893410	3893410	TGCAGGGCGTGGAGGTTCTGCTGGAAACAAGTTCCG	36
3742114	3742114	TGCAGGGGAAATAGCATGCGGTGGCAACGCCG	32
100005188	5805799	TGCAGGGGAAGTTTATCTATTCGAATAGCCGTGTCCCTCGGTAAAAGGACGACCCG	56
5045999	7077885	TGCAGGGGCACGTAGTCAGTCAAGCAGGACCG	32
6211064	NA	TGCAGGGGCGCTCTCCCCCGAGCCG	25
100005209	4105296	TGCAGGGGGGTGTACTCTTTACCCACGAGTAACGGATTCCTTTAGTCCACCG	52
100005211	3906324	TGCAGGGGTATCCCAACTTAGCCCATCACAAGCTCACGGTCCGCGGAGTCGCAACTCCG	59
3582034	3582034	TGCAGGGGTCAAGTCTGAACTGTGGCCTCGACTGCCG	37
100005217	4103987	TGCAGGGGTGCACCAACTTACCCAACACGTTTGCTTAAATCCG	43
100005218	4094400	TGCAGGGGTGCACCAACTTACCCTCACGCTCGATCATCTCTGGCCG	46
100005219	3908391	TGCAGGGGTGCACCACATAACCCAGCACGCTTGATCCCATTTTGGCCG	48
100005226	7095972	TGCAGGGGTGGACTACCTAACCCAGCACGCTCGATCCCATTTGGCCAGACACACTTTCCG	60
100005233	3744687	TGCAGGGGTGTTCCAACTTGACCCATTACAATCCCACGATCCCG	44
3909766	5789305	TGCAGGGTTGAGCTGTACCGAGACACCTACAACACACTGATATGTGCTTATGGCCG	56
6211072	6211072	TGCAGGTACGCCCGCCGAGCCATGCCGACCG	31
3356286	3356286	TGCAGGTAGTTCTGGAAGTTTCCCGCACGTTCACTTCCCG	40
7074331	7074331	TGCAGGTATACAAGTTGATCTTAATTGAGGCAGAGTTCCG	40
3341792	NA	TGCAGGTCATACAGTATTAATTAGTTGGTTTTCATGATCACCG	43
3900598	3900598	TGCAGGTCCACCAATACCATCGAAGGACCG	30
4104145	4104145	TGCAGGTCCAGCGACTGGAGCGCGCCCATCAGCCGCGCCG	40
5805779	NA	TGCAGGTCCATCCACTCCACGGCCG	25
3890645	3890645	TGCAGGTCGAACTTTTGGCACAAAAGTCTCTGTAGAGGTTCCACTCCTCGACCG	54
3907433	3907433	TGCAGGTCGAGGCCTTCTGGCGGCGCAACTACCTGCTGCTCGTCGGCGCCG	51
3577390	3577390	TGCAGGTCGCAAGAGAAAATGCGGCTGGCCCAAGTTTCGCGTCAGAACCG	50
3359010	7499970	TGCAGGTCGCCGCCGCCAGTGTGCGTGCTAGCCGCACCCGATGTGTGTACCG	52
3578752	3907778	TGCAGGTCGGCGACGCCAAGAAGGAGGACCCGAAGAAGCCG	41
3583175	3744144	TGCAGGTCTCCTAGACCGCTGCCCGTCCCGTCCTCCTCCGCCAAGCACCG	50
3743588	3743588	TGCAGGTGAGGCACAATGGGAGGTGGCTCCTCGTCCGTCCCGTCCCCG	48
3599470	3599470	TGCAGGTGATTTTCCCGAGAAACGACAAACTGAACCG	37
7089672	7089672	TGCAGGTGCATTTCTTTTAGCTCGCATAAACTGAGAGCATTCCG	44
3365306	3597106	TGCAGGTGCTCAATCTGGAGGACCTGCGCGGCGTCGCGGCCGAGGAGATGGGCATCCCG	59
5139177	5139177	TGCAGGTGCTGCATTTCTTTCTCTTCTTGTCTCACCG	37
3577190	7468071	TGCAGGTGCTGGATTCAGTCCACACCATGGCTGAGGCTCTCACCG	45
4485681	4488244	TGCAGGTGGGCACCAGATATCATGCTTTCCG	31
4495426	NA	TGCAGGTTCAGTGTCAGCTGGCCG	24
3734867	NA	TGCAGGTTCTTGGGCGATGAGCCG	24
100005335	3749480	TGCAGGTTGCCCGTTTCGGACCAACACTCATGTGGAGCACTGGCCCG	47
5805674	5805674	TGCAGGTTTCGCCTACTTCTGAAACTCCAAAAAATTCATACTAAATTGGTAAATTTCCG	59
5221512	5221512	TGCAGTAACTGACGCACCGCGTTTTCACCG	30
7070821	NA	TGCAGTAAGCTTGTTTGGCGAGGTCCG	27
5137788	5137788	TGCAGTACCCTTGCACGTTACCCACCTCGCCGCTGCACTCATGGAGGTCGCCGCCG	56
3730203	3730203	TGCAGTACTGCTGGCAGGAACACGGAGCGAACAGTCTCGCGGTCGACTCCG	51
7080367	NA	TGCAGTAGAAGGTGACGGCGGCCG	24
4484659	7467028	TGCAGTAGCAGAGCTTCGGGCTACATCCCG	30
4499859	NA	TGCAGTAGCCTGCCCACGTCCG	22
5214210	5214210	TGCAGTAGTATCCGTCAGAGCTTCTGATGGTCCCG	35
4485253	4485253	TGCAGTCACATTTTACCCTGTTTATTACACCG	32
5768478	NA	TGCAGTCACGCGCCCGCGTCCG	22
3749521	3749521	TGCAGTCAGATAGATACTGACATGTTATAGTACCG	35
4092175	7500647	TGCAGTCCTGCTCGCGGACATGCACACGGGGAGGTGCCG	39
3734606	7511109	TGCAGTCGTCCGCCTTGCTGACGCCACTGGCCTGGCCAGGAGGTTTGTCCTGCTCGGCCG	60
3582354	3582354	TGCAGTCGTGGTGGAGGCGGATGGCGATGTGGAGCACGGCCCG	43
3739869	5222999	TGCAGTCTCCAGTTTGGCATCACTGTTAGAGTTAGATCTTGCCCG	45
7083617	7083617	TGCAGTCTTCAAGGTAAAAGAAACAAAAAGACCG	34
3739682	4091969	TGCAGTGAGTGAGTGCTCAATTTTCACCG	29
7090756	7090756	TGCAGTGCAGCGCTCTGGTAGGATGAACTTTAGTCCCG	38
3355776	3355776	TGCAGTGCCAATGATACTGATTGTTAAGTATGCTTTTTTTTGACCG	46
7071305	7104047	TGCAGTGCTAGAGGTGGTGCGTCACACCGCGCCG	34
3736797	3736797	TGCAGTGGATCTTGCTCCTGTTGTACAGCGAGTAGCAGTTGTAGCGCTACCCTGGCCG	58
7071941	7071941	TGCAGTGGCCCGTGTCATAGGTCAGTTACCAATTCCCG	38
3364760	3364760	TGCAGTGGGCGCAGTTGAAAGCCAGCTGAAAATGAAGACCG	41
3358437	3358437	TGCAGTGGGCGGCTGATTTCTCCAGCGATTTGGCCAAGACCG	42
4094304	4094304	TGCAGTGGTCTCTAGCTTCCTAAATATTGGTTTAAATCCTGGAATCTCCG	50
5204084	7064025	TGCAGTGGTTGTTGGACGGCGGTTTGTGATTGGCCG	36
5209451	5209451	TGCAGTGTCGCCCATTTTTGGCTGAACCCG	30
5768518	5768518	TGCAGTTAGTTTGGCAGAGTATGTGCTATCACGGTATCGCCCG	43
100005517	411426	TGCAGTTCAATTCTCCCCCAAACGTTACCG	30
3738563	3738563	TGCAGTTCACCATAAAACACATCAAAAAATGATGTCCG	38
100005523	7085061	TGCAGTTCAGTCTGCTGCACTTTCTTCCTCCTCTCGTGGCATTTGTAACCGTGTGCGTCCG	61
3603038	7575757	TGCAGTTCATCTCTGTAAATAACCCTGGAGTCGGGCCTTAGTTACTCCG	49
100005537	7085061	TGCAGTTCGGTCTCCTGCATTTTCTTCCTCCTCTCGTGGCATTTGTAAGAGCCTGTGTCCG	61
100005539	16522360	TGCAGTTCGGTCTGCTCCATTTTCTTCCTCCTCTCGTGGCTTTTGTAGCCGCCG	54
3602544	5498608	TGCAGTTGAAAATGATGGAGTTGCACTTGCCCCGCTCCGTAGATTCCG	48
4500077	4500077	TGCAGTTGAGCTGCCAAACTGAAAATTATCATTTGCAGCAAGCTCCG	47
3899372	3899372	TGCAGTTGCAATTACAAGACACGGTTAGATCAAGGAGTCTGCTTAGGTGCCG	52
5768527	5768527	TGCAGTTGGAAAAGAAAACAATCGGCGACCGTGCCG	36
3587200	3587200	TGCAGTTGGGTAACGACTGACGGCCGATGTTTGTCCG	37
3900272	3900272	TGCAGTTGTAACAAACTGAGAGAGAAGGGGGAAGCTAAAAACTCCCACTGAAGTGCCCG	59
4091869	4091869	TGCAGTTGTCGACGAGAGGCTTCGACCGACGATGTGGGATGCTGGAACCG	50
7502005	NA	TGCAGTTTCATGTGCAAATGCGCCG	25
3357486	3357486	TGCAGTTTCGAAAGGAAAAAGTAGGGGTCAAATCGATGTAAGAACTGTCGCCTCCG	56
3359398	7070575	TGCAGTTTGATCCGTGGCGTACCGACGACGAAGAGCGCGGCCG	43
7099693	NA	TGCAGTTTGCTTCTTTGACAATCCTCCCG	29
3341747	7068287	TGCAGTTTGTAAAGCCAGTGGACAAATTAGTTCTGCACAGTCCG	44
100005576	7095752	TGCAGTTTTGCGTGAATATTGTTTTGCTTGCCATTTGCAAACCGTAAGTCCATTTCCG	58
100005577	7090736	TGCAGTTTTGCTTGAATATTGTTTTGCTTGTCATTTGCAAACCATGCGACCGTTTCCG	58
100005582	7100034	TGCAGTTTTTTAGAAAAAGACCCTCAAACATCATGCATTTAATAACTCCACAACCG	56
3351583	3351583	TGCAGAGTGAAGTCTGAACCCTGGAGTGAGTCTGCCTCATGTAGTCAAATTCGGGGAATCGGTACACGG	69
5041801	5041801	TGCAGATCGGCGAGCTTCACCCTTCCATCTCCAGGCTTACCTCTCTCCAATACCTCAACCTTGCCTCCA	69
3736785	3736785	TGCAGTCAACGGGCAGGCGCGGGGAAGATGGGGGCGTCAGAGGAATATGCCGCAGCAGTCGCTACGGGC	69
3581882	3581882	TGCAGTGCGGTGGGGGACGGGTTGAAGGCCTGCCCGCTGTATAGGTATTCATTCAAGGCAGCATCATAC	69
3346112	3346112	TGCAGCATACTAGTGGACCAGCCCATGAACTAACTGGGCAGTGCAAAAGTTCATAGCACGAAAATATCA	69
3596557	3596557	TGCAGCGCTGCTCGGGTAATGTGCAAGAGTGAGGAAGAACTGTCGGAATGGGGAAGTGCCCG	62
3888937	3888937	TGCAGAAATTCTACTACAGATCTACAATGCTGGCTGGACGCTTGCACAAACTTATACCTACGGCAAGGA	69
5485914	5485914	TGCAGAAATTTGCACCCAAGGTGACTTGAACCCAAACCCACCAGTTTTTTTTGGGCAGCACTCTGCGCC	69
4092698	4092698	TGCAGAACGCGGATTCGTGGTCCATCAGAGATCAAGCCCACGTGCTATGTTATGTTTTGTCGTACGTAC	69
3363367	3363367	TGCAGAAGAGTATCATTGAAACAGACTTCACCTATGTTTATAATAGGTGTTGTGCATTGCTGTGATCGC	69
3343153	3343153	TGCAGAAGCAGAGCGCCAACCTCTTGTCTCACAAGTCACAACAACAACGACATGGCCGCCTCTGTGGAG	69
100020348	7087520	TGCAGAAGGGCCTCCATGGCAGCGGCATCCGCGCGCTCCGCGTCGAGTCGAGCCTCCGCAGCCG	64
3587678	3587678	TGCAGAATAACAACAGAAATGGACGGAGCACCAGTGAAATGTAAGGATATGGCATGAAAGCGGATCCCA	69
100020360	4101254	TGCAGAATATGATTATACAGTGTACGCGCCAGCTGGAAGATCGAATTATCAAGTTGTGGTTGATGTGGC	69
3889406	3889406	TGCAGAATTGCAGAGGGTCATCGCACATCTCGAGAACCAGGCCTCTGAACCGACGCACGCGATAACGTG	69
3747295	3747295	TGCAGACAAGGCATCAGAAAACATGGCGAGAGCAGAACAGGTTGCTGGGGGAGTACGAGGAGATGGAGG	69
5208028	5208028	TGCAGACCACCATCGACCTCTCTGGTGTGGTGCAGAGCACGGCTTACATCGGCTTCTCATCGGCGATGA	69
100020399	3895632	TGCAGACCTTCAAAGTGTTCTTCAAGCTTTCTCACTTCGTCGACGTATGCTTCCATTAACAGACTCTGA	69
5218176	5218176	TGCAGACGGCCGCGAAGCGCACCGACTCGAGCGGGCTGATGCGGCAGAGGATCTCCTCCGTGAGGTGGA	69
4095565	4095565	TGCAGAGAAAGAAAAAATGCATCGGGTAATTTCAGCAACTAGTGCTATGAGTGAACCATATAAGACAAA	69
7492710	7492710	TGCAGAGATCGACGGAGCAGTCGTCTCAGATGGCATGAGCTTTCCTTGGTACACCTTCAAGGAGCTGCC	69
7499882	7499882	TGCAGAGATGACGCTCAAGACATTCGTTTTGCCGCGGTTGGAGCCCAGCATGATCTGCACATCGCCCTA	69
3584165	3584165	TGCAGAGCATCCAACTGGGGCATGGTAGCTACAAAGGACCAGGACTAGTTGCACGTGAGCAAAGTTTCC	69
3734487	3734487	TGCAGAGCTCATTGGTGGAATAAAACTGAAATACTGGCAGGGGGTAGGAGAGGCGTGCTTCGCATCCAA	69
5041433	5041433	TGCAGAGGCAGTTCGCAGCACAAACTCTATCCTCTTCCATCTCTTGCTCTTTCTTCCCCCCTCGCAAGT	69
3909275	3909275	TGCAGAGTCACCTTGGTGCATTATAGGTCATGAATCCCGAGGCCGCCCAGGGAGAGAGGGCGGCAAACA	69
3347044	3347044	TGCAGAGTGCTTCTGCAAATTCGTAAAGCCTTTGAAAGACTTTATAACAAGCCAGGGTTCATCTTCTAA	69
7463288	7463288	TGCAGAGTTCAGCAAGGTGTCTCCCTGTACAGGATTGAGCGATAAGTGCAGATTTGATGTGCAGAAACC	69
3901984	3901984	TGCAGAGTTGCAGGACGCAGTGAGTCAGTGAATGAGAGCAGCCACATGGAGAAGATAGACGGGAAGAAT	69
3581828	3581828	TGCAGATAAAATGCAGAGAAAAATCAAGTAACACAATAACAGGAAATGAACACATGGATAGCTTAGGTT	69
3585350	3585350	TGCAGATAAAATTGAGATTTTTTTTTGAATTTGAAATTGAGAGTTTTTCAATAGGGGGAAAACGCTTCA	69
7463290	7463290	TGCAGATACTTCCTCATAGAGTGCAGCCTCGCTTTCATCGTGGCGTTCCTCATCAACGTCGCGGTGGTT	69
3740571	3740571	TGCAGATATTGACTAGAATCCAATTCAAGATTGGGGGGAGATGGAGCGCAACGACCCTCCACACCCTTG	69
3346293	3346293	TGCAGATCCGAAAGAAAATCTTGCTACAGATTGATATTGTAATCTGACGACATGGATATTTACTTTATG	69
100020534	7086417	TGCAGATCGGGGGGGGTATGTTACTGCATGTACCTTTTCTGTCGAGGGCGCTCCACTGGGGACTCCACA	69
3593743	3593743	TGCAGATGAAGTAGTAGGTCTTGGTCTCGTTGAGCTCGAAGGCGAAGCTGCGGCCCTTGCTGTAGTTGT	69
3905609	3905609	TGCAGATGCAGAGCGCCACAGACGCGCTGGTCTCTGTGATGTACCCGCAGCACACGTCGCAGATGATGG	69
3593646	3593646	TGCAGATGCAGGTACGCACCAGGCGCCGTCTCTGTTGTTGCTTGGTGCCAGTGTTTGTCTTACAGATCA	69
7067864	7067864	TGCAGATGTTGGCTTAGATGGAACAAACTACCGATCTACATAAATTTTGATTTTGGGAAGCCCG	64
100020560	3746766	TGCAGATGTTGGCTTCGATGGAACAGAACTCCCGATCTAAATAAATTTTGATCTTGGGAAGCCTCCCGA	69
3745777	5799712	TGCAGCAAAGATATAGCAGTTCAGACGTCGTTCTCGTAGGAAAAATGACGATGTTGGTTGTTGCAATAG	69
7097127	7097127	TGCAGCAACATAAACCAAAATTGAGACCTGCATCAATCAAGGGTTCTTACCAACTCAAAATCAGCACCC	69
5486147	5486147	TGCAGCAACGATGGCAGAAGGACCGCTCGCATCTTCGCCGTGGAGCTTGACACGATCCTTAACCCCGAG	69
4104295	4104295	TGCAGCAAGGTTGCACCGCGGCGGCGATGGCGAACTCGCCGCCTCCACGCTCAAATTCTTGGGGTTCCT	69
3747758	3747758	TGCAGCAATTAAACAACTAATCAATCCATCATGGTGTATTTTGAAGCATCAATTTGAATGGAGCAAAAA	69
3732711	3732711	TGCAGCACAACTTACATGCTTGTGTACTTCATCGGCCAGAAGCTCGGTGTCGCGTCACAGGCCACCGTG	69
100020623	4102357	TGCAGCACCGTGAGGGGGACGAGGTTGACTAAGATGCCATAAAGGTCACGGAATTCGACCCAGAGAGGC	69
3350565	3350565	TGCAGCACCTTGGGAACGGCCAAGTCTAGGGCGGCATCACTGCTACCAGTGGTACAACCGCTCGACCTT	69
3600727	3600727	TGCAGCACTTGAGGCTCTGAATCAATCTGATCGAAACTACCTAGCACGTACAGTCTGGAAGATACATAC	69
3594841	3594841	TGCAGCAGCGTCCATGGGGGACTGCGCCGTGGAGAACGGCCACGCCCACCCGAAGGAAGAGGACGCGCC	69
3352156	3352156	TGCAGCAGCGTCGACGGCCTCCACACCAACCAAGCGCATCGCCATCCAGGTCACATCTTCAATCTTCCC	69
3348877	3348877	TGCAGCAGGCATCGCCCTCCACCACAGAGAATTAGCTGAAGTTTCAAATTCGTGCTGAGAGAATGTGTT	69
5043817	5043817	TGCAGCATAACGCGTCGAAAGAAATGCATCCGCAACGGTGACCACATGAGGAGAATCAATAGCAATTCT	69
3734597	3734597	TGCAGCATCAGATTTGGTGGCATATGCTCAATCCCAACAGCGAGATGAATTATGAATGGCAGCGAAATT	69
3907970	3907970	TGCAGCATCATACTGCAATATTTGTTGGCTTCACACCAACTCTCCATGAGGACGATGGCATCACACCAC	69
3585024	3585024	TGCAGCATCCTCACCTGACCCAGCTAGCACGGTCCAGGCATCCAGCTATATCTTTCCGATCAGCTCAGG	69
4104986	4104986	TGCAGCATCGTACTCTGAGTCGGAGGTCAATGCTAGCAATGTGCAAGGCTGGAGTCGAGGAACGATCAT	69
3356666	3356666	TGCAGCATGCCATGGCCACCACCACCTCAAGCTCCTGCAATGCCACTGTTCACACGAGCCAGCTGGCCA	69
3576074	3576074	TGCAGCCAAGGTGGCCATTCCCTACAAGGCTGATAGAGATGATCCTGACAAGAAGCCCCGCATAATGCT	69
3355748	3355748	TGCAGCCACCTGCGTGCGCTGAGACACGACGAAGGACGAATGGGAAGAGGCGAGGGATCAGGTTTACCT	69
3732825	3732825	TGCAGCCCAGCCAGTTGTGCTGGAGGCAGCGGCCCAGCAAACGGACAGAAAGCAGGGAGGGGCCCAGTA	69
100020748	3364406	TGCAGCCGAGGCACCCTTGTAAGCGCCTTACCGCCAACATCCATTGATGTGGATGCACCGACGCCTTTC	69
3580687	3580687	TGCAGCCGCTTAATAATCTGCTCCATGGATTCAGTCATGATGGCCAGACCCGCGGTAGCGCCACCACTT	69
3356541	3356541	TGCAGCGCAGCTTCAGATGTCACTGTCTATGTCTGGTTCGACCATACGTGAGAAGGCTCGTTCGTGGCT	69
3343592	3343592	TGCAGCGCATCTGTGGAAGTAAGATGTTAATGCCAAAACTCAAGACTATCAAGACAAGGGGCTGCTGGA	69
100020839	4490383	TGCAGCGGTATTTCGCGGACCCTAAAAGGTAGCAAAGCTCCTGCGTTGGCACGCGGATAGGGAGGAGAA	69
3349921	3349921	TGCAGCGTCTACACACCGCATGTGGCTGAATGCAATCGTTTTCTAGGAGACGTGAGTCGACCG	63
7354961	7354961	TGCAGCGTCTCCTTGCCGCCGAGTCTCTCCGTGGTGGTCTAGTGGTTGTGATCTCGACCCGCCCCAATG	69
100020856	5219148	TGCAGCGTGCGATATATGAGGAGAGCCGAGCTCCTCCCGAACCCCATGGACGCCAGAAGAGGCCCCGCC	69
3905601	3905601	TGCAGCTAGCCCGTCACGATGCTCGAAGACAGTTGCCGCAGTTTCTCTGGAAAGAGAGATTGGGGATGA	69
3585646	3585646	TGCAGCTCACGGCTGCCACTCGTTAGTCCCACACTTATGCCTGAATGGATGATATCTCTGTCCGCGAAG	69
100020908	3898102	TGCAGCTCGTCGATGATGGTCCTGAGCCTCATGATGTATGACTCGATCCCCTCGCCGTCCTTGTACCGA	69
3356474	3356474	TGCAGCTGAGGAGGGCGGGCAGCACCATGACGAGAAGGAGCACAGGCCGATGTTCAGGAGAGTCAAGGA	69
3599541	3599541	TGCAGCTGAGGCCTCCACTTCCCTCTTACACGGCTGTTTCCATGGCCACTTATACCGTGCTGATCCGCT	69
3742636	3742636	TGCAGCTGGAGCCAGCGCGCCGCACCGCGCTAAAACAGCCGAACCGCGCACTGCAAACGGTTTTTTACC	69
3582216	3582216	TGCAGCTTCCAGTGGAGGTCCTGGTTGATGAAGCTGAGCGACTCGATGGACGAGGCGATGGCGCTGCTC	69
3888557	3888557	TGCAGCTTCGGCGCAGGCCACGTGTTCGACGGAATGTCCGAGAGGCTCAACTACGAAGAAAACATCGAA	69
3362472	3362472	TGCAGCTTCTGCTTCAGGGAGATCGCCGAGTTCGCCTTCAAGATGAAGGCGTACAGCCACGCGGACCGA	69
100020973	401328	TGCAGGAAAGAAACAGACCTGCCTGGGAGTTCGGCAACGCGGCAGACCGCATGAGGCTGCGCCCCAGGT	69
3747459	3747459	TGCAGGAAATTAGATTTTTTTTCCCGCAACAAATGTTTTGTTGCAGAAAATTAAAGAATGATTAGTGTT	69
3360313	3360313	TGCAGGAACCACTCGAACCAGTCAGTAGCTAAAACCATCGCATAAGCTCCCCGCAAGAAACAGCAAAGG	69
3362526	3362526	TGCAGGAACTCCATTGTTGCATGTTGCTCCCCCGCGTGGACAGTGGACGGACGAAACGATTTTTCAGAT	69
3602474	3602474	TGCAGGAACTCCGTTGTTGCATGTTGCTCCCCCGCGTGGATTCCCCCATTGGCTACAAGAAAGAGGGAT	69
100020982	5200389	TGCAGGAAGAAGACACGAGCCTGCGAAAGGAGGAGGCGCGTGGGGGTCCTGCTGAGGGTGGTCGCCGAG	69
5498002	5498002	TGCAGGACCCCGAAGTTGCCATGTTTCTATGCTCGAGCAGGTCCGCTGTTGGTATGGAGCTCCG	64
3899320	3899320	TGCAGGAGAGGAACGCCATGCACCCAGGAACCGTCGACTGCTGCCACCGTCCTACCACCCTCGCCGAGA	69
3904179	3904179	TGCAGGAGCACCAGTGCTAAGAGGAGGAGGAGCAGCAAGGGGAGGGCGACGTCATTGAAGTGCGTGGTG	69
3596324	3596324	TGCAGGAGCTCCCTGCGGCGCAGCGGGCTGATGCCGTGAGCAGCCTGGTGTACGAGGCCACCGCGCGGA	69
4498606	4498606	TGCAGGAGGAAGGCCAGTTTGCGGGTGCTCGGAGGCGGGTCGAATGACCACTTGATGTAGCGGCTCAAC	69
100021040	3897947	TGCAGGAGGGGCTTCTTTGGCCTGTCCATGCCAAGGGGAGCCATGGTCACCGTGATCTTCGTCCACCGC	69
100021046	7087522	TGCAGGATACCACGAGGGCCAACGACGGACCACGGCAGCGGGAGGGGAGGTTGGAGGCGGGGCGGTCGG	69
6211242	6211242	TGCAGGATCTGCAAAGGTAGAGACGGGGGCTTGCTGGCTAGCACGGTGCCGCGGAGGTGTCGTCCGTGG	69
4092113	4092113	TGCAGGCAACGCGCGGCACCACATACGGCCTACTCCTGCTTCTTGCAGGAGACGGTCGCGGATCGCTGC	69
3891478	3891478	TGCAGGCACACACAGTTGCAAGCAAATCAACATCATGACGGATGATGGATGATGGATATAAGCGGAGCA	69
3588774	3588774	TGCAGGCCGATATTCTGCCCTGCGTGCGTAAGCAGTCGTGGAAACCCTAGCTACTGTAGCTGGCTAGTC	69
5201687	5201687	TGCAGGCGGACTCGTACGTCCGACCAGATGATCGCGCCGAACTGGGTCGGCTCGACCGTCGACGCCATT	69
3362956	3362956	TGCAGGGACGACAACGGAAAAAGGCTACCGTGCCCTGCTTCAACCACCTCACCAAACCATGTGTTTTCT	69
5218655	5218655	TGCAGGGCACAACCCGCCGACGCGGCCACCAAGGGCACACCCTCGCCTGTGCACGCGACGTGGAGAACG	69
100021221	5758146	TGCAGGGGATATGGGGCAGCGAGGCTCGAAGAAGCCATTCGGAGAGGAGACAAGGACGACGGCGGGGGA	69
3351900	3351900	TGCAGGGGATGTCCGTAGCAGCAACGGTCAACTGCTTCTTCCCAACAGCCTCCCCGACTTTGTCGCCGA	69
100021237	6211921	TGCAGGGGTGTACTTCTTCACACACGCTCGCCACTTACCGCCATGTACACGTCGTGTATCTCGACAACC	69
100021238	7096067	TGCAGGGGTGTCCCAACTTAGCCCATCACAAGCTCACGATCTGCGGCAACTCCAAAGTGGGAAGACCCG	69
100021240	3906324	TGCAGGGGTGTCCCAACTTAGCCCATCACAAGTTTACGGTCTACGGAGTCGCAACTCCATGTTGGCAAG	69
3888098	3888098	TGCAGGGTCGATGGATTCGATGATCACCATCCACCCGACCAGGCCTAGACGAGCGAAGAGCGGTAGAGG	69
7064508	7064508	TGCAGGGTTGGGCGGCCCAGGTCTCGGGCCTCTTGGAGCGGCTGGAGGCTATCAGTGGCAAAGTGGTTG	69
4095111	4095111	TGCAGGGTTGGTTTTCCATTTATTACAAGATTAAGGGCATTTACAATGTTGACCCTTAATTCGCCCGCA	69
100021270	7096268	TGCAGGGTTTGATCTTTCGAAATCCGTGCTCGCGGTTATGTGGAAGATGGAATTTTGTTAATATCCGAG	69
3347529	3347529	TGCAGGTAAACTTTTGTTTTTACAATCAACAAACATGCATAATTGACGCTCTTTGCATGCATCCGAGAT	69
100021279	400008	TGCAGGTAGGGATGTAAATGGTACGGATAATTTCCGCTCCGAATCCGCATCCGCACCCGTTTTTGAGGA	69
3889202	3889202	TGCAGGTCCATTTACATAGGTACGTACGTCCCCGTCGTTGAACCCGTGCGTGCACGGCATTGTGTTGGG	69
5210968	5210968	TGCAGGTCCTGGGCGGCGAACATCTCCGAGCGGCTCGCGAGGCCCACCCCGCACGTGTTGGCGATCGAG	69
5138868	5138868	TGCAGGTGAAACTTTTTGCTAATGGCAAACACCAGAGACATACATTTTTCTCCCTACTCAAGGTGAACA	69
100021308	7412911	TGCAGGTGCGGATAGTCCCTGCCGTTGGTGTGAGGGTATCAGTGTCCTTCTTAGGAGGTGTTTGGTTCT	69
100021319	7098319	TGCAGGTGGTGCTCTTCTCGACGACCCCCAGTGCCCGAGTTGCTGCTGTTTTGCTTTGAACCGTCAATA	69
3731634	3731634	TGCAGGTGTAGTTTGGTTTTTTGTTCCTGATTTCAGGTTGTGGCTTTAGCATTGTTCTGCTTCTTACAT	69
100021334	3364109	TGCAGGTTTCGCATACTTCTGTAACTCCAAAAAAATAAAATAAAAATTGGTAAACGTGAGGAATTTGTC	69
3349288	3349288	TGCAGTAATGTTTTATAACAGAAGAGTGCAGTCATGGTCATGGTGCAGTACTCACCTGAAGAGCTGCAA	69
100021347	4497078	TGCAGTACAAAGCACCTTATTATCAGTAAAAGAAATTACAACCAGGCCCTTTGACCAGCAAACGAGCCG	69
3591443	3591443	TGCAGTAGCTCACATGTAGGTGAGTGAATGCAATCTGAATTCTGAGCTAGCTGACCGCTGTGATCAGTG	69
3347368	3347368	TGCAGTATCTGCACACCACATGTGGCCGAGTGCAATCGTTTTCTAGGAGACGTGAGTCGACCG	63
100021390	4093931	TGCAGTATGAAGCGTTCGTGGTGTCCATTATGGCTGTCTATGAGGCGCACTAGGGGATGGGAGGGAGCG	69
100021406	7095497	TGCAGTCACTTACTTCTTTTCTTCAGCCTTTTCCTCACCCAAAGGCTTTGATAGTCTTGTTACCCGAGA	69
7086749	7086749	TGCAGTCATCGTCCAGCCTCTGCGGGAGCCTATCCTGCCAAGGCGCGCTGGGGTGGTTCGCGGTGGGAG	69
5757551	5757551	TGCAGTCCAACCCGAGTCACCAGGAGACTATGGGGTACTTCAGCAACATCTTTAATGTGACATTTCACT	69
5800178	5800178	TGCAGTCGTCCCCAAGCCCCGCTCCGCGCCACCCTCGCCGCATGCCGTTCGACCGTCCGTCGCCACCGC	69
4100379	4100379	TGCAGTGAAGTGTGGGTCGAGGGGCAGGATGCAATGGTGGTGGAGACTGTACACGAGGAGTTGACTGTG	69
3904786	3904786	TGCAGTGACCACCTCTCGGCGACTGATCTACTCTGTCTCCCGTCGCATCGTCGCGGGGCTTCCTCGCCC	69
3595316	3595316	TGCAGTGAGGATGAGTACGCCATCGCCGCTCTCAGGAACATCGATGATTACTTCACCGACGAGCCACAG	69
3361954	5226566	TGCAGTGCAGAGCCTGCATGCCACACAAGATATAGATTAAGATGCAGTTTGAAGCAAACCAATAGAAGT	69
3888462	3888462	TGCAGTGCCAGAATCGTGTGGCAATATCATCTGGTTGGAAAACAATGAAGTGTTCCTTCGGATGAAAGT	69
3349441	3349441	TGCAGTGCCTCGGGCCTTCCCTTTGGCTATTGCCACGGCCACATTGAAGCAAAATTCAACACCG	64
3351522	3351522	TGCAGTGCTGCCTGCACAAGACATGCTTGGAGGAGCAGCGAAGACAGGCCAGAGACTGAGGCAAACCAA	69
5214472	5214472	TGCAGTGGCGGGGCGGCTTTTCTTTTATAACTCGAACTAAACGCGATGTAATGAAACTTATGAACTGGC	69
5802161	5802161	TGCAGTGGTACACGAACCAAAAGAGATGCTGGTGCCTAAAGTGGTGCGGTGATCAGTTGTTTCAAATGT	69
3738513	3738513	TGCAGTGTCGATAAATTTGCAGGATCAATTAATAAAACAGGCCCAATTACTAACTTGTGGGCGGTATAT	69
3749249	3749249	TGCAGTGTTTTTATACACGACGAGAAACACTAACAAAACACTAGTTCTCTCCTTAAGCATCACAAGCCC	69
3750949	3750949	TGCAGTGTTTTTCCTCGTCTAGAGTGCCCGTTTTGGACCGCCAGCAAATATAGCTGCCAAGTAAATTAC	69
5226766	5226766	TGCAGTTAGCACACACCTACACGCACGAAAGACACGTACGTCAGAGGCCGATCGAAGAGGCTTGCTGAG	69
5043911	5043911	TGCAGTTATTGCTGCTTGTGCACATATTTCGTGTGTATATCTTGGAGAGCAGTTGCACGCGCAAGCTGC	69
3899963	3899963	TGCAGTTCATGCCGCGCGCATCTGCCCGTCAAGCCGCCGCGGTTGAGACGAGACCCTCAGCGAGGAGCG	69
3584966	3584966	TGCAGTTGCATGTCTTCTTCGTCGCCAGCCGCCAACGTCTCCATGAAGTCAACTGCCACCTCCCCGAGA	69
3740249	3740249	TGCAGTTGCGCCTGATCTCGCCGTTGCCGCCAGTGATTGGCGAGATGTTGCCCATCTTCACCATGGACT	69
3746572	3746572	TGCAGTTTGATGGAGCCATAGAATCGAAACGATGTATTTGTAGGCCTTATAGCGCATCCGATGAGGACT	69
3343282	3343282	TGCAGTTTGGAGCGTGGGACAATAGCAGTCAAGATTATGATACATGCCATTAGGCCTCCACTCTCCGCC	69
100021580	4101024	TGCAGAACTTTCTAGCTCTGTTGTGGTTGATTGGGCTGGTATCGTGATCGGACCG	55
3353441	4096683	TGCAGAAGATTGGGCCACGCCAAAAACTTCTGGCGTTTCTGGCCTACTAGTAGCCG	56
16524015	NA	TGCAGACCACGCATCTCCCGCACATGCCG	29
3586842	3586842	TGCAGACCCAACATACCCTCCCGTCTCTAGGGTAGGCGCGCGTGCCCCG	49
4099155	4099155	TGCAGACGCCCGTAACTGTTCTTCTTGCTGTCCGTATATATTCTTGCCCAGTTTGTCTCCG	61
3359927	5488257	TGCAGACTCGCCTCAGTACGACGTACAAGTAATTAGATGAGCAGGGACTCCACGCAGCCG	60
100021610	7068337	TGCAGACTTATTCTTTTCTTCAGCCTTTCCTCTCCCAAGGCTTGAATAGTCTTGTTACCCG	61
3900576	3900576	TGCAGAGAAAAGGACAAACAGGAGAGAATCGTGGAGCAAAGTCCG	45
3749206	5792666	TGCAGAGAAGCAGACTGAGTAAATTTGTCCACGCCG	36
3578435	3578435	TGCAGAGCACGGCGTACGTCGGGTTCTCATCGACGACGGCCATATCTATGATGTCCG	57
3746742	3746742	TGCAGAGGACACATCCTAAATTGGTGTTCTTTGCAATGCCCTTGTGACCG	50
7103426	7103426	TGCAGAGGAGGGGGCGCGCCGTAGTGCATGGCAGCACCG	39
3355979	3355979	TGCAGAGTGCTTCCTCCAGATGAAGTCGCCCACCTCCTGCCG	42
16506808	16506808	TGCAGAGTGGCGCCTGTGATTGCCATCAAGTGCCCG	36
7095978	7095978	TGCAGAGTGTATTAACTAATCATGGTTAGCCGTGTCCCCG	40
100021653	7095990	TGCAGATCAATGGCTTGGTGATCCACATCCTTGTAGAGACCG	42
7500067	7500067	TGCAGATCCAAATAAAATAGCACTTCTAGGGGATGCCCTTGTTATTGCCG	50
3342611	7063563	TGCAGATCCACCCACGCCCTCTCCATTGCTACTCTACCG	39
7465016	7465016	TGCAGATCCCCATCACCGCGCCACAGCCCTCCACCCGCTGCCG	43
100021659	7095816	TGCAGATCCGAGGACTTGTACAGTTGAAGCAAGCGTTCCCGACAAGCCTTGCCCCG	56
3589571	5788658	TGCAGATCGGGTGATAGGAAGGCCTACGGTGGTGCTACAGCTCAGGTGAGAGGAATGCCG	60
7093827	7093827	TGCAGATGATGAACTTGCTGACTGACAAAGAGTCACACGCCTCTCGAACCG	51
5046769	5046769	TGCAGATTATACGAGGGGTCTTGGAAACTGTCATGACGTTTTGGTGACGAAGGTCACCG	59
3748642	3748642	TGCAGCAACCGTGACGGGCCGATGGTGTGACTGTGGGGCTGGTAGGGAGCTGTGAGCCG	59
3908099	3908099	TGCAGCAATCACCGTGGATTCATTTCCGAAAGAGTGGTCATCTGGCAACACCG	53
7467956	7467956	TGCAGCACAAGTCGCGTCATCCAAGTGAATGGCGGGAGCATATCCGCCG	49
3355221	3355221	TGCAGCACCGCTTTTCCCCATCCCATTCGCATCGATCTAGTCGTGCTGCGCCACGGCCG	59
3739766	3739766	TGCAGCACTGTATGAGATTCCAACTCGAGCCG	32
100021713	7095929	TGCAGCATATGCCGATACCCGAATTGAAGTGGGACAAGCTTGGCATGGACTTTATCACCG	60
3588867	5492856	TGCAGCATCTTGCTCACGTTGCTGGCGCCGAAGACCCG	38
7091919	7091919	TGCAGCCACCTCCGCCTGCCTTTTCCCG	28
7089445	NA	TGCAGCCAGCCCAATAGACCAAACCG	26
7071438	7071438	TGCAGCCAGGGTTGCTGCTGATGATGCGGCTGCTTCTTATGACCG	45
3899052	3899052	TGCAGCCATCCCCCAATCCACTACAACCTCCTCCCTCGCCACCG	44
3353005	3353005	TGCAGCCCAGACCTGCCGACAATCCCATTGAAAACAGGCTAAGGTTCAAAGTAGACCG	58
100021743	7095180	TGCAGCCCCTGGCAACTTTGGTTTGCCGTGGGTGAATCTTTGCTCTTGCAGCCCCCG	57
100021749	7095374	TGCAGCCGCAGCTGCGGCGGCCTCCTCCATCCTGGAGGCGATATAGGCTATATCCCG	57
3356933	7103734	TGCAGCCGCTGCCCGCTGTCCATGGTCCGTCCATGCCG	38
7072050	NA	TGCAGCCGCTGCTCCGTCCACCGCCG	26
5206967	5206967	TGCAGCCTCCGCAGATGGAGATCTCGTCCG	30
3346327	3346327	TGCAGCCTCTCTGAATCGCTGCAACGACCTAGTCAAACCG	40
3893683	3893683	TGCAGCCTTGGAGCTCTTTCCTGAAATTAAGAGCGCAGGATATAATGCTGGCCG	54
3740660	3740660	TGCAGCGAGAGAAGAGGAGGGAGAAGGGGTAGGCGGACTGCCG	43
5216392	NA	TGCAGCGATTTTTTTTTTCAAGGGGAAAACCG	32
3906323	3906323	TGCAGCGCCATGAACAGACCTGCACGGTCACCAGATCGAGTCAGCAACAAGAACCCG	57
3603040	7094061	TGCAGCGCGTATGGGTCGTTGTCGTACATGTCGGCGTGGAAGATGAACCCCCGCGCGTCCG	61
3582241	5203647	TGCAGCGCTACTGCGCCGTGCCATCTCGGTTCCCGTCCAGCCG	43
4485958	4485958	TGCAGCGGAGTGACCTCCAGCGGCAGAGGAACACCG	36
7088724	7088724	TGCAGCGGATCGGGAGCCTGCACCTGTTAATCCG	34
7415543	7415543	TGCAGCGGCCATATCAACCAAGAGATAGGATTTTCATCACCCG	43
5040580	5040580	TGCAGCGGCCTGCATCTCTGATGCTGCAACCAGCCATGGCCG	42
3575929	3575929	TGCAGCGGCGAGCGCCTGCGCTTGCGTTTGCATGCATGTCCTGAATTCTTGCCTGCCG	58
3734178	3734178	TGCAGCGGGAGGTCGATGGAGAGTTGGGGGTTAGGTGGACTGGGCCG	47
3358701	NA	TGCAGCGTGTGTGTGTGTGCGTGAGCGTGTGTGTGTATGGCCG	43
7464123	7464123	TGCAGCGTTGGGATTTGAATCACCAGGTCCG	31
4484547	4497486	TGCAGCTAGCTAGCTAAGCCTGGGATGAGCTGGGCTGGGGCTGGGGCCG	49
5800871	5800871	TGCAGCTATGGGCGGCTCAACGCGGGGCGTCGCCG	35
3745305	3745305	TGCAGCTCAAGCTCCACACCTTCCTGGTCTGGCTATTCGTTGACTTCCTGATGCATGCCG	60
4092202	4092202	TGCAGCTCAATAGCTATGATGTTATACTGGGAGCAGACCG	40
7070723	7070723	TGCAGCTCCACCTCGCTCATGCCTGACAGCAGCATCCACGTGAATCTTGGCAAACCCCG	59
7468825	NA	TGCAGCTCCATGTCCATGGCCG	22
100021826	16523172	TGCAGCTCGCCGCCGCCGCCATGGGAGCTCGCCG	34
4499552	4499552	TGCAGCTCTTTCCTGGATGGTGCCCCAGCATCCG	34
3363842	7096506	TGCAGCTGCACAGGCACCAAGGACAGTGGCCATTGTAGGCCCATTCGGGTGCACCG	56
3747384	3747384	TGCAGCTGCGAGTTGCAGCTGCAAGTTTGACTCGGGACAAACCG	44
5037595	5040962	TGCAGCTGCGGCGCTGAGGAGTCGTCGCAGGCCAAGGACGCCAGGCGGCCG	51
4493056	NA	TGCAGCTTCCTCCGTCGGCTGGTACCG	27
3584440	3584440	TGCAGCTTGCTTTGGTTGTGCGGGCGAAGGCACAGTGGGTCGTTGACCCG	50
3576095	5497969	TGCAGCTTGGAACAGCCCAGGCCTGCGCCGCGCTCCTCCAGAGCCG	46
7071133	NA	TGCAGGAAAATCAAGGGTCTTGCTGATGAGCTCGCCG	37
3884410	3884410	TGCAGGAACCGCCGTCCGCCCCAGCCAAAACCGCGCTCTCTCCG	44
5215228	7106332	TGCAGGAAGTCGCCGACATTCACCACCAACGCACCTTCCATCGCCG	46
7071537	7071537	TGCAGGACGACAGGTGGCTAATCGGCCACGCGCCG	35
4485498	NA	TGCAGGAGAGCGGAGTGCGTGGCCG	25
3597137	3597137	TGCAGGAGATGAGCTCCTCACTTGGCGACCAACAGCAGCAGCCCCGTGCAGGTGACCG	58
4485838	4494602	TGCAGGAGCAGCATAGCAAGAAACAAAAGTTAGCCG	36
100021864	7068847	TGCAGGAGGGCCTCGATGGCAGCGGCATCCGCTGCCCG	38
5217111	5217111	TGCAGGATTTCCCCTTACCTGCATCTACTAGCCCG	35
100021875	7095365	TGCAGGCACTTTATTGCCTCTGCACACCTAAAGGCTTTGTTAGTTTTGATACCCG	55
7073125	7073125	TGCAGGCATAACGATGGAGGTAGCGGCATGGACGTCGTCCG	41
4486323	NA	TGCAGGCCACACGCGCGGACGCCCG	25
3365373	5226352	TGCAGGCCATGGAGGCGATCGCAGGAGGCTCTGCAAGCATCTGCGGCAGCCGCCG	55
5496562	5496562	TGCAGGCGCTCGGGGACCCTGTGGACGAGCACAAAGCCGTCCTCAAGGTGCTCCG	55
100021907	7498846	TGCAGGCGGACGAGCTCTGGCGCGTGGTGGAGACGGGGCAAGGTACGGACCGCGACGACCG	61
16524510	16524510	TGCAGGCGGCAATTTGAGGCAAACTCCCG	29
100021931	7094910	TGCAGGGCCACCTTGGGGAAACCCGAGGGCTGGTATATACTTGTAGGCTAACCTATCCG	59
100021932	7094910	TGCAGGGCCACCTTGGGGAAACCCGAGGGCTGGTATTGTCCTATAGGATGTCCCATCCG	59
3747228	3747228	TGCAGGGCCAGGGGCGGACCCAAAACAAAATTTACCCG	38
5227097	5227097	TGCAGGGGCCTCCTCAAGCGCGATGACCCG	30
3597415	3740706	TGCAGGGTAGAGCACGGAGACCATGGTGGCCATCACGGTCGCCGTGACCGCTGGCGCCG	59
3577850	3577850	TGCAGGGTATGATGAGCTTAATGGCGACAAGGAGTATGTCGTGTCGTGGGACGAGATCCG	60
3884658	3884658	TGCAGGGTCGCTCGCTGGCAAGAGCACAAGTGCTGTGAGGATCCTCGCCG	50
7089003	NA	TGCAGGGTTTCTTGGACCCCACCG	24
3593058	5489502	TGCAGGTAGCATATCACATGATACCTATGTTGCTTCTCCG	40
3356284	3908628	TGCAGGTCCAGTACCCTGCCTGGGCTGGGGCACGGACGAAGGGCCACACTTGGCCG	56
5042066	NA	TGCAGGTGAAATGCAGCGGCCG	22
3592591	NA	TGCAGGTGCTCGCGCATTCGGAGCCAATCGTGGACAAAGTCCG	43
3887441	3887441	TGCAGGTTCCGCTCCGAGAGGTCGAGTGCAGTGACCCTCCCG	42
3592095	3592095	TGCAGGTTCTGAGGGCTCGGTCGAACTCGACGTCTCGCAGGAGTTCCCGATCCTCACCG	59
7099968	7099968	TGCAGGTTTATAATCTGGCGCGGCGAAAGAGCCG	34
7099972	7099972	TGCAGGTTTGCGGCCACCCTGCGGCGCCGCACCG	34
4485428	4499343	TGCAGTAAAATAAAGCGCAATGTGGCCCG	29
3900225	NA	TGCAGTACAAGACGAGATATCTGAAATGTTTGGCCCG	37
4102408	4102408	TGCAGTACCATGGAGAACAACCTAAGACCATCTACAACCG	40
6211092	6211092	TGCAGTAGACATCCAGGGCCGTCCAAGGCAATGTGCGAGCGGTGCGACTGCACCG	55
3584647	3584647	TGCAGTATGAAGGCCGTGGCGAGGATGACAAGGGAGAGCACGACCCCG	48
3350346	3350346	TGCAGTCAGTGATGCACGGGACCATCTATTTGCCACCTCTATTTTATTCCCG	52
7074603	7074603	TGCAGTCCATGGCGATGGATGGTGGTGGTGCGCTAAGGTTTTGCCG	46
3746815	3746815	TGCAGTCCCACACCTCCTCCCCGCGACTACGACGCGACCGCCCCATTCCTCTCCCG	56
4093490	4093490	TGCAGTCGGTCTGGAACGGCGCCGCGTACCACGGCGTGCACCACATGCCGCGCGGCGTCCG	61
3341923	3341923	TGCAGTCTGTTTTGCTCTCAGTTCATACCTCCCATTGGATTCTATATGTCCACACCG	57
5037587	5037587	TGCAGTGAGCGCCGAACAAGAGAACCATGGCCAGTCGACCACCAGTCCG	49
4102811	4102811	TGCAGTGCAGTCCCAGCCGAAGCGGAAATTTACGCGGTTTCGTGATATACCG	52
3364511	3364511	TGCAGTGCTATTAAGCGTCACACGATCAGAGACGCGCAGAAACACGACGGCGCAGTCTCCG	61
3358337	3358337	TGCAGTGCTCCGCCGTCCAGGCGTCGATCAGGCGCTTGAGCACGCGGTTCGTGTCCG	57
3737620	3737620	TGCAGTGGACGGCGCGTGCTCTGCTTCCTGTTGTTGCCG	39
100022058	16522360	TGCAGTTCGGTCTGCTCCATTTTCTTCCTCCTCTCGTGACTTTTGTAGCCGCATGCGTCCG	61
3897616	3897616	TGCAGTTCTACCCGAGCCTCAACCGCTCCAAGTGCTGCGCCAAGGGGATTTGCACCG	57
5205889	5205889	TGCAGTTGAGCATGGGGCTACGACTGTTCCG	31
100022075	5492263	TGCAGGAGCAGACTGTTCCTCAGCAATTCTGTCGTTGATCTTGGGGACCTTGGCGGCGACCTCAGGAAG	69
5041122	5041122	TGCAGATCAGCGGCGAGCGGAACAAGGAGCAGGAGGAGAAGACCGACACCTGGCACCGCGTGGAGCGCA	69
7465253	7465253	TGCAGGTATCCTTCCACTAATGTTGGTCCCATCCAATTTCAGAGAATTTAGCTGAACCAGGTTACCAAT	69
7497839	7497839	TGCAGCCTGGACAGAGCTCCGCGAGTGCTGATGATGAACCCCATGTCTGTGTTGTTGATGGCCCTCTCC	69
3745285	3745285	TGCAGAAAAGATTCGATACTGAAAATGACAACTTACACCAACATCTTGCATCATCATGTTGGCATAGTA	69
5220105	5220105	TGCAGAAACCACTATAATTAGAGAAGGGGGTGATTTGACTGGTATTAGAGACCTCAGGGGGTTACTTAA	69
3362742	3362742	TGCAGAAATTGTCATGCAAAATTCAGAATGGGGCAGCTCCTCACCAACACGCGGGCGCGGGACATTGAA	69
100022125	7585647	TGCAGAAGAAAATGGTTTTGGTTCAAGTGCTTATGCGGTACATTGGGATCCAGATCATGCCCCTTCAAG	69
5223191	5223191	TGCAGAAGAAGAAGCGCAGCGGGGGTGGTGGCGGTGGAGGCGAAGGAGGAGGATGCGGCGGGGGCCAGC	69
4091956	4091956	TGCAGAAGCAGAATTCAGAGCTATGGCTCATGGAGTATGTGAAGTCTTATGGCTAAAAATCATGCTGAT	69
4095938	4095938	TGCAGAAGCTGCTCTTGCTGCTTGATTAACAGTGCCCTCCTGTAAGCAGCACTTGCCACAGCATGGGAA	69
4092253	4092253	TGCAGAAGGCACCGAACTTGTCTCGTTAGCATGGTTAAATTGAATAACTCAAAATCCATGAAACCTAAT	69
5044161	5044161	TGCAGAAGGTGCAGGAGGAACTCGACGCGGTGGTGGGGATCGACGGCGTGGTGGAGGAGTCGCATCTCC	69
3586004	3586004	TGCAGAATCCCATAGCAACCTCAACAGGTTCAGTAACAGAGCTGCAACCACAACCAGCATCCCGTTCTT	69
100022156	7063491	TGCAGAATTTAGCAAATGAGGACTACTAACCAGATAACTTCAGCTTTTACAGAAGAAGAGGTTGGGATC	69
3909976	3909976	TGCAGACATGTCTACATCATCAACTAAACAAAGCATGTCTGTATCGCTATGGGATTATCCTGATAATGA	69
3578605	3578605	TGCAGACCATGAAATCTTAATTTCTCTGTCAACATCCTGTGAATTCAGAGGTGACCTGCTGGATGATCA	69
100022176	7465944	TGCAGACCTGAGGGCATTAAACGCCTCCTCAAAAAAGGCTGGGTCACACATGGCTGCTTTACGCCACCG	69
3894341	3894341	TGCAGACGAAGAACGGCAATGTGCTCCCTGGCACGGTGGTGGACACCAGAATTGTCGACCCCGTGACAT	69
3905223	3905223	TGCAGAGAGTATCGCTAGTCAATAGATCGAATCGATGATCCACCACCGTTCTAGCGCATTCTCCGCGCT	69
3731803	3731803	TGCAGAGCTGCCGCCAGCGCTGGTGGCGGCGTGGCTCACAGCACCAACACAGGCCGCCTTACGTCGTGG	69
100022220	5208561	TGCAGAGCTTCGTCCCTTCGGAAATGATGTTCTGCGAGTGCGCACTAGTGTATACTGTTTGAGAATAGG	69
3351849	3351849	TGCAGAGGAAGGTGATACCATCAATTGTCTAAACAAGTATAGAAACAATCAAGCTGTACGTCAAATGGT	69
100022233	5207632	TGCAGAGGCCTGCCAGGGGTTGACGATGGCAGTTCTTGGAGTGTTCCGTTGAGCTGGTTAAAGCTAACA	69
3895445	3895445	TGCAGAGTAACCTCTTGTTTGATTACTAGTTTGCTTATGATGGTTTCAGGTGCTTAGGAGAGAATGTGA	69
3363158	3363158	TGCAGAGTAGATGATCAATTATGCTTGAAATTAATGAACAAGCGGAATGTACAGAAATTGGAGCTCGGG	69
3891718	3891718	TGCAGATCCAAAGATAGGTATCACCTTGAGCTGTTTCTGCTGGTCGTCCCCGAGAGCAAGCAAGTTGAC	69
3362972	3362972	TGCAGATTAAGGCAGTCTGCACGATATAGACAGCGGAGCATGCTAACTGAATCTGTTGCTGAAGCAAAG	69
3740095	3740095	TGCAGATTGAATTCGTCATGACTCATGAGAACTTACCTTTGGATGAAATGTAGTTTGGGACCGCGCAAA	69
3747400	3747400	TGCAGATTTCTGCTTAAACTTTATACTAATTCCTATGATGTCTAAACTTTGCCCGTGCAGCAGGACGTG	69
5046451	5046451	TGCAGCAAAGGCAGGGCCTCCAAAAATTCATCTCAGACACAATAAGGAAGGCGCCAGGGCCACCCACCA	69
100022307	5505199	TGCAGCAACTAGCACTAACTTACGCAATAGAGGGCGAGAAGAGAAGTGCATCGGGCGAGGGATGATCAC	69
3345824	3345824	TGCAGCAATGCATCAATGCATAATAATGGAGAGTTGTTGAAGCTCGATAGCTAGCTAGCTGCAAGCTGG	69
3597604	7094115	TGCAGCAATGGGCCACGATCCAGTCCACATGTTGCCAACATGCATGCTTGGGCGGCTTGCGGACTTATT	69
3731188	3731188	TGCAGCACAGCAAGCGATCCCGCCTTCTTGCATTTGCCGCCCATGCAGACCTCGATCCTGTTCAGCACT	69
3890412	3890412	TGCAGCAGCAGGCAGAAGGCGGCAGCAGAACGAGCTGCGCAATTCGTCGCTCCACGTAGCAGGAGTAAA	69
7062393	7062393	TGCAGCAGCTCGGTTGTGTCTTGAAGTGGACCAGCAAGGATCGCACCCGCCGAGATGGGAAGCATCGGC	69
3579125	NA	TGCAGCAGGCGAGAGGGGACGGGAGGAGGAGGAGCTTCCGCGACGGGGAGGAGAAGGAGACGCGGTTGC	69
5138480	5138480	TGCAGCAGTATTGCACAGTGGAAATAGCTATGTACATTATGATTGCATGCCTCAACATGCATGTCTGAA	69
3343721	3343721	TGCAGCAGTGTAGATATCGGTCGGTCTAGGGAGCTGCCTTGTTCCATGGATAGTTTATACGCATATCTG	69
3742048	3742048	TGCAGCATACTCACCTCTGCATCGCTGTGTGCCGCAGCCGAGACAAGCTCCAGCTCGATGCTCGACCTC	69
3362005	3362005	TGCAGCATCAAATAACCTGCTTGCTTGCTTGCTTCAGGCCAGCTTTACACACGTCCGTGTATAGCTCCG	69
3746492	3746492	TGCAGCATTCGGTGTCGACGCCGTCGTCCACGCCGCCGCTGATGCACTCGTGGGCGCAGAGCAGCGGCA	69
3743179	3743179	TGCAGCCATTTTGCTATGCCTTTTTTGAAAACACATTATTGTAAAACATGTCATGAATTAGCTTCTAGG	69
5757716	5757716	TGCAGCCCACTCAGGCGACGGGCGCGGCCAACGCGGGTGGAAGGGCCCGAGGCGACGTGAGCTGGGCCT	69
100022407	5223638	TGCAGCCCACTTGCTGACCTAACCTGCTTCTACCGCTGCTCCTGGCACATCTGAAATCCACATCAGCCC	69
3353826	3353826	TGCAGCCCGCGTCAACCACCACCACAGAAATGAATCAATTGATCTGCGGACAAAATCAACATCTATAGC	69
3902837	3902837	TGCAGCCCGCGTCAACCACCCACCACAGGAATGAATCAACTGATCTGCGGACAAAATCAACATCTATAG	69
7086804	7086804	TGCAGCCCTTTAAGAACCCTCTCTTGCAGGCATCATAAGACTAGTACAATGAAGACAAATGGTCCTTAG	69
5796230	5796230	TGCAGCCGCCGCCCCGTCCATGTTCTGATCGGCTTCGCTACCCACGTCGCGCCGCGCGCCGCCGCCGTC	69
3364739	5788877	TGCAGCCGCGAGACGAGACACGGAGAGGACGACAGTCAGAGCAAGCAAGGAAAGAACGGGCCG	63
5137638	5137638	TGCAGCCTAAAATCCAAACAAGTCCCCCGTTGGACTGACATAAGTCCCCCTTGTGAATATGATTGAATA	69
3596248	3596248	TGCAGCGCAAGGCAGCAGCGCAGGAGGCTGTAGCCGCGCGCAGCAACTAGCGGAGCAGCAACAAGGGCA	69
5043311	5043311	TGCAGCGTGAGGCCGCACGCCCGCGGGGACGTGGTCGTGGCATGGCCATGCAGGCCGTGGAACACATCC	69
5040202	5040202	TGCAGCGTTCCCCTCCTTGCACCTTTTTCTCCGCAGGTGGCACTTGTGAGGGTCCTAGATAAAGCTCCG	69
3344817	3344817	TGCAGCTAATATTATTCTGAACCTGGACAGGACTGCCCCTATGCTGACGCCGTGGACATGCTGGAGGAC	69
3584867	3584867	TGCAGCTACTACGTACGACAACCACGACGGACACGCACGATTTGGATGTTCCTCCGAGCACAGCGCGAA	69
5504880	5504880	TGCAGCTCCAGGTAATGGACGATGTCGTGGGGATTGCGGCGGCGGAGCGGGTGGTCGAGGCCACGTGGC	69
3884909	3884909	TGCAGCTGCAAGTGTGCGGTGCTCCACTCGTTCATCTCCGACGAGAAGACGTGCAGGTCGTAGTGCCCA	69
3902026	3902026	TGCAGCTGCCCATGCCACTGCCGCCTCCCCATTTATATCATCGCATCCACTAGCCTCCATGGCAGGCGC	69
3903134	3903134	TGCAGCTGCTCGTGGTCGTGGGAGGCAAGGCGGTGCAAACCAGGAGCAGTCCGACTGGACCAGTCACCG	69
3587868	4093856	TGCAGCTGGGCGTACCAGGGCAACTACGTCGGTGCCATGCCGCTCTTCGACTCGCGGTGGCCG	63
100022568	7104272	TGCAGCTGGTGCGGCACGGGCGTCAAGAGGAGCGACTTCAGGAGCCAGCGGTCGAGGCCGCGCCCGAGA	69
3738506	3738506	TGCAGCTTAATGTCAATTTTATGGAATTTATCCTTCACTGAGCCAGGATAAAGGAGGTCGTACTTCAAT	69
3883019	3883019	TGCAGCTTCTTCAGCATCCACAGACGCACTTGATGAGCCCGTGAGGAACCACAAGTACCAACCAAGCCG	69
5137494	5137494	TGCAGGAAATGGTGGTCGCCGCCGCCTAGGCCGTGTAGCCATGGCCGCGCGTCGTAGTATCCCCCGAGG	69
7094324	7094324	TGCAGGAACGACGGCGGCGAGCGTGAGGGGTGAGGTGGACAAGAGCAGTGCTCTCCTGGTTGTGGCCGA	69
3884484	3884484	TGCAGGAGCGAGGGCCACCGCCTCCTTCAGTTCGTCGTTGAAGATCGCGTCTGGCTCCGTTCTGGACCG	69
3748941	3748941	TGCAGGAGCTCGCCGTCGCCATGCGCTGCCGCTCGCCGTCGTACACGGCGGTCCTCTCGGTCCG	64
3893084	3893084	TGCAGGCAGTAGGAGAGTACACCATTAAAATCGTGCTCCCATGGCTGGAAATGAATCTGAAGCAGGCTG	69
5789705	5789705	TGCAGGCCCCGTGCTCGTCAGACTGGCTCGGGTCCGCTCAGGATTTTTGGCCGTGTTTCTCCTCACTGG	69
7092848	7503243	TGCAGGCCGTACGTCGTCATGCCTGACATGGTTGACGGCCGCGCGCGGCGGGGTGAACTGGGAAGGGGT	69
100022722	5218321	TGCAGGCTCGTCGGTGTGGCCGTTGTCGCCCTCCTCCGTGGCTTCTTCAAGCGCCGCATAGGAGAGCCG	69
5488417	5488417	TGCAGGCTCTCGTTGAGCCCCTCCCTCTTCTCTCTCCCCCTGCCACACATAGCTTGCTCCCCACATCGC	69
5035941	5035941	TGCAGGCTGCCGCGGCACAAGTTCTCCCTCAGGCCTCTGAACAGGTCCAAGAAAGCGAAATCCCCGATC	69
5043185	5043185	TGCAGGGATGAGGGGGTGCAATCCCGCGGACACGCCGATGCAGAATCGATTGAAGCTTGGCAAGACTGG	69
100022747	4091985	TGCAGGGCCTGTGGAAATTGGAGGACGTGTTGCAATGGGAGTCACATCGAAAATAGGACCAACTGAGGG	69
3576394	3576394	TGCAGGGCGACATCGCCGTGGGGCTCGGGTTCGCGGCATTCGCGTTCCTGGCGCTGGCGGCGCTCGCGA	69
3578871	3578871	TGCAGGGCGGTGACGTATACGCCTCTGCATTGCCCTTGCTGCGCTCGTGGCGTCGGCTGCTGTCGTCGG	69
5758146	5758146	TGCAGGGGGTCTAGGGCGGCGAGGCTCGAAGAAGCCATTCGGAGAGGAGACGAGGACAACGACGGAGAC	69
100022768	7095496	TGCAGGGGTGTCCCAACTTAGCCCATCATAAGCTCTCACGATATGCAGAGGTAAAACGTCTTATCTCAG	69
3749021	3749021	TGCAGGGTGTGGGTAATCCTTTTTCGACGCAATATGAGTCAAAACAGTCGGTGTTTCGCACAGGCGAAT	69
5203580	5203580	TGCAGGTAGACGATGAAGCTGTGGTACTCCACCCACGCGCGGTGGCTCGTGTCGTTGGCGGAGAGGGTG	69
3341761	3341761	TGCAGGTAGCATGAGCTAATAAATTTCGTCGACATGGACTCGATCGTGCGTCCTCCAAATCCG	63
4103591	4103591	TGCAGGTCCTCGTGAGCGAGCTCGAGGACGGTGACAATGCGTGTGCGAGCTTCGTGCTCGCCGACGCCG	69
3364454	3364454	TGCAGGTCCTGCTTGGCGTATACAAAGAAATCCCGTTGTGATTCGTTGGTGATGTCAGAGGCTTTCAGA	69
3883972	3883972	TGCAGGTGTCAAGATCAGCGACCAGGAAACTGTCGCCCTCGCAGGGCAAGATGGCCGCGTGCCTATTTG	69
7091478	7091478	TGCAGGTTCAAATCATATCACTAAAATCAGTAGTTTAAAGTTTAAAATCAAAAAGTCGGGCAAGCAAAG	69
100022837	3359192	TGCAGGTTGCTGCTCTCGCGTTCCTACCAGGGGGACCAGAGTGTGTTGCCAGCTAGCCTCCATCCGAGA	69
100022860	7067954	TGCAGTACGCCAGGCCTCGTTTCCATCGGCTGTTCCATGCAAGCCTTCCCGATGAACATGACGACGCAT	69
3360201	3360201	TGCAGTAGAACCCAGTGTCTGTGTAGGGCACAGAGCGCGCACACCGAAGCCTTTGACCTTTGGTTTCTG	69
3598940	3598940	TGCAGTAGATCAGGCCGACCCTCGCGACTCTCTTCCGTCGTCTCTCTCGCAGAGCGTGGACGTGCAGAT	69
3601048	3601048	TGCAGTAGCACTTGATGACTTGAGGATCAACAGCCTGTTATGTTTCTTCTCTCCGAAAGGCAACAGAGA	69
16404583	16404583	TGCAGTCAGCGGCAGCCAGCGATTCAGCACGAGGTGTGAGGCGAGCAACGGTTCCAGCGGTTTGACTCG	69
100022892	390557	TGCAGTCATGTCACTTGTTCTGTCAAAGTTATCAAACCGTTCCCAGATGGCCTATGCTGAAGCGGGGAA	69
5488729	5488729	TGCAGTCGACGACGAAGTGCCGCGTGGAGAGACACCGAAAACACCCGTCAAGGGAGAGGGGCGCAACTG	69
3360805	3360805	TGCAGTCTAAAGGTAGCAGTTAGAGAGTTGTCGAACAGTGACATTGATATCGTGAAAGGATTGCCTGCC	69
3603117	3603117	TGCAGTCTGCACGTGTAGCATCCATTCAAGTTTACTCCAATAAACAACAGATAGCTGCCACCG	63
100022926	3348253	TGCAGTGAAACCGTCCACACCAGGAGCTTTCGAAGGCGCCATCTGAAACAACGCCAATTTCACCTCCTC	69
3584605	3584605	TGCAGTGAAGCATCGTCGACGACATCGGGTGCTGCATTGGAGCTCGCCACGTCGCCGTGGCGCTGCAAT	69
3740906	3740906	TGCAGTGAGCTTTTCATTCCCCCGTCACATTCCGTCGAGGTACGCAAGTCCAGGAGAGTTGGCTCATCT	69
5489052	5489052	TGCAGTGCTGCCTTGAGAAGATGCGAAAGACTTAGGGACAGAGAGATTGGAGGTAATGCAAACGCCAGT	69
4105090	4105090	TGCAGTGGAGAAGTGACCAACGCTGTTGTACTACAGATCGTACCATGCTTGTGTTGTGTCGACTGCTGC	69
3736377	3736377	TGCAGTGGATGTTGCCTATGGGAGCTGTGAGAGTGAAGGTTTTAGGGGCATGAATGCAAAGCCAGCATG	69
100022961	5224684	TGCAGTGGTACTACCGCGAATTGGAGCGGATGTAATATTTTACTACCGCTCCAGAGCGGTATTACTGTG	69
3576088	3576088	TGCAGTTCACTATCTTTTGACAGGAGCTTCTCTAGCTTCTTCTGTGTGCAGTCACCTTCAACCAGCTGA	69
4095075	4095075	TGCAGTTGACCTTGCAACAACATTTTGTTTCTTACTACGCCAAGTAACTATGTTTCCTCCAACAAATGT	69
5804564	5804564	TGCAGTTGTTCTTGTCCCAGTCTGGACCTAGTTGGCACTTCCCTTTCCACCTTGATGGTATCGGTGGGT	69
3351450	3351450	TGCAGTTGTTGCTAAATGCTGATGTTTTAATGCCATATTGGTGGAAGCAATCAGCCCATTGCATTGACG	69
3342247	3342247	TGCAGTTGTTTTATCGATGCATCTCCATCTCCGTCACGAGACTCGTGCATGCATGCATGCATGGCCTTT	69
3363435	16525096	TGCAGTTTAGGAATAAGTGAAAATAACGATTCGCGGAAAGAACGCATGGGCTGATGTTGTATTGGGCCT	69
100023016	5220448	TGCAGTTTGTTTCGTGCGCCAATTGGCACGGGCCATCTAATAATAAAGCAAATAACTGAACAAGGCGGT	69
3348794	3348794	TGCAGTTTTGCCGACAGCAACGCGTGATGCCACAGTTGCATTGAGCAGGGATCTCTACTTTACATGACT	69
3360518	3360518	TGCAGTTTTTTGGGTACCTGACAAACTCTGCAAGTTCTGCAATCCTGAGATTACTGTTTGCCCAGACCC	69
3353248	3353248	TGCAGAAAACAATAAGCAGAAGTGAACCAACTCCAAGCCCCCCG	44
5138231	5138231	TGCAGAAAATCGTCCTCCCATTACAGGTTGAGATTGGGCACATCCCG	47
7073349	7073349	TGCAGAACCTTCTGGACATAGCCACTCGCAAGAACCAACTGACCCCCGTGGGCGGCCG	58
3750865	3750865	TGCAGAAGATGTGCGGCTCCTTGGCGACGGCTGCGCCGACGTTGACCG	48
3357604	3357604	TGCAGACATGCATGGCCAATGCGTTGACGAAAGTTGGATAATATTCGGCCG	51
3596715	16525310	TGCAGACGGTTGCTTTCCTGAAACAATGTTGGCGTTAGCCGTTAGGCATCTTTCTGTTCCG	61
3888050	3889402	TGCAGACTGTCAGATAAAAGAAGGCGGTCGCTTCCG	36
3353810	3353810	TGCAGAGCCTCATTTGCACGGTAGCTAGCCTCAGCCG	37
100023066	6211918	TGCAGAGGTTGCGCACTTTACCCACAAGATCCGTGCCG	38
3597114	4489628	TGCAGATCCGCTGAGAGACATCATGTGCACCCGCAGCCTCAGATCAGCACGCAGCCATCCG	61
5499729	NA	TGCAGATCGCGCACGGGGTCCCGTCCCCG	29
7070950	NA	TGCAGATCTGAGCCGAAGATTGGTGGATCCG	31
7356042	7356042	TGCAGATGTAATTAATCGGATGCATTGCAAAAGCAAAGCGCCG	43
3887618	3887618	TGCAGATTATATCCCGATTCCTTGTTACACGGGCTGATGCAATCGCGTAATACCG	55
3577534	3577534	TGCAGATTATCAGGCCGAGCTCCTACAACACACACAGTCCCTTTATTGACCTGGAGTCCCG	61
3882819	3882819	TGCAGATTCAAGCCCCAAGGCGGCTGTTTGTTTTCTTCCGCTACAGCTCCAGATTTGACCG	61
3595787	3734286	TGCAGATTGATACAATAAAGCAGCAAAATGAATTCAAGCCTTTCTTGATGTATTCACCG	59
4489114	NA	TGCAGCACCTTGTCGCACCTCACACCG	27
3729845	3729845	TGCAGCAGCGGCGAGTTCGTCGGCAGAGGGGTTGTGGCCGAGGCCGCTGTCGACCG	56
3579998	3601903	TGCAGCAGTAGAGGGTGCGAATTGGGCGGATCCGCCG	37
3733870	3733870	TGCAGCATCCAGAATCTTGGCCGCGTACGCACTCTGGCAGATGGTGATCGCGCCG	55
5200251	5200251	TGCAGCATGTCCAGGTCGCAGAACTGCTCCATCCCG	36
5797874	5797874	TGCAGCCACGCGCGACAGCTCAGAGGAGGGGCAGGACCG	39
3732205	3732205	TGCAGCCAGAAGGAGAAATCAGATCGGAAAACTTCTTGGAGCTGATGGTGTCCG	54
3735556	3735556	TGCAGCCGCAAGATCATCGGCGCACGGTTCTACGACACCG	40
3588411	NA	TGCAGCCGCATCAGCCGCTGGTGTGGGCTCCCGTCGCCG	39
100023157	3750820	TGCAGCCGCCGCTGAGCGCCCCCGCGCATCGCCCACCCCAGATCTCCCCACCTCCG	56
3596706	7468168	TGCAGCCGTAAGATCATCGGTGCACGGTTCTACAGCGCCG	40
7099812	7099812	TGCAGCCGTCGATTCCCTTTCAGTCGCCGCTTCAAAACGAAACTTCTCCG	50
5496675	NA	TGCAGCCTAGGCCCGTCGTTCCCG	24
3900736	3900736	TGCAGCCTCGTTTCGAGGTGCCCGTTTTCCGCCGCCTCGCGTACACCTATCCG	53
7078756	7078756	TGCAGCGATGATGAGAAACAAGGTTCCTAATCCG	34
7088692	7088692	TGCAGCGCACGCGCGATCGAATTAACAACTCCG	33
5138667	5138667	TGCAGCGCGAAGGTAGGTGCTTCACGGGCCTATGAGGGCCCGTCCG	46
3576546	4095199	TGCAGCGCGATCCCAAACTCCTCGTCCATGTCTATCCCG	39
7070699	7070699	TGCAGCGGCATTGGCGCTCCATTGGCGCTTCATCGCAGCACCCGACAGTGTCCG	54
4092907	4092907	TGCAGCGTACGTACCGCGGTCTTGACGAGCTCATCGTCGTAGGCACCG	48
3883338	3883338	TGCAGCGTGAGTAATGTATACTTAGGTGGGGCGGCTTGCCCCCCACCCG	49
5788042	5788042	TGCAGCTCACGGCCAGCCGCCACCCCGTGCCGCCGCTCGCCGCTCCTATGACCG	54
100023208	5043021	TGCAGCTCCTTGGGCGAAGCGGAGAGGAAGGACAGCAGCCG	41
7467280	7467280	TGCAGCTGACGCTGCCGTGGTTGGACGTGCTCCG	34
3591198	3591198	TGCAGCTGCGGGAGGCCGTGGACGCTGCCGCACACGTGCTCGCCG	45
5227170	5227170	TGCAGCTGCTCCAGGGAAGAGCCGACGCCG	30
5800923	5800923	TGCAGCTGGAGCTCGCCCTCGCTGACCG	28
3885876	3885876	TGCAGGAAGCAAACACGGGAATTTGCGGAAATCCAGGCCAAAAATCCTTGGTTCCG	56
3577623	7466378	TGCAGGAGGAGTGGAGCCGTTGAGACTTGAGAGAGCACCG	40
100023248	5805967	TGCAGGATTGAAAAAAACAAATGTTATCGCAATTACAGCTCAAAATTTGATGAGCCG	57
7088340	NA	TGCAGGCCAGGATCGATCTTGCCG	24
6210263	NA	TGCAGGCCTTCGACTGGGAGCTGCCG	26
100023284	7094690	TGCAGGCTCACTCACGCCCCATGTGGGAGCTGATGGGCAACGATGGCAGGCTCCG	55
5503636	NA	TGCAGGGAGGAGATGGCGCCCG	22
100023305	7094910	TGCAGGGCAACCTTGGGGAAACCCGAGGGCTGGTATTTTCTTGTAGGCTGACCTATCCG	59
100023308	7094966	TGCAGGGCCACCTTGGGGAAACCCGAGGGCTGTTTTTACCTGTAGTATCGCCCATCCG	58
7070321	NA	TGCAGGGCTTCCCTCTTGGGTGGCCG	26
3586468	3586468	TGCAGGGGTACGGAGTTTTGACCCTCCCCGCAACAACCCCG	41
100023321	7095834	TGCAGGGGTGCACCAACTTACCCAACATGCATGCTTAACTCTGGCCG	47
100023324	3906324	TGCAGGGGTGTCCCAACTTAGCCCATCACGAGCTCACGATGTGCGGACTCGCAACTCCG	59
100023326	7095972	TGCAGGGTACCACATAACCCAGCACGCTCGATCCCATTTGGCCG	44
3887485	3887485	TGCAGGTCATCCGACCCATAGCCATGCTCGTCCATCAGGTTGTAGTAGTGCGTCGGCCG	59
4488423	4496299	TGCAGGTCGACACGCACGCGCGCCCGCCG	29
5805777	NA	TGCAGGTCGAGCGGCGCCAGCGCCG	25
3745575	3745575	TGCAGGTGACCCACCCGTACGTCTTGGCGTCCACCAGGAGCTCCAAGACGCGCCG	55
4492875	4492875	TGCAGGTTCGCGAGCGCTACATTGCAACTCCGACAGCATTGACAACCGCCG	51
3586720	4093953	TGCAGTACACGGTCAAGGGGAGGGTCTACAAGGTGCCG	38
7072307	7072307	TGCAGTACCTTGATCTCTCAGGCAATTCATTGTCCG	36
3344664	3344664	TGCAGTAGTGTGGAGTAGAAGAAATGGCTGAAGCAACTGTTCAATGGCCATATAACCG	58
3343503	3343503	TGCAGTCGAATATGTTCCATCTATGTCTGTTGAGGACCGTAACCTTCAAGAGGCCCTCCG	60
7070494	7070494	TGCAGTGAAGCTTCGCCGATGGCACGTCGAGGTGTTGCGATGGAGCTCGCCGCGCCG	57
5500356	NA	TGCAGTGCACGCGCGGACGCCG	22
3903191	NA	TGCAGTGCAGAGTTACACAAGCCG	24
7074811	NA	TGCAGTGCCGTTGGTCGGGGCGACACCG	28
4493813	NA	TGCAGTGCGCTTTCCAGGCTCCACCG	26
7075272	7075272	TGCAGTGGAAATGACAATGATGAAAAGAATCCG	33
7070531	7070531	TGCAGTGGGGCTAAGGCGCTCTCACGAGTCCG	32
100023392	3736482	TGCAGTGGTGACGATGCGGGGTTCATCTCCGTCGCGCACATCCAGGCGTCCACCG	55
4497136	4497136	TGCAGTGTACCTCAAAGCAGGAGGTCGCCG	30
3742286	NA	TGCAGTGTGTTAGACCCATTTGGATCGTGTAGGCTATATATTCCG	45
5500405	NA	TGCAGTTGTTGATGCCCCAATCCG	24
3343930	7076529	TGCAGTTTTCGTGGTAAGTTGTCCGTCTTGAAAGGAAGCCTATTCAGTTCCG	52
3342090	3342090	TGCAGTTTTTTTTACAGATAACTACATGGCGAATAGTATGAGTGTGCTAGTGTACGACCG	60
5223514	5223514	TGCAGAAAGAGCGGATGGCGGAGAAGACGGCGACTGCGACAGGAGAGGTGGATTGGGAGCTTGGGACGG	69
5488845	5488845	TGCAGGTCATAGACGAGGTCCCAATCAAGGTATGCCCTCCTCTCCTTTCCCTTTCCTGTCAAGTGCGTG	69
3749783	3749783	TGCAGTGGGGGGTCCTGTGCCCCCGTAGGCTAGGTCTACAGCCCGAGTTGCATCCGCCGCCCG	63
100040345	7412213	TGCAGAGCTTCGAGTTGCCGTCGCTTCTTGCGGAGGGCGCGGTGTGTCTGGGAGTAGAAATTGCATGTC	69
3590978	3590978	TGCAGTACTACATGGACACCTCCTGTAATGTTAGAAGCGCCCATCAAGCTCTAGATGATTTGTTTGTAT	69
7090984	7090984	TGCAGAACTGACATTCAACAAGCGAGTACAGAGATCACAGTTACTTCATCTCTACTACTCCG	62
3586697	3586697	TGCAGACATAACAAACGGCCCGCGCAACTCCTTCCTACCCTAGCCGCAGGCCACCACCAGACGACTAGG	69
3740014	3740014	TGCAGAGAGGCAAGCGAATCGACAGCGCCCTTGGCGAACCAGCTGACTCCAACCTTCACCCG	62
3347137	3347137	TGCAGAGCCAAGTGAAAGAAATATCAAGCTTGTCTTGCTACACGTCGGTTAAGTGGTGACGACCGAGAT	69
5040882	5040882	TGCAGAGGAGCCATCCACGTTCACCGAGGCGGAGCAAGAGGCAAGTTGGCGGCGAGCCATGATCGCCGA	69
3898261	3898261	TGCAGATCTCGAACTCGACCTCGACCTCGACCTCGATCTGCCTTGTTCTCGACCTCACTTCCGTTCCTT	69
100040428	7087451	TGCAGATGTGCATGAAATAATGAAGATTCGAGCCTCACCCAGATTGGAGGGAGATGTGATCGCATGGGG	69
3351936	3351936	TGCAGATTTTTTTTTGAATAAATTTGTAGGGCAACAAAACGCACTTGGCCGCCTTGTCTTAATTACACT	69
3352903	3352903	TGCAGCAAAGAGGTCAGGATGGAACCTAACCATGATGCCCTTCTCTGGCCGCGACGTGCAGCGCGTCAT	69
3578851	3578851	TGCAGCACCTCCTGCTCCCGCAGCCGCTTCACGAGGTGTGTCGACGGCGAGCGGGCCAGTTTCTTGAGG	69
100040453	7065194	TGCAGCACTGAATTCGGCGATAGACGCCTGATCGAGCTTAAGGGGCGCGGATGCACATGATTCGGAATC	69
100040457	5034925	TGCAGCAGCAACTAGCACTAGCTTACGTAATAGAGAGCGAGAAGAGAAGTGCTGGGTCGAGAGATGATC	69
3589547	3589547	TGCAGCAGCTCAAGAGAGTGGACGACTGGCTCAACCATGTGGTGCGGCACGAGAGGATGCTTCCGAGAT	69
5203833	5203833	TGCAGCAGGGGCCTTGAGGATTTGACGGCTCGCGAGGCGCTCAGTACGCCGCACTCCTGTCGGTCTTGA	69
7466197	7466197	TGCAGCCAGGGTGTGTTGGGTAGGTTTACAAAGCCACAAAACCTGTAAATGAATGAACAAGAAAGAAAC	69
3895305	3895305	TGCAGCCCAGCATCGGCCACCCCACAGCAAATCCTTGGCTACTGGTACGTGCGGACAAGTATCCACAGG	69
3359799	3359799	TGCAGCCCAGCTTGGCCACCACCCACTCACCCATCCTTGGCTACTGGTACATGCGGACAAGTATCCGCA	69
7064372	7064372	TGCAGCCCATCCTCGCCATCATCTGCGGCAACGAGCGCTCATGGTGGAGAGCTACAACAGTTATTGGAG	69
5200657	5200657	TGCAGCCGCCGCACCGCAAATGTTGCCTCCGTCGTCGACGGTCTATGGCTTGAGGTCTTTTAGTAGACT	69
3359308	3359308	TGCAGCCGCTGGTTTGATCGTCGGCGAACAATCGGCCGATGATGTACTCGTACTGGTGCATCCG	64
3594091	5503181	TGCAGCCTGACGCCCTCCCCGACGCCCAGCTGGTCGAAGTGGAAGGCGTGGCCGACGCCCTTGGACTCG	69
3594919	3594919	TGCAGCGCTGCCTTCTTCCTCCACCAAGACGACCAAGTCATCATGGATGGCACAGGCAATGGGCAGAAG	69
3347903	3347903	TGCAGCGGGCACCTAATGCGCCAAATAGGATAAGCCATGGTACTAGCTGATACGTCTGCTAAAGGGCCG	69
3748959	3748959	TGCAGCGGGGCTGTAGGATTCCGCCGCGGAGTTCTTGAGGTCGTGCTTGGCACAATGTTTTGCTCCGAG	69
3741382	3741382	TGCAGCGTAAATTAGAGCTCCCAAAAAATCGTTTGACAATATCGTGATTTGTAGGCTGTACAAAAAACA	69
7503468	7503468	TGCAGCGTTGGGAAGGTTGTTGCCGTGAGTTGAAACACCCCTGGCCAAGCCTGCAAAAATCACCAAATT	69
3593690	3593690	TGCAGCTCCTATCGTGCTCGTTCTCATGGGGCCATAGCGCGTCTGCGCGCTGGAGCGCTCCG	62
3886757	3886757	TGCAGCTGAATCTTTGATACTATGCCTTGTTGTTCTCCGTAGACTTTCTCAGTTTTGCGATGTCTCTTT	69
4098676	4098676	TGCAGCTGCTGCGACACTGTGCATGCCGCCTTGCCATGGATGCCGCGTGCATTAATCGCTTCCCCCGCT	69
100040580	7498064	TGCAGGAAGGGTCGGATGGGCGCGTCGACAAGAACAGCTAGCTATGGACACATAATCGAGCTACGAGCT	69
3598627	3598627	TGCAGGCACATCGCACATGGGACAGTTGCTCGTGATTTGTCGGCTGCGTGCGTGGACGACTTCTCATCT	69
5139057	5139057	TGCAGGGAGGGGAGGAGAGAAGAGACATGTTTTCTGAGATGGGAGGTGGCGGCGTGGGGAAGAAAAAGA	69
100040648	7097692	TGCAGGGCTTGACTGGTGCAAGCTGTTTTTGTTTTTTTTTCTAAAATGTTCGTCGTTAGAGTCTGAGTT	69
7492767	7492767	TGCAGGGGTCGAGTGACGGCGGCACTATGCTCCGCCGATGAGGTGGCGAGGTGAGGCGGTGGGGAGGAG	69
100040663	401930	TGCAGGGTCTCCGCCGAAGGCTCCAGCCAAGTGGGGACGACCCCGTGGGAGTCGCACTCAGGCATTGCC	69
7095166	7095166	TGCAGGTAGAAGATGACGTGCCGCCCGTTGGTGCACACCCTCAGCGCGGCGCCGTCCATGTCGTGGCGG	69
6211268	6211268	TGCAGGTGCGGCGCCGCGGCGTCGGGGTGCGCCGCGCAGAGCGTGGCAAGGAGACGTATCGACTCGCGC	69
5200498	5200498	TGCAGGTGTCATCGGCCGATGCTGCGGCGTACATGCTACTGTGGGGTGTCATCGGCCGATTCTGCGGCG	69
3738964	3738964	TGCAGTAGACCCGAGAGTCAAAAAGGTGGGTAGCACACATACAACTGAAAAGAAAACGGTGGACTTATT	69
100040712	3745142	TGCAGTCGCATTGCACCCATACAATTGTGTGGTATGTGTTATGTGTGTAATTGCAAACGGATTATAACG	69
16523730	16523730	TGCAGTCTCACTTTCCGTCTAATCGGATCTTCGAGTGATCGGCGGCCTACCTGGCGAAGGACCGCCGAG	69
3362950	3362950	TGCAGTGCAGCGAGCCTTGCTTGTCCTCACCCTCACCCCGCTCCAGCGCAGCGCACCACAGCCTTCGTC	69
3886118	3886118	TGCAGTGCAGTGGTGAGGTCGACGGCTCCAAGTCCAAGGATCTTCCTTCCACGGGGCTGGGCCTAAGAG	69
5036542	5036542	TGCAGTGCTCATGTTGGAGAACGGGGTTGTGGCTCAAAGCAGTGGTGGTGGAGATGCCAAAAATGTTAC	69
3882503	3882503	TGCAGTGGAAGACCAATCCATGTAGCTAGCTAGCGCGTTGTGCTCTAGAACCGTATTTAAGTATGAAGA	69
5796794	5796794	TGCAGTGTTCGAACAATGGAACTCTGAAGTCTGAAACTCTCTCCTCATCTATGTTCATAGCATCGGTTT	69
3363560	3363560	TGCAGTTGTGGAGATACAACGGATTCCTTCGTGTGTTGGCCCCAGTCCGATAGTGATGGTGCCTTTCCT	69
3354030	3354030	TGCAGTTTATCAAACCATGTTCAATATAAAACTTTTGCGCAGCTGCACGGCGGAGCGGTTAGCATCAAG	69
3351545	3351545	TGCAGTTTTGCCCTACCCGCGATACGGAAGTCCTCCTCCAACTCAAGTCCAGCCGCCGCTATATAAAGT	69
100040769	5040315	TGCAGAAAATGAAGTCGTTCTTATTAACCTCCTTGTATTCCG	42
3898819	4093134	TGCAGAAGCCCCGCGACCTGCGAATCGCACGTCGTCGTGTATCCG	45
3365275	7499138	TGCAGAATAAGATTCGGATTCCAGGTTCAGTTTTCGATCGCCCAGAGCCCG	51
4486510	4498724	TGCAGACCACGTAACTTTGCAAACTCATCCG	31
3884142	3884142	TGCAGACCAGTGCAGAGCAATGGAGGTTGCGATAAAAAAAGTTTATCCCG	50
3588936	3588936	TGCAGACTGTGTAGATAGTCAGGCTAAAATGATTAATTCTTTTTTCGAGGTACCG	55
3597023	5040763	TGCAGAGGCAAGGAGCAGAGAGTGGGCATGGACGTCGTCGCCCCG	45
16513089	NA	TGCAGAGGCGGTGCGGCCCG	20
3343035	3343035	TGCAGATCAGGTGAGTGCAAGCAATATAATGTGCAATGCTTAAAGTTCAGGATGACCG	58
100040790	7095816	TGCAGATCCAAGGATCTGTACAGTTGAAGCAAGCGTTCCCGACAAGCTCTGCCCCG	56
16524776	16524776	TGCAGCACACCGCATCCTCTCCCGCGACGACGTCGGCCG	39
3734010	NA	TGCAGCAGAATCCCCGAAGACCGCCCG	27
3594711	3594711	TGCAGCAGCCCAACACCTTCTCTTCGCCCGCGCGCGTGCTCAGCCAGGTGGCCG	54
100040809	16425525	TGCAGCAGGAGAGCCGCCGAGGCCGTGACCCGCCG	35
3744844	3744844	TGCAGCAGTCAATTTGGTTTGTTCAATACTTCTGAACTTATAACAAGTAGCCG	53
3888568	3888568	TGCAGCATCCTTGTTCGAAACCTGGGGCTCGGCGCTTTGTTCTCGAGCCG	50
7088615	7088615	TGCAGCATGGCATTGAAAAAACAGGTGTTGCCG	33
3358715	4489438	TGCAGCATTTCCTCCTCCTCGCCGCGCTCCTCCTGTTGACCG	42
5494350	NA	TGCAGCCAGGAAGTGAAGCTGCACCG	26
4495672	4495672	TGCAGCCCCGACGAGCGATCGGGCGCGCTCGCCCGTGCGGCTGCGGCTCCG	51
3359310	NA	TGCAGCCGCGCTCGCCCGCTAGCGCCATTTCCGCCCGTGCGCCG	44
7092220	7092220	TGCAGCCTCGCCAGGCGACTCCAAATGGCCG	31
7509263	NA	TGCAGCGACGAAGAAGAAAGGCCG	24
5805733	NA	TGCAGCGCCTGCTCCGCCCGCCG	23
4485177	NA	TGCAGCGGAGTTGCGTTGGCGACCG	25
3587907	3587907	TGCAGCGGTGTGCTGGAGCTGGAACTAACTTTGCACTGGAGCTACAAACCG	51
6210220	NA	TGCAGCTCATCACTCGATTCACCCG	25
4093591	4093591	TGCAGCTCGTCGGGAAGTGGTCGGAAATTCGGCTCCTGCTACAAATTTCCG	51
4499137	4499137	TGCAGCTGACGAAGAATCAATGCCTGCGGTGGCCG	35
5496633	5496633	TGCAGCTGCCAATCGCCGCCGTTCCCTTTCGTCTCTGCCCCCGACGCTCGCCG	53
7092195	16523005	TGCAGCTGCTGGGTCGTCGGACCTCGGTTGCCG	33
5801720	NA	TGCAGCTGGGCGATGAGATCCG	22
100040867	4095872	TGCAGGACAACCTACCTGAATTAATTAGGACTCAATTTTCTAGTTTGACTCCG	53
5207825	5207825	TGCAGGCGGGCGGCCATGGGTCTCGCTCCTCCG	33
3743012	3743012	TGCAGGCGTACATGTTTTGGAACCTTGGCGTGAAAATATTGCTTCGGCTCGGTCTCAGCCG	61
5207623	5207623	TGCAGGCTATTCAGTTGGCCAAGTTCAGCCG	31
100040899	7094966	TGCAGGGCCACCTTGGGGAAACCCGAGGGCTGGTAAACACATGTAGTATCGCCCATCCG	59
100040900	7094966	TGCAGGGCCACCTTGGGGAAACCCGAGGGCTTGTAGAAACCTGTAGCATCGCCCATCCG	59
4494025	7092063	TGCAGGGCCAGGCGCGGCGCCGATACCG	28
6210280	6210280	TGCAGGGCCGCCGAGCTGCTCGTCGGCATCGAACCG	36
3898015	3898015	TGCAGGGGCGCGGCCAGGAGAGGCTATGCGCGCGGGGACACGGAGGTCCG	50
5493829	5493829	TGCAGGGTACGTCGAGCCCACACCACTGCCG	31
3601141	3601141	TGCAGGGTGCTTTAACTGCATGAGTTCAAAATATTGCGCATGCTGCCG	48
4488476	NA	TGCAGGTGATGGAACAGGCCG	21
7104938	7104938	TGCAGGTGCCCGCTTGCGTTTTGCCACGACGTTCCTCATAGGCTGCGCCG	50
4491563	4491563	TGCAGGTGGTGGCTCTGAACGAATCTGTGGCCG	33
3598479	5212322	TGCAGTAGCACTACTACGTCCCGTGGAGGTGGGGCCCTGTGGCCAGGCCG	50
7468434	NA	TGCAGTGACGGTGGCGGCCG	20
3896432	5209943	TGCAGTGGAGGTTTGGGCTCGGGGTCGGGGGAAACCCTTGACCG	44
100040941	5042467	TGCAGTGGGACACAGCAACGCATCAATCTCAGCGTGCCCCGACAGATACGATAACCG	57
3885220	3885220	TGCAGCCACCGAGGCGCTGCCTTTTCTGCTCGGCGCCGAGACCCCGTGAGCCTCATGCCCGTCCTCGCC	69
16523995	16523995	TGCAGCGACACGTGATGGTGTGTGATCTGCTGGTGGAGGTGCATCGTTGCGGGTGCAGATTCTCCGAGA	69
3904338	3904338	TGCAGTCACCTGCGGGTAGATCGTCTTATTGAGCGGCCTGAGCTCCAGAGAAGAGATGAAGGGCGTTCC	69
3362205	3362205	TGCAGAAGAGTACTAGATCTCATCAAACCCAGCATTTTATTCAAGACATACTTCCTGGAGGAACACCAC	69
3357919	3357919	TGCAGAAGTCGTCAATGGTGAGGTCCGAGCGAGCAACGACGAAGAGCGCGCCCTGGCCGATGCAGTCGA	69
5226475	5226475	TGCAGACATATCCATCCATCTGCCAAAAAAGATAGTTCAAATAAGTTCAGAGAACCTATAGCACACAAA	69
7466620	7466620	TGCAGAGACAACTTGTCCTGCCATTGCTTAATGTACTTGTATGGATAGCTAGAGCCTAGAGCAGACTAA	69
5757047	5757047	TGCAGAGCCGTCAACGACGGAGATTAAAAAGAAGAAGAAGACGGTGCTGATTCAGGTGCCAGATAGCGA	69
100041658	4093003	TGCAGAGCTGCCGCCAGCACTGGTGGCGGCGTGGCCCACAGCACCAACACATGCCGCCTTACGCCGTGG	69
7465515	7465515	TGCAGAGGAGATGGGGCGCGTCGGTCGCGGCTGCTGTGGGATCCAGCGGCGGGAAGGACTTGGCGGCGA	69
4104783	4104783	TGCAGATCGAGAATAGCTGCGGGAATTGCTCCTAGAATGGGGCCAACCCATTGATGGAGTCTATCCAGA	69
100041697	3346103	TGCAGATTAGGGACATGGACAACCACGGCTGCAACTGGACAACTGAAGGGATCCTTTTCCCAAGTTTGT	69
3890195	3890195	TGCAGATTCTACAAATGTCCCAACTAGGCAGTAATTTTGACTGAACTTTTTTAGCAACTTGTTTTTCAG	69
6210556	6210556	TGCAGATTGCACGAGAGGGGATGGGACATGCCCACGGTGGGGGTCGTTCATCTGCGGCGATGGACATGG	69
100041709	7068402	TGCAGCAAGAAAGGCAAGAGACAAGTTAGTTACAAAGCAGCACCTTGGAGTTCCAAGCCGCCTGCTCAG	69
3361959	3361959	TGCAGCAAGCAACAGAAAGCAAGCAGACAACAAGAAAGTGAGTACTGTTGACCAAGGCTTCTAGACTTG	69
5139231	5139231	TGCAGCAATTGGTATTATGCAGGGTCACGACCCAATTCAAGGGTGTCGTGAAGTCATGCGTCAATGCTG	69
100041723	508798	TGCAGCACAGACTCCAAGAAATATTGTGAGAATGTACGGTGGGCCATGCATTAATAAAGTAGTACTATT	69
4091974	4091974	TGCAGCAGCAGCTGAAGATGACGACTTATATAGTTAAATCCTTCCCGTTGTTGTGCCACATTAACTTAC	69
3908961	3908961	TGCAGCAGGTACTCGCGATGCCCGTGCGCCGCCTGCTGCTCCTCTAGCACATATGCACGGTCGTCGTCC	69
3902424	3902424	TGCAGCCAACGTCTGGCGACGGGAGAGGTGAAGGAAGGAGGCGGCGGTTCTGGTTAGTGAGGGATCGCC	69
4095467	4095467	TGCAGCCAAGAGGTACATCATTTCCTTCACTGCCAATAGTGTTGTTAGCCTGGATGGGATTGATTTTGT	69
3581492	3581492	TGCAGCCATGACAATCAGGCATCATCATCACCTCCTCTCCCTGCTATGATCAGTCAAGGCTGGCGGCCA	69
3342332	3342332	TGCAGCCTCGAATCATGCTACTGGATGTACATCAGTACATACATGGTAAAACTTCTGCGCCCCGATCTT	69
100041803	5047000	TGCAGCGACTCGCCCCAGGCGCCGAACCTCTGGCAGACGCCGCCGTCGCGGAGGCAGCTGCGGATCTTG	69
3600461	3600461	TGCAGCGGCGCAAGAGGGCTTCTAGTACCATGAGGGAGACGCTGTCGTCGTCGACAACCAGGATGCGTA	69
3890432	3890432	TGCAGCTACGGCCTAAACTTGCCGAGCAAGGAGAATGACAGCAAAGAGGCAGCAGATCTCACCAGCGAA	69
16523000	NA	TGCAGCTCCCTCCCTCCACCCCTCTCTCTCTCACTCCCTCTCTCTCTGCACTGACCGAGAAGGAAGAAT	69
3583660	3583660	TGCAGCTCCTAGCTGGTGGTCGCTGCAACCCCTTCCCTCTTTGCCTCGCCTCACCCTTGCAACTGCATC	69
3906604	3906604	TGCAGCTCTCACTGGCTCACCCTCAGGTTCGTCTTCGGATGTTCCAAACTCAAACTCTGATGAGTCTGA	69
3345509	3345509	TGCAGCTGTATATATGTTGCAGGAATCTATCTTCCAGTGGCCTCAGCGGCAACTTGTCATCTTCATTTG	69
7096639	7096639	TGCAGCTGTTCGTCGTACGCGGAAATGAATGTAAAGTTGTCGGTATGAGTTTACAATTATTAGTTACTT	69
3908081	3908081	TGCAGCTGTTGTGTCTCAACTGGGTGTGGTTCAGGTCATGCGGGCGGAGACGTATCTTGGAAGGCAGAG	69
3342924	3342924	TGCAGCTTCACACATGCTGACATGCATATACCGAATTATTGTGTTGACGTAGCAGTGTGTACGTTGACT	69
16523508	16523508	TGCAGCTTCGGGACTTTACGCGGTCGATGGATTAGTAGCAGCGACAGCTCACGCACCAGCGACCGAGAT	69
7357669	7357669	TGCAGCTTCTCACCCGCAGCTGCCTGCTTACCGAACATCTGTATCAGCCCTGAAAATACTCTGCCGAGA	69
3345991	3345991	TGCAGCTTCTCGCTGGTGGCTGCATCTTTACCGTACCTCTGTACCAGCCCTGAGAACACTCTGCTGGTG	69
3346011	3346011	TGCAGGAAACATATACAGGTATTGTACCTACACCACTACATTTGTCAGGCTGTCTGTCTATGTAAGCTT	69
100041861	7095062	TGCAGGAAAGGAAGAGGCCTGCTTGGGAGTTCGGCAACGCGGCGGACCGCATGAGGCTGCGCCCCAGGT	69
100041866	7068386	TGCAGGAATTCAGCAGGGTCGGGGGTGCCGTCGTAGCGTGGTGGTAGGTCGAGCTTGAACTTCCGAGAT	69
3353680	3353680	TGCAGGACAGTGACGCACATGTGCTCAGTCTCTCGTCTTCCTCTCCGATTTGACCATCTCGGAGACCAG	69
5203285	5796907	TGCAGGAGTTCGTCGCCAGGATGAAGACGACTCGGCGGGACCCAGCGTCAGTGCCCGCGAGGAGAAAAA	69
3345247	3345247	TGCAGGATTCATAAGCATAGACTGCGGAACGCAGGGGAAGGAGGGTCACGTGGACAAGGCCACCAAGCT	69
4101940	4101940	TGCAGGATTTGTTGCTTGTCTGATTTTGGGAAAATATGCGTGCTTCTATAACTAGCAAGTGCTAGGTCT	69
5037064	5037064	TGCAGGCAATTGCGGCAGCGGCAGCGCGACAGGAGGAAGTCGGCTCAGCCGCCGTGCATGGGCCGAGAT	69
3586933	3586933	TGCAGGCAGGACGAGAGACGGACAAGAATCATCGGGATCGAGAAGAGTTTCATGCTGAAAGTGCATGTA	69
100041897	399972	TGCAGGCAGGAGTCGGTCTACTAATCTTGGACGTGATGCCTATACAAATATCATAGCCTAGATACCGTC	69
3364070	3364070	TGCAGGCATCGTTGAATATGTGTGGCGAAGGATTCGCAGATGTGGAAGTCCATGCATGCGTACTGGTCC	69
4486444	4486444	TGCAGGCCATGGCGCGAGGCGCTTGAATATCGAAAAGTCCTCCTGCCGTGGCTCGTCGCGCCCTCCGAC	69
3600841	3600841	TGCAGGCTCTTGTTGGGCATTTTCTGCTGTTGCTGCAACAGAGGGTATTGTCATGTTAAGTACCGAGAT	69
100041973	7095496	TGCAGGGGTGTCCCAACTTAGCCCATCACAAGCTCTCACGATCACTAGAGGTAATAACCTCTTATCAAC	69
3735617	3735617	TGCAGGGTCGAAGACGGAGGCGCTCATGAAGAAGAAGAAGGTGTTGATTCAGGTGCCAGATAGCGATGT	69
100041980	509267	TGCAGGGTTATAAATGAGCTATTTGAATAGCCGTGTCCGCGGTAAAGGACTTTTGGGTTACCG	63
3582604	3582604	TGCAGGGTTCACCGAATGGGCGTCGGACATGCCGAATGCCCTGTCCGAATGCACAGCGCGGTGAAAATG	69
3581613	3581613	TGCAGGTAACGCCATCTGGTGCATCGCGCCGATCAGGAAAAAATATACCCAATCTCATTTGTGTACAAT	69
100041986	5223137	TGCAGGTATCGTCGAAGAAGACGCTGGGGGAGGGGTGGAGCAGCCTCAAGGCGCAGTTCGTTGGCCTAG	69
5767762	5767762	TGCAGGTCTGTTGGTCAAGGCAGATAGGAACAAAGGTGCTCTTGTGATAGTTGATTTTAAGTCCAGTGA	69
3582798	3582798	TGCAGGTTCTCGTTGCCCACGGAGATGACGAACTCCACGCCCGTGTTGGCGAACGCCGTCAGCACCTTG	69
100042005	3364109	TGCAGGTTTTGCATACTTCTGAACTCCAAAAAGTTCAAACTAAATTGGTAAACGTGAGGAATTTGTCTA	69
3360463	5796716	TGCAGTCAAGCAAACGGAGAGATGGAGCTCAATGATTGGCAAGGACAACTATACCTCAAGAAAGTTCAG	69
3743201	3743201	TGCAGTCGATCGATCTCCACACCTCTTTCAGACAAAACATCGAGCGCATGGGCTGCATTCGTCAAGGCC	69
3737928	3737928	TGCAGTCGGTGCATCCAATATATGATCAATTTGATCTGATGCTCCAGCAATTGCTTCGCCCCTATAATT	69
3356223	3356223	TGCAGTGATCAGCGAGGTCACAAGCAGGGCCATCTCCAAGGTAATTGGAATGATCAACAAGCAGACGGC	69
3595805	3595805	TGCAGTGCACTGATGTGGTAAGCACTTTTCTGAGCTACTGCACTGATGTCTTATGCATGGTTTTGTGGT	69
3342674	3342674	TGCAGTGTCCATCTGCTCACTTGCTTGTCAATGCTAATCACCGTGGATTCAGTAAACAAATGGCGATCG	69
5043451	5043451	TGCAGTGTCTGCAATCCTGGCGATCAAGGTGAAGTACCAAGTGCATAAAAACTGGTTTGGTGACCCATG	69
7513048	7513048	TGCAGTTCGGCGCGCGCACACGCAAGTACAACACACATCATGGCGGGTACCGTCGCCAAGGACGTGACG	69
3749889	3749889	TGCAGTTGGTCCTGCATCTCCTTGAAGAAACGGCAACCGTCGACGGTGAAGGACATGAGGCGCCGAGAT	69
3579059	3579059	TGCAGTTGTCCTGTCTCGGCTCTATGTAGGTACACAACTTGGCATGTCGCTCTTGTCGTGTATTTGCTC	69
100042084	7097971	TGCAGTTTATACACTATTTTTTTTTACTTTTGGACCTTGAAACACCAGCCCACAAGATGTTTTCCTCTG	69
3904129	5045937	TGCAGAAGGAGCTCCTCTACGACATGCAGAAGTTCGAGGCCG	42
3893100	5043874	TGCAGAATCTACTTGCTGGCCTCAACAGCACATCCG	36
5800546	NA	TGCAGACCATGGCGAGCAGCCCCG	24
7495091	NA	TGCAGACGCCACACATCCGCCACCG	25
3363575	3363575	TGCAGAGAGATGGATGCAGCTCTTCCTGCACACTCCCTGCTGGATGAGCGAGTTTCCCG	59
3905151	3905151	TGCAGAGCAGGGTGGGCCATGGCCCATTCGGCCTTGCCTAAGCTCCGCCG	50
4094858	4094858	TGCAGAGCCTCATGGATTCGATCAACAACATGTATAGTCGTAGCATGGCAGCCG	54
3342462	3342462	TGCAGATAAATGAACTGGAGGAGATGCGTGAGTTAACTATACCG	44
100042115	7095817	TGCAGATCCAAGGATCTATGCAGTTGAAGCAAGCGCTCCCGACAAGCCTCGCCCCG	56
5494490	5494491	TGCAGATGGTAGCCGCCCTTGTTTATGAACGGCAGGCCG	39
3736875	3736875	TGCAGATTAATTCAGAGCTAACAAAGAAACAACCCACAAGTAGTGGCTAGCATGGCCG	58
7069118	7069118	TGCAGCAAGGACGAATAAAAGTGGTGAGACCG	32
100042129	3909765	TGCAGCACGGTCCGCGATTTACCAGCAAGATCTGCGCAGATATCACAGCCGCCG	54
3587721	3587721	TGCAGCACGTGCAGGTACTCCAGCCCCGACGCGATGCCCACCGCCACGCGGAGGCGCGCCG	61
4102433	4102433	TGCAGCAGAAAGACCCAGTTTTGAGCCTCTTTCATCCCTGAGAGGGCCTGCCG	53
3736656	3736656	TGCAGCAGAACTACTCGCCTCCATTGCAGTGACGATTTCTCCG	43
5042897	NA	TGCAGCAGCAAGGAACCGAGCCG	23
3583586	7062877	TGCAGCAGCCGCAGATCATCCACCGCGACCTGAAGCCG	38
100042133	7063386	TGCAGCAGCCGCGACAGACAGCAACACACTTGCCGCTGAAGCTCCCG	47
5792062	5792062	TGCAGCATATCATACATGGAATTCCACCG	29
3581454	3581454	TGCAGCCAACTTGCGCAACGGCAAGCGGGTTCTGCTAGTGCCGCCG	46
5224388	5224388	TGCAGCCACTTTAATTGGTGCAGTGTCCG	29
3739426	3739426	TGCAGCCAGGGTTCCGATCTGTTGCGGACACAAACCACCTCGTCCTGGTCCCG	53
4484722	4498072	TGCAGCCCACCATCTTGCTGGCGACGCACCG	31
16523393	NA	TGCAGCCCCGCCTCCCTACCGCCG	24
3886292	3886292	TGCAGCCCGTGTCGCCCGCCCTCTCTACACGCCACCG	37
3584641	3584641	TGCAGCCTCGCCCCCGAGGAGCCAGCCCCGCCCGCGGCTGAAGAAAACAGCGCCG	55
3749091	4489848	TGCAGCGGATGCAAAAGGATCAGCCGCAGCGGCAGAGGCGGTGCCCGCAGCCG	53
3738065	NA	TGCAGCGTAATTATCCTCAATCTTCCG	27
3359280	3734197	TGCAGCGTTGAGGAGTTGCCGAATGATTCAGCCGCAGCCG	40
7070019	7070019	TGCAGCTCGGAGAAGTGCAGGATGCAGATGTACCCG	36
100042178	7064567	TGCAGCTGAAGTTCATCGGGCCCGAGCTTTGTCCG	35
7410564	NA	TGCAGCTTCCTGCCGTCACCG	21
4104928	4104928	TGCAGCTTCTACTCCAGGGAAATGACGTAAATGGCGACACGTTACACCG	49
3588321	5497976	TGCAGCTTTCTCCGCGGTGGTCACGCGCGCGCGCATGCATGCGCGCCG	48
4484616	NA	TGCAGGACCACATGGCCTTCTGCGCCG	27
3888845	3888845	TGCAGGACCACCATCTACTGCTCGATCTAGCTCTATGTTGTGTGAGTTGGCGACCCCG	58
100042196	5220798	TGCAGGATCTGTCCCCGAGCGGCCTCAAAATACTATTCCCCG	42
5494196	5494196	TGCAGGCATCGGCGACATCGCTCACCCATGCCTCGTGTCTGTCGCCG	47
5041411	5041411	TGCAGGCGTCGAGGAGGATGGGGCACGCTGGGGTGGCGAGGACGGGCGCCCG	52
100042228	7094905	TGCAGGGCCGCCTTGGGGAAACCCGAGGTATCTGGTATTACATATAGCATCGCCCATCCG	60
3576628	4487670	TGCAGGGGGAGGAGGGCTACGTGGACACGGCCACCAAGCTCTCGTACTACCCG	53
6211455	6211455	TGCAGGGGTCGGCGGACCCCTCGATCCCG	29
100042240	4103987	TGCAGGGGTGCACCAACTTACCCAACACGCTTGCTAATCTCCG	43
3902836	3902836	TGCAGGGTGACATGTCGATCGCTGAGTACACCCGCCG	37
100042244	7103960	TGCAGGGTGCACACATAGGCCTGAACTTGGGCCG	34
4485815	NA	TGCAGGTACTTGAGCAGGACGCCG	24
3902839	3902839	TGCAGGTAGTAATGGGAATTGCTAATTTAGCTACTTCGCGTGAAAGACTCTCCCG	55
100042248	7095255	TGCAGGTCGACCTTCATCATGGACACCGCGTGCATCATCTACTTTAACATGTCCG	55
5221931	NA	TGCAGTAAGTTGCGAAATTGCCG	23
7080667	7080667	TGCAGTACCCTGTAACGTCGTTTTCGCCGATGCCCGAATTCCG	43
3888459	7097825	TGCAGTATCTAGTCTTCGGCGCACCGTGGTAGATTGGATAGCAGGAGACCCG	52
7413774	NA	TGCAGTCCCCTCCCTCGTAAACCCG	25
5224151	NA	TGCAGTGCAGTGTGCACCGCTCCG	24
3358339	3893663	TGCAGTGCCTCACCATGCTGCCGACGCCTGCGGGCACGCCG	41
3351405	3351405	TGCAGTGGAATATGGAAAGTTATATGAATCGTTTTGGGCCG	41
16524079	16524079	TGCAGTTCGGACTGGCGGCGGTGGGGCACGACGAGGTCCG	40
3362706	3362706	TGCAGAACGTGAGCTGCGCCAAGACGGGGAAGATCCAGGGCAAGGACCTCAACTACCCGTCGATCATGG	69
3344012	3344012	TGCAGAAAACACTAGCGTGAGCGACAGGAATGAGCACAAAGGGAAGAAGAAGAAGATATAGGGGCCAAT	69
3347181	3347181	TGCAGAAATTAACCACTGCTCCATCAACGGAAGATGCAGAAGAAGAGGAGGAGCAAGAACCCCAGTCCG	69
3907229	3907229	TGCAGAACACGGCCGTCCTGGGGTCCGAGAACCACCCGCTGCACCTGCATGGCTTCAACTTCTACGTGC	69
3902715	3902715	TGCAGAACGGCTGCGAAAACGGCCCGAAGTTTTGATTAGGATCGTCTGCCATCTCTATGCCCAGCAACT	69
3348125	3348125	TGCAGACACTTGTAACGACCATAAACTGAGATTCTCAATCAAATAAAGTTGTGGCGCTCAATCCATGCT	69
3362587	3362587	TGCAGACGCAAGGGCATAGTTAGCTCCTCAGTTAAATATATGGATCCGCCATGACCAAGGTTGCAAGGT	69
5216530	5216530	TGCAGAGATTGTTGCCAGGAGTCCACACTTGGAAGAATTAGTGGAGCAGTAGGCGATAAACTTGCCCAA	69
3888411	3888411	TGCAGAGCCTCGTACCCAACTCCAGCAAGGTCCGTATGTGGCAACCCATTCTCCACCCAAAAAAAGCTA	69
3362371	3362371	TGCAGAGCTCGGTTTGTGTACTCACCGAATTGCTTGGGGTTCTTGGCGAAGGACATGGCCGCGCCGTAG	69
3350213	3350213	TGCAGAGGAGAAGACCTTCGCACAATTGTTCGACAAGAACGTTTTCGTACATCTGCCGCAAGAAAGGGA	69
100042435	3578146	TGCAGAGGGCGCAACCCCGAAGCCCCGCGGCGGAGACGGCACGGTCAAGCAGCGAACTTTCCCCCGACC	69
100042454	3898889	TGCAGAGTAGTCGTATCTGTGTCTTCATTTGGGACAAAATAATGGAAAATAATCCTTGTTGCACTGACC	69
3897848	3897848	TGCAGAGTGCAGAGCAGAACAGGATGAAGTCCCTGATAGAAGCAGCGATCGTCGAATTATGCAGCAACA	69
3353700	3353700	TGCAGAGTGTTTCCATATAATGTCGTCCTCGTAGTGTTCATCTAGCTGGAAGTCGTGGATGAGCATCCA	69
100042484	4490729	TGCAGATAGGAGTGATCGGAAAGCACCACACCACTTTTCGAGGAGCTTTCTTCCTCTTCTTGTATCGAG	69
3349491	3349491	TGCAGATCGAGGTATCCCACAATTCCCTTCTGGCCGCGATTAATTCGTTCTGTCAGTACCCGCCAAGTG	69
3738118	3738118	TGCAGATCGAGTCAGTTCTGTAAACTGGACGATCAAGATTTATTTTGGTGTCTGGCCCGCTGCCGAGAT	69
100042504	7062349	TGCAGATCTGGCCTAAACCTGGGTGGCCACTTCACCCGTCGTAAGGTGGGGGTGAAGGCCCG	62
3363175	3363175	TGCAGATGGCGCTGCGGGCCAGCGCCGCCAACCTCAAGCAGGACCTGTACGCCATCATCCAGGCGAGGC	69
3886356	3886356	TGCAGCAAAGCCACGCTTCAGTCCATGAAAACATCCCAGTGGGCGAATTTAACTCACTGGGGACGGAAA	69
5138056	5138056	TGCAGCAACCCCCTCCCCGCTCTGCTTCGTCCTCCCCGCGCCGTGACATGTCCCTGGAGATGGATGGCC	69
3885592	3885592	TGCAGCAAGTGGCCCAATGCATACATCGTTCAGAGTGTGACTGATTTTAAATTGCTTGCGGCAAAATAT	69
100042554	4099759	TGCAGCACACTTCGTTCAAACAATGACGTGCACTTGTGTTGAGCGTGCAGTTCGAAAGTCTTATCAGAA	69
3891494	3891494	TGCAGCACAGCATCGTCGGCGGAGAGCAATGAACGCTGCTTGTTATGGGTAGCAGAAGCTGCGGGATGA	69
3592242	3592242	TGCAGCACCACCTCCACCGTCGTGTTGAACCGTAGCCTCTTCACCCTGGTGCCCTTGGACGTCAGCATC	69
100042560	3591239	TGCAGCACCAGAACAAACGTGCATGGATGAGGCAGACACGAAAACTTTGTGGTGGAGGAATTAAGCAGG	69
5486182	5486182	TGCAGCACCCAATGGCGGGTGCACCTCCGCCGTCGCAGAGCGCCGTCTCGGGAGGGCCGAACCCTCGGG	69
100042566	5206534	TGCAGCACCGCCCCACGCCGTCCTGCCCCACCAACGTCGCCCCACGCTGTCGTGTCTCTCCACCGCCGA	69
3902667	3902667	TGCAGCAGAAATTTAACTGTTTATTTCCAGCTATACTAGAACAACTCGTGTTCATTCGTCGAATTCTCG	69
5223936	5223936	TGCAGCAGAACCGTTGAAGTAGTGTCGTCGCCATACGCGGCTGTGGACGGGGCGCAGGTTTACGACGCC	69
3579421	3579421	TGCAGCAGAGCCAAGGCTGGGAGTGAAGACACGACACGCTGGAGATGGAAAACCTGTTCAGTTGCTGCT	69
3741665	3741665	TGCAGCAGATATTGGGAAAAGCTGGAGAAGATAACCCAGATCTCGAAGTGCTTGTCACCCACGACTCGC	69
3594493	3594493	TGCAGCAGCAAGCTGAGGAGCCCTTTGCCTGTCGGCCTGTCCTGGGAAGTACTCGTACGTACCTGGAAA	69
3893435	3893435	TGCAGCAGCAGCGGCGTGGTGGATCGGAACTACAGTGACAGCACTGGAAGAATGTCATTGTCCCATGTG	69
4100204	4100204	TGCAGCAGCGTCTGCTTGATGGCATCCGTTCCAAGGTTGATGATGTCGTCATCAATGGTAGCATGGAGC	69
3747498	3747498	TGCAGCAGTTCTGGGCTGAACGACTGTCGGAGATTGATCAGGCTACCGACTTCAAGAACCACAACTTGC	69
16522979	16522979	TGCAGCATGACGCGCGCCGCTCGGCCTGCGTCTCTTCCCTCGAGCAGGTGGATCACAAACCAGCGCGCT	69
3902898	3902898	TGCAGCATGGATTACTTTAGGCAGAGATGTGTGTTGTTCGTGTCCAAAGAGCCAATGATTGTCGCCTCC	69
3602985	3602985	TGCAGCCAATTAGTCCAACGGCGAATATAACTCACGTCCACGAACTATGCAATCGTTTCCCCCCGACGG	69
3599458	3599458	TGCAGCCAATTAGTCCAACGGCGAGACTTGTTGCGGAAAGATAACTCACGTCCATGAACTATGCAATTG	69
3597038	3597038	TGCAGCCAGAATGTGGTTTCATTTCAGACGAGCGCGACCCCTAGCGGGTCGGGAGGCAGCATGCCGAGA	69
3596980	5211149	TGCAGCCATGGAAGAGGCGGCAAGGGCATTCATAGTGGTCATGATAGCACATTGCCAAACTGGTCCGAG	69
3575959	3575959	TGCAGCCCAAAAGTAAGTACAAATCTCACCCAACCATGCAACAGCCAGAGCTTCTTGATCATAACTTGT	69
3361221	3361221	TGCAGCCCATCAGAAGTGAAACAGTTCTCATCGAAGAGGAGATGGTAGTGAGTTGGCCTGCTTGTGCCT	69
4096195	4096195	TGCAGCCCTGCACCCCTCCTCCCCACACAAGAGGGGCGATGCCATTGTTGCTGAATGCATCCCCACAGC	69
3748699	3748699	TGCAGCCGCCGTTTTGCTGCACAAGTGGCAGCAGCGTACCCTGGACCTCCCCGAACAGGCGAACAGATC	69
5201626	5201626	TGCAGCCGTTCGCTGTGCCCTCAAAGTGGCTCCGAGGCCGTGAGCGGAGGATTCAGATCCTCTGACATT	69
7412047	7412047	TGCAGCCTTCCCTCCCCGCGGCCCACCATCTCCTCCTGTGGCCCATCGGCCCAGCCTTCCCTCTCCCCC	69
100042714	7068463	TGCAGCCTTTTATTTTCTTCAGCCTTGTTCCACACCCAAGGCTCAGATAGTTTTGCTACCCG	62
3590937	3590937	TGCAGCGAGTTGATTTGGTAATAATACTTGCCATGTGCTGCTACGGTGCTGTATGTATACCTCGACGCC	69
3364291	3364291	TGCAGCGATCAAGCAAGTAGCAACGTCATCAGTCGAATGTCAACTACATATATATTCGAATTGAAAGAA	69
100042729	5037948	TGCAGCGATTAGCAGGCAGAGCCCAAAAGTGTTTCGTGGCTGTAATTTTTTATGTGAAGACAAGGTGGA	69
5216769	5501463	TGCAGCGCCTGCGTCCTGTCGACAGGGACGGCCTCGGCGATCCTATGGGCGGGAGGTAGGTAACCGTCG	69
5788958	5788958	TGCAGCGCGCACGCATTGTTATTAGAGAAAGGGGTAAAGCCTGCCTGACGCATGTCGGCACTGCACTTA	69
5037544	5037544	TGCAGCGGCTGCGCGAGGATCTCGTTTACCACGCTCTCGTTGTACCCGAGGCCGCACACGTAGGGGATG	69
3905428	3905428	TGCAGCGTCATAGCGTTGAGGACGACTATATATGCTTGATTTTTGTGTTTCCAGTAGACTAATTTATCA	69
3590144	3590144	TGCAGCGTCGCCTTGTACGACGAGCCGAAGTTGCCGCTGCCCAGCACCTCCGCCGACGCCCG	62
3591721	3591721	TGCAGCTACGTCATTGGCGTGCAGTCTCGTTGGTTCGGGTTCGACAACCCTTCCCATCTCTGGCTGTAC	69
100042771	3737269	TGCAGCTACTGATGCCTGCATGAAACCCACATGTGCGGTGTTCACCAGCACTGGCGAGGTCCCCTCCGA	69
3577600	3577600	TGCAGCTAGATCGGCGATCTGGATGTCCATGTCGCCTTTGTGGAAGGCCGTCCTCTGCTTGACACTGTT	69
3740973	3740973	TGCAGCTCCACAGTTTCAGGATCATATGCAGAAGGGAAGAAAATGGCAGGAGCCTCCAAGAAACTCGCC	69
6210640	6210640	TGCAGCTCCACCCATCCGCAAATGATCGTTGGGGGCTTTCGAAGGAGAGTTCGCCAACTACTTGCTCTC	69
3351872	3351872	TGCAGCTCGGCAACCGACCTTGCTGGCCCATCGAGAAGCCACGCTGCGTTCAACGACAGGAAGAGCCAC	69
3357850	3357850	TGCAGCTGCTCCGCCCACGCCGCCATCCCTTGCCGCGGGGACGCTCCGCCGCTTGCTGCTTCACCGAGA	69
100042835	5206986	TGCAGCTTCCTCACCTCATCGACGGACCCCCAATCTAGACCTTTCTTGGTCCACGAGGTCAACCTCATA	69
5214096	5214096	TGCAGCTTCGCGTTCGGCTCCTCCAGCGGCTTTTGTTGTTCGTGCGAGGTGAAAGTGGCGGCACTGCGG	69
3349804	3349804	TGCAGCTTCGTCCATCAAGTGGCCACACAATCTCAAGGGATGCCCTAATTTAATGGACTGCCAGTGCAT	69
3364264	3364264	TGCAGCTTCTGCTGGACCATGGCGTTGTGGCGCTGCGCGAAGTCGTTGTAGGTCTTGAGGCAGCCGACG	69
5224236	5224236	TGCAGCTTTACTTCACGAAGCTCATGATCAGCAAAGATATAGATATGTTTTAAAAAGGCCATGACTGCT	69
3903908	3903908	TGCAGGACAATGCGGCGGACCATGGCGACAAGTCCGAGGAGACCACGCCGCGGCCGAAGCTGAAGCCCC	69
3736024	3736024	TGCAGGAGCTAGATGTACAAGACGGTGGCAAGCTGATCTGGCTACATGAGACAAGCAGTACGTACTCCT	69
3894416	3894416	TGCAGGAGTAGGAGATGGCGCCGTGTACAGTACTTGCAGTTCGGCCAGTGGTCGACATGCGCCG	64
100042891	5039239	TGCAGGATGCCCATTCGTCTCCAAATCTTTTCCTCTCCATGTGTGAAAACAATCTGCTTGTTTGACTCT	69
3905546	3905546	TGCAGGCAGCATTAGGTTTGCACTCCAAAGTGACACCTTGTTGCAAGTGGTGGTATGCTCGGTCTCGAA	69
3886317	3886317	TGCAGGCATCACACACCAACAGAGCACGATCACTCACAGTTGCTTGTCTGCATCTTAAATCATTCCGAG	69
100042930	506636	TGCAGGCATGCAAGCTTGAAGAGCACTTTGATGGCCTACAGATGGAGCATGTTCCAAGAGCTCAAAATG	69
3359485	3359485	TGCAGGCCCTTGAAGTACTCCACGTCGAAGGCGTTGCTGGTGGCGTCAAGCTTGGCCGTGCCTCCGTCG	69
3902401	3902401	TGCAGGCCTGACAATTGATGCGTCAGTACCTGCTCTCGAGATGGATCGGTGGAAGATGGCGGCGTGAGT	69
100042972	7502460	TGCAGGCGCCTATTGTGCCTTGACCTACGCTCCCTCTCCTCTGCACACACACGTCTCTTCCTCCCGTGT	69
3358016	3358016	TGCAGGCTGACGCCCTGCTGCTGCTGCTGCCCCCGATCCATCCGCAGATGCAACGCGGCAGAGCACGCA	69
100043010	5805970	TGCAGGGATTGATCTTTTGAAAGCCTGCCCGCGGTTATGTGGCAGATGGGAATTGTTAATATCCGAGAT	69
100043033	3906537	TGCAGGGGAGTTAATCTATTCGAATAGCCGTGTCCCTCGGTAAAAGGACTACCCGAATTTGTACTCTCA	69
100043051	6211927	TGCAGGGTACGCCTACTTATGGAACTCCTAAAACTTCAAACTAAATTGGTAAATTTGCGCAATTTGTCT	69
3364566	3364566	TGCAGGGTGGCCCATGGCATGCGCGCACGCGCCCCCTCCCAGCCGCTCCGCGGAGAGACCACCATGATT	69
100043060	5034572	TGCAGGGTTCGTCTACTTCTGAAACTCCAAAAAATTCAAACTAAATTGTTAAATTTGCGGAATTTGTCT	69
3350415	3350415	TGCAGGTACACACCCTCCGCGCTAACTTTAATGACGCATCAAGATAGCAACGGGCCTCCAAACAGTTTT	69
7068751	7068751	TGCAGGTCCCGCCGTCCCCGCCAAGGACGAACTCTTCGACGAGAGAGAGCGCTCCGCCAAGGGCGGGTA	69
100043085	3735095	TGCAGGTCCTTGCTGCCGCGGACATGGACCTCCACGGAGGTGTCCCCGCGCTTGAACGCCTTGTGCAAC	69
5039455	5039455	TGCAGGTGCAACGGATTCTTGTGGAGTTGGACTGTCAAGCTGCCGTGAAGATGATCAATTTTCCGAGAT	69
100043108	5207450	TGCAGGTGTCAAATAGCATATGTGCATATGGCTTGCTAGATGAGACCTCCTAATCAGCGCCTTGGGCTA	69
3736573	16525097	TGCAGTAGAGACTTTTTCTTCAAGCGTTTTCTCACATTTTCTTCGGCGCCTAAGACAAACTTTCCTCTT	69
5209747	5209747	TGCAGTAGATAATGTCAGCTGAACCTTGTTTCCCCTTTTTCTGAATTTAGCACTGCTACTGAACCGTCG	69
3354848	3354848	TGCAGTAGCACCCATCGTCGTCAATCATCACGCGCGACACGGGACGGGACTGTTGAAAACACACCCGAG	69
5039820	5039820	TGCAGTAGTATAGTACGTGTGTGTGTGCCTCTTTTTAAAGTCTTGTGAGTTAATGAGAAATGCAGCCGA	69
100043155	5763262	TGCAGTATCAACCTGTACGGCGTCCGTATCTGACTACTACTACATCTCCTCTGGTCCAATAATCAAGTC	69
100043162	7095848	TGCAGTATTGTTCGTTGCTTGCTCCTTGGGAAAGTGCATTTGGACGACGTACATGAGGTCCTCCCGAGA	69
3352756	3352756	TGCAGTCAACTAGGCCGTCTGCGTGTCACAGGCCCAGCTCCCGAAGAGACGCAGACCAGACTGCCGCAG	69
5217651	5217651	TGCAGTCAGAGTAGCGTCTAGCAGTTGTACTCCCAAGGGAGGACCGTCTGGTCTGAGCACGTCGGTGGC	69
3895201	3895201	TGCAGTCCACGAGAACATCACTTGTGGGGAAATCCAGCACGATGAACAGCTTTGCCCGCTCCTCCTCCG	69
3363069	7505574	TGCAGTCCACGAGAACATCGCTCGTGGGGAAATCCAGCTCGATGAACGGCTTCGCCTGCTCCTCCTCCG	69
7464952	7464952	TGCAGTCGATGCAGGCTGATGGGGCGGAGCCCATCATACGGCCTGTCAAAGGCTCATCGCCATAGAGCA	69
3347484	3347484	TGCAGTCGCATCCTCAGTTTATTACTCCCTCCGTTCCATAATGTAAGACGTTTTTCGACACTACACTAG	69
5224757	5224757	TGCAGTCTCGTGGAATTTGACAGAGAAGAGAGCCCCATCACAGTAGCGATCCCAACAAAAAAAAAGAGT	69
3737071	3737071	TGCAGTCTGGGAATAACTCAGACCAATTTGTAGTTCCCACAGCCCTGTCTAATCGAGCTTTAACATTCC	69
3351212	3351212	TGCAGTCTTGGCCAGTAAGGCAGTAACTAGCTACATCGGTTTCCATTTCCAAAACGGCAAAACCTTAAT	69
5757572	5757572	TGCAGTGAAGGTGATCTATAGGTGATGGATGAAGAAATGTCAGCACCAGAGTATTGGTGAACACATGCC	69
3747651	3747651	TGCAGTGCACACAAATTTCAAACAAGTTGAACATGGAAGAGGATAAATGTGTGGCAGAAAGGGTACCTC	69
3353330	3353330	TGCAGTGCAGCTACTGGAGGACGTCCACACCGACAGATCGGTGTAACCATGTTCCCCCATGGCAAGAAC	69
3882455	3882455	TGCAGTGGCGCGGCCACGTATGTATGTGAGCTCATCACATCACGAACGCATCAGAAATCACAGAGAGAC	69
3743922	3743922	TGCAGTGGCTAGCATGTTGATGTTAAAACTATTTTGTTGTTTTGGTCGGTGTTTGAAATACTTGCCGAG	69
3596430	3596430	TGCAGTTACTCCCCTTTGATTAATTAACCAATTTGGCTTGTCTATAATTCGGTGCGAAGCCACTGCTTT	69
3737459	3737459	TGCAGTTATATGTCCTAGGTCAATATTTTATATCGAGCAGTTTGGAGATAACAAGATAACCAGAAGGTG	69
100043276	7068463	TGCAGTTGCAACCTTTATTCTTTCTTCAGCCTTGTTCCACACCCAAGGCTTAGATAGTTTTGCTACCCG	69
7063329	7063329	TGCAGTTGCGGCGGGCCTTGGTGCTGAGCTGGCGGACGAAGTTGGGCGGGAAACGGAGGATGGTGGCGG	69
3903843	3903843	TGCAGTTGGTTGCTGCCGCCCCAGCTCCCCCTCCCGCTGACTACCTTGCCGCCGTCTTCCCCTGCGCCG	69
7063333	7063333	TGCAGTTGTTCATGCTTTAGTCGTTTTGCTATCATGTATGGCGGACTTTTTCCCTGTTTTGACCCATTA	69
3352336	3352336	TGCAGTTTTCTTTCTATTAAATGTCTCCGTGATTCCATGTAGTAGTAGTAGGAGAGAAGGAAGGGGAGG	69
3898136	3898136	TGCAGAAAATCAAGGATCTGAAGGTGGCTGAGAGGAAATTCACAGGGGGAAATGTCCCG	59
3731128	7068306	TGCAGAAACTGGACCTCTCGCAGAACGACCTGTCCG	36
3588790	3739305	TGCAGAAATCCTTGGAGGAGAAGAGTGTAGCCCAAGAGCGGCAAACGGCCCG	52
5207701	5207701	TGCAGAACATCTACCCGTACGAGAACGCGCTGTCGGACTCCATCCCG	47
4094315	4094315	TGCAGAAGGCCGTGTCCAAGCCAAACGTGCTAGCCGAAATGACCG	45
100043325	4093165	TGCAGAATTTATAGTGGAAGTGTTTCATCCAGAATGGTTGGCTAATCCG	49
3353811	3353811	TGCAGACCGCTGCCATTTTTTCCGTCCATAGGATAGGAGCACGCGCCGCGCCGACCACCG	60
5494239	5494239	TGCAGACGCATCAAAATAAGGGGTGCCCG	29
3592514	3592514	TGCAGACGCGGCGGCGAGGACGTCGCGGTTGGAGTCCCG	39
7071713	NA	TGCAGACGTCCCAGTGTCACTGAAAAAAATGTGCTGGAAAACCGTCGGGGCCCG	54
5219710	NA	TGCAGAGCAACCAACAAAACCAACCG	26
3601721	3601721	TGCAGAGCCACCGTCGGGGTTTGCCTGATCCGATCTGGAGCTCCG	45
4101729	4101729	TGCAGAGCGACGTGTGTATTTGTGGCGTGGGGGGCGCAGCATTGGATTGCCCTCATTCCG	60
5218737	5218737	TGCAGAGTAGGTCGCCACAGGATGCACAGCCACGCCG	37
100043363	7095909	TGCAGATCCCCGACAGCGAGCTCGAGGAAACCAGAACTTTCTAAGGGATTAACCCG	56
100043367	7095821	TGCAGATCCTCGGGTCTGTACAGTTGAAGCAAGCGTTCCAGACAAGCTTCGCCCCG	56
100043370	4093786	TGCAGATGCCTATATCCGAGCCGCTCAAGACGGCCTCCCCG	41
3895273	3895273	TGCAGATTATATAGCTGACAGAAAGATGAAGGAATCCTCTTTAAAGGACAAGCTCCG	57
4104902	4104902	TGCAGCAAACATGTCATCAATTAGGTTTCAGCTCACTTATTGGATCCG	48
3359593	4488781	TGCAGCAACCAGTCGATGCTTCGCACAGGGCGCCCCCGAGTGGGCCG	47
4486375	4486375	TGCAGCAACGGCCTCTTTGGCTGTTTGCCGCCG	33
5137756	5137756	TGCAGCACATCAGGGCTTGTCGATGACTGCTACAGTCCCTGGCAGAGGCTGCCCG	55
7093751	7093751	TGCAGCAGCAACTTCCTGGGCCTCAGGGCCG	31
7088584	NA	TGCAGCAGCTGCTCCATCTTCACCG	25
3342969	3342969	TGCAGCATCCCCTGGTCATGAGGTATGCTGATATATATTTTTCCG	45
4488780	NA	TGCAGCATCTTCCAGCACGCCG	22
3341926	3341926	TGCAGCCACAAGTGTGTACCAAATCGAAGGAAAGGAGCAGAGACTAAGCAAATACTACCG	60
3749566	3749566	TGCAGCCCAGCTGGGAGGCAACAAGCCTGCTGGGCGCCCCTTTGGGCCG	49
5225561	5225561	TGCAGCCCCGTCATATGGCCGAGCTCCGCCG	31
5047049	NA	TGCAGCCCGTAATCCGTCGCCG	22
3742046	3742046	TGCAGCCGAGGCTACTGCTGGCGGCGTTTGCGTGCTTCGCCG	42
3357816	3357816	TGCAGCCGCCCGTTACAGGTTATTTTGTAAACGGGCGCCTCCGCGAGATGGGCCG	55
7415752	7415752	TGCAGCCGCGCGTCATCGAGACCGACCG	28
100043421	7465979	TGCAGCCGCGGCCCGTTGACCTAGCGGGCCGAATCCCGCTTCGCCCG	47
3578999	3578999	TGCAGCCGCGGGAGAAAGGATAAGGTTGGCAGAAATGTAATCCACACCG	49
3591527	3591527	TGCAGCCGCGGGGACAATTGACGATAACCCCCCTCGGGCTCACCCCCCG	49
3899612	3899612	TGCAGCCGCTCGTCCTCTGCTCCGTGCTCATTTTAGTGCGCGCAGCAGAGGCCG	54
7498192	7498192	TGCAGCCGTACCTGTCGCGCGGGAAGGACGTCCG	34
5800785	5800785	TGCAGCCTGCTCCTGCGCGCGACAGCTCCG	30
5202340	5202340	TGCAGCGAACATGCATCGTTGTAACCACAACGAGCGAATAAGTGCACTAATGGGCCG	57
3737015	3737015	TGCAGCGACCCCCCTTAGCCTCGCTGTCGCTCCCACCCG	39
3750484	NA	TGCAGCGACGACATGTTGAAGAAGCCG	27
4097105	NA	TGCAGCGCTGCACGTACTACGTCCG	25
7412261	NA	TGCAGCGGAGGAGCCCATCGTGGTCAAGCCCACACCCCG	39
7088772	7088772	TGCAGCGTGGGGAAGAAGGGCGGCGCCG	28
3901076	3901076	TGCAGCTCAACCTCAACCTCACCTATCGAGCGTAGACGTGGTGGATCGAGGTCCTCCG	58
3733776	5500526	TGCAGCTCGACGCCAAGAGCAAGAAGATGCCCG	33
3597537	NA	TGCAGCTCGCTGTGCGGGTGGTCACGAACGCGTCGGCATAGTCGCCG	47
3882779	3888931	TGCAGCTCTCGGGGCGACGGCGGTAGAGATCCG	33
3587479	3899388	TGCAGCTGCCTCGTTCTCACCTGCTCGGGGGGAAGCTATTAAAAGCTGGCACCG	54
5209380	5209380	TGCAGCTGCCTTCCTAGGCCTAGTGCAGTCGCGCCG	36
3359521	3359521	TGCAGCTGCGCCGCCTGTCGCCGATCTGGATCAGGCGACCG	41
7069248	7468205	TGCAGCTGCTGGAATTCGTGTTCCGCCG	28
100043498	5205413	TGCAGCTGGAGAAGAGGCGCGCTGGTGAAGAGTGAGCAGCCG	42
6211615	NA	TGCAGCTGGAGCGCCTCGGCCTGGCCG	27
3580530	3580530	TGCAGCTGGGACTACATCCAGGAGGGCAGCCAGGTGGCGAGGGACATGGACCG	53
7070070	7070070	TGCAGCTGGGTGGCGTTGGCGAGCGTCGCCG	31
4094104	4094104	TGCAGCTTCGACAGCCGTCGGCGAGCGCAGCAACACAGCACCTGGATCCG	50
16524001	NA	TGCAGCTTTCTCCCGCTCTGCATCCG	26
3584142	5799937	TGCAGGACAGAAACTGGACGGCCGACAGACTTGGGCGCCG	40
3889421	3889421	TGCAGGACATGCATCGCCTGTGCCATAGACGGCCGCTCGCTCCG	44
5768366	7499822	TGCAGGACGATGACGGCGACGGCGCCCTCCG	31
3736504	3736504	TGCAGGAGAACGGCATGGGGACGGTTCACTTGGCTTCGGCGAGACCGCCG	50
3580474	5036652	TGCAGGATGGACGAAGGAGACGGTGGTGGTGGTGCCG	37
7092041	NA	TGCAGGCAGATGCAGGACGACCG	23
4484757	5498887	TGCAGGCAGCAGACAGACGCTCGATCAGGATCGCCG	36
3885522	3885522	TGCAGGCGCATTTTATCAAACAGGTTGCGGGCAAAGATCTCATCACACCACCG	53
3594259	3594259	TGCAGGCGGTGCTCAAGGAGGGAGCGAGGTACGTGGTGGTGCCG	44
5203453	5203453	TGCAGGCGTTGGTTGCCACCCTTCCTTTCTCCTAGCCACGTACCG	45
100043575	5805799	TGCAGGGAAGTTTATCTATTCGAATAGCCATTTCCCTAGGTAAAAGGACGACCCG	55
7071587	7071587	TGCAGGGAGCAAGTACTCTTAAAATCGGAATCTTACAGACTTATACAACACCG	53
100043584	7094910	TGCAGGGCCACCTTGGGGAAACCCGAGGGCTTGTATTTTCATGTAGACTATCCCATCCG	59
100043591	7063181	TGCAGGGCCTCCTCGAGGGCGGCTTGGTACTCCGCGTCCTCTCCCTCCG	49
3885701	3885701	TGCAGGGCTTTGCCCTGGGTTGGACTGATAGTGCACCG	38
100043610	7505545	TGCAGGGGTGTACTTCTTCACACACGCTCTCGCCACTTATGTGGCACCCCG	51
100043612	3906125	TGCAGGGGTGTTCCAACTTGGCCCATCACAACCCACGATCCGCGAAGTCGCAACTCCCG	59
100043614	6211929	TGCAGGGGTGTTCTAACTTGGCCCATGACAAGCCCACGATCCGCGGAGTCGCCACTCCG	59
3584415	5501809	TGCAGGTACGTGAACAGGGGAGGCGTTGACAACGCCG	37
4098099	7064553	TGCAGGTCCAGTGTTCACTTACTCCATGGGGAACGTGGTGTTCCTTCACGTGAGCCG	57
3738255	3738255	TGCAGGTGGCCTCGAGGGCGATGGACACCAGTGCTACCGCGTTTGGGCCG	50
100043633	6211930	TGCAGGTGTGGCCCAACTTAGCCCATCACAATCTCACGATCTGTGGAGTCGGAACTCCG	59
5045780	7091370	TGCAGTAGCACCGATGGTCATAGAGGAGCGGCGGCGTGGGATGGTTTACCG	51
7094827	NA	TGCAGTCCGAGGATGCCAAGCTGCCG	26
5224656	5224656	TGCAGTCGGCGGCGGCGATGACGACGCCG	29
3356363	3356363	TGCAGTCGTGGGATAGGAGAACAGGTTGAATCTGGAGAAAAAATACCG	48
5500608	NA	TGCAGTCTACGGCCGCTCTCGCCG	24
3352374	3352374	TGCAGTCTCTTCACCTCGTTAGTCGTTAGTGTCAAGGCTCCATTGACCGACCATTCCG	58
5214876	NA	TGCAGTGACCCTTGAACCGCTGCTGCAATGCCGCCG	36
7089092	NA	TGCAGTGCTTTCGCTGACCGACCG	24
3904104	3904104	TGCAGTTCCCCAGATGAGAGAGCTCTCAGTGACAGGCTCATCGGAACGCCTCCCCG	56
7074593	7074593	TGCAGTTGTTCTTTGTCCTCTGGCCACGGACCG	33
5039819	NA	TGCAGTTTAGTGCAGCCGAAGGGAGGCTTATGTAGACCTACAACCG	46
100043684	7095751	TGCAGTTTTGCTTTAATATTGTTTTTCTTGTCATTTGCAAACCGTGCATCCGTTTCCG	58
3737233	3737233	TGCAGAACAGGATGACAGTGTTGTCCTGCATTCAGTTCAGAATCTTGATATGGAGGAATTATGTATTAC	69
3738614	3738614	TGCAGGTATTGTCACTGGGATGTTACGACATGGTCATCGGCATGGATTGGCTAGAGAATTGTGGGCCTA	69
3361172	3361172	TGCAGTTTCCAACGTGCTGTCGATTATGTCGAGAGCACGCCGCCACGGCAAGCCTGCTGTGTGCGCCTC	69
5038800	NA	TGCAGCAAGCCCGTCGAAATGCCCAACGAAGGAGCTGCCG	40
100044022	5502960	TGCAGGAACCGCCTTGGGGCAACCCGAGGTATTTGGGTCCTGTAGCTTCGCCCATCCG	58
5228267	5228267	TGCAGGACAACTGCAACTAATGGAGACCG	29
3597496	5798381	TGCAGTGCCACCCTGGGCCGTGCCCGCCCTGCAAGGCGTTTGCTCCG	47
5494619	5800211	TGCAGTGGAGGTGGCGCCCCGACGGCGGCCCG	32
3589226	3589226	TGCAGCAACGCACTCACGTCTTTGTTGTCTTCGCTGCTCGGCGCCGCCCCGTACTCTGTAACGTCATAA	69
5485909	5485909	TGCAGAAAGAGAAAAAGGAAGAACGAGAAGCTGGAGAAGGAGAAAGCTATCACGGAAGGTAAACTTTTC	69
3353813	5043948	TGCAGAACGGAGAGCAGAACTCACAAGCAACACTTTTGGTTGCTGGATGTTCTAGACGGCTCCG	64
100044616	509209	TGCAGAATTCATATATTGCCCATTTGGATTCCGCAAGAACTGGATCGTATCCTACTATTTTGTATGTAC	69
3748412	3748412	TGCAGAATTGGATATGATTGAAATCTATCATAAGCCATCAAAACATATGAAATCAATATGTCAAAACAG	69
7087603	7087603	TGCAGAATTTCTTGAAGGGTGGAATGATACGATCATTGTCTTGATACCAAACGTAGGATCCCG	63
3362179	5227100	TGCAGAGCAATCGGGGTCCTATGCGCCATCATTTCTTCATGGTGTGCATCCCTCAACAATCAACAACCG	69
100044651	16503090	TGCAGAGCTGCGAGGCGGGGGCCGAAGGGTGGCACATGCGCTGGATGGGACTTGGTGCAGGTCTCCGAG	69
5220992	5220992	TGCAGAGCTGTTCTGTTATGCTAAGTGGAGTCGAGCTATAAGCAGTAATCCTCTAGATGTCATCTGTCT	69
3738247	3738247	TGCAGAGCTTGCTGGAGGACCTGAGCAAGAAGGCTGATGAGATTGAGGACGCGCTGGATGAGCTCCACT	69
3356101	3356101	TGCAGAGGATTATGCTGGCGCTCGGCAAGGTGCCATGGACGGCACACGGCACTAAAGCGGGCACGGTCG	69
4487290	4487290	TGCAGAGGGTACAGCGGCGCGGGAAGGCAGAGGAAACAGCGGTGGCAGGTGGATGCGCGATGTGTGTGG	69
3596811	3596811	TGCAGAGGGTCTAAAGGAGGGGGTGATCATGAGCAAGCAGGAGAGTACAGACTCTAATCGTTTCAGGAC	69
3347683	3347683	TGCAGAGTCATTTGTGGGGTTCACGTGGTACATATCTCGTCGTCGACGCCACTAAGAATACACGATTTG	69
3349725	3349725	TGCAGAGTTACCTAGTTAACCTGTGCTTGTATGTACCTGAGTTCAATTGGTACTACATGTCCTTCACAC	69
3886277	3886277	TGCAGATACAACAGCCTCCAGAGCCTTCTATGTTTCTCTTTTTTTAGAGGACCTTCTATTTTTCGGACG	69
3356231	3356231	TGCAGATCGCGCCGACGGCCAGAGGCGACCACCCGTGCGCCTGCGTTCAAAGGCACTGTGCACAGGGAG	69
3748096	7468609	TGCAGATGCGGCGGTGACGACGTCTTGGTGGGAGTCCCTGACGTGGAGCTTCACCCTGGTGGTGTAGCC	69
3904675	3904675	TGCAGATTCGACTCGCTGCTTCCTGTGTTTTCCGTTCATTTCTGAACCCATGTGTCGTGTTCCCGTTTG	69
5044975	5044975	TGCAGATTCTGTACTGGACTTCCATGCTCCATTTGCCAATTGATTATGCACTCATTGGTCGGAACAAGT	69
3360742	3360742	TGCAGCAACAAAGAACAATGAGGGAGGAAGTTTGTGACCTGCTGAAAATTCATGAGACATATAAAGTTG	69
3587531	3587531	TGCAGCACAAACTCCACATCAAAATCATAAAAACTGCAAACGCACATACATCAAACAACTGAAACTTGT	69
3738172	3738172	TGCAGCAGCAATAATGTCAGTTTCACTTTCCATATTCATTCGCAATACGAGTAAGAGCATCCATTGACC	69
3580292	7504254	TGCAGCATCGTCAACCCGTCCTCCTCTTCTTCGTCCGCTTATGCTGGGGTGATCGAGATGCTCCGTCGC	69
100044729	4093911	TGCAGCATGGCCAACGGGGCTTAGCGGACCCGATTTGGGCCTGGTCGGGCCAGGGGTGGCATGGTGTGC	69
3363041	3363041	TGCAGCATTACCTTGTCTGGCAAAAGATCTCTTCTCCCAACGACACGACTTTGAGGAGAAGACATTCAT	69
4093349	4093349	TGCAGCCAATATCGTGTCTCGTACATCGCTATGTGCGACACCATTGCCACAGAAGCGTTGACGCCAACA	69
3598554	3598554	TGCAGCCACTTCTATGTTACTCTCAACATTGGTGCACCCGAGAAGCCCTACTTCCTGGACGTCGACACT	69
3349702	3349702	TGCAGCCATTTCTATGCTACGTTGCAGATTGGTCACCCCTCGAAGCCCTACTTCCTGGACATCGACACT	69
100044755	6211660	TGCAGCCCCTGCTTCTTCGGGCGGAACCCCAGGCTGAGGACTTACTTGAAATGCTGCCAAGATATCAGT	69
100044758	7086333	TGCAGCCCTCTCCTGGAGGGAGTCCTCCTTGCCGCCATTCCTTGGCCCTCCTGGCCAAGGCTAGCGTGA	69
3357592	3357592	TGCAGCCTCGCGCGGCCAAGGACGACGACGCACGGGTCTGCACCATCGAACGACAAGGTCCCCTTAGAC	69
100044768	7062935	TGCAGCCTGCGGCCGACGAGCTCGCCGCGCTCATCCGCTTCGGCCTCGCCTCCGCCTTCTGACCGAGAT	69
7411416	7411416	TGCAGCCTTGGCGCTGCTCGGGGCGCTCGTCCTGGCGGCTTGCTGGAGAACGGAAGGAGGCGAGGAGGG	69
3343424	3343424	TGCAGCGACACAGGTCTAGCTCCTCCTAGGTTACACCACTCTGCCCTCCATCGACTCCATTTAGGATAC	69
100044778	7094954	TGCAGCGAGTCCAGTGGCCCAGCATGAAGAACTTCAAGCCCGACGTGCCCGAGAAATACGACGGGAAGA	69
3593664	3593664	TGCAGCGGAGAGCTCCTTTTTCAGCGCCTTAAATGCTACTTGCGCGACCTAACTGCCAAAAAAACTTGC	69
3743500	3743500	TGCAGCGTTGCCTGCCTAGTTAAACTGTGTCTGTATGTACCTGAGTTCAGTTGGGACTACATGTCCTTC	69
3744338	3744338	TGCAGCTCCGACACGTCGTCCTCCTCGCCGCGGTAGGCAGACGCGGCGATCTCGTGCGGCAGGAGCGCG	69
100044816	3364476	TGCAGCTCGATTAGCACCCGATTCATTTTCCGCGCGCTGTATCTGTCCATGTCCTTGAGCACCTCGATA	69
3354940	3354940	TGCAGCTCGGACAAGGTCGCAGCGGAGGCTGTTTGGCGGTTAGATACGAGCTCCACACGGAGGCGGCTC	69
3746155	3746155	TGCAGCTGCACCTGCATGCCTCCCCCGTGGATTTCTTTACCTGAGGCGTGCCTGCAACCGCCCCAGTCC	69
3365135	7502393	TGCAGCTGGAGGGGTGCTACGTGCGCTACGACGGCACCAACTTCGTGGGCCACCCCGACACGGCCATGG	69
3733350	3733350	TGCAGCTTAGAATTGCCAATAGTACATTCTTGAGTGCTTATTTGGCAATGTTGAGCAGGGAAATCAAGC	69
3734679	3734679	TGCAGCTTGGCCTTGAGCAGCTCCTGCGCCAGCGCGCCCACGAAGCCCACCACGCCGCCGTGCTGCCCC	69
100044847	3743816	TGCAGCTTTTCGGCAGCAGCAGCCTCAGCCTCGGCATTTTGGAGTTCGACGGCTGTAGCTACTATACAA	69
3737040	3737040	TGCAGGAAATGAAGGGAAAAGAAGAGATTATGATGGATCAGCAGCACAGTGGTTCAAAGAAATGAAAGC	69
3580198	3580198	TGCAGGACTACTGCTACTACTACCAGCAGCAGCAGGAGGCCGCCGCCGTGCAGGCCAAGCCCACCAAGC	69
7098290	7098290	TGCAGGAGTAGAGGATGAATGGAGCACGCCGCACGCATGTCTTATCTTTTTTGCTTCCTTACTTGCCGC	69
100044877	5042351	TGCAGGAGTAGATGATGATCTGACGGGCGCTGAAAGGTCTCGAGCTCCAAGCCATGTTCTGTCCCAAAT	69
5799969	5799969	TGCAGGATCCCCCTCGGTTGCTTCACTGAGGACTCATGGGCATGGCACTTTGAAAAGCATGGGAATTTC	69
7503736	7503736	TGCAGGATGAGAGAGTTGAGAGAGAGAGATATCCGAAGTAGCCAGCTTCTCGCGTGCATCCAGCGACGG	69
3576839	3576839	TGCAGGCAATGGATTTGAGGTCAGGGGAACTGTATCAAGGTGCAAGCACTCTATCAGCAGGCAGTGTCA	69
3345307	3345307	TGCAGGCACATTGCAGGCACTGCCACTGCCTTCTTCCCTGGGTAACCCAATTCTACATCTATATGTCGT	69
100044901	4103589	TGCAGGCATGCAAGCTTGCTCGTTGCCGAACGTGTGCCGCCGCGGCGTCGTAGAGCAACAGTAACGTGT	69
5211754	5211754	TGCAGGCCAAGCTCAGGCTCAGGCTTTGACCGATAGTGCTAGTAAGAAGGATGCATGTGGAGCTGTAGA	69
3744899	3744899	TGCAGGCCAGAGACATGACTGTTGCTCATGTCCCTTCCCTGGGCGATTTCAAGCAGCCCCAGCGTGTAC	69
3888137	3888137	TGCAGGCCGCTTCGCCCTGCGCTCCTAGCCGCCGACAGTGCAGGCCCACCAACCCTGACCGCAACAGGT	69
16404568	16404568	TGCAGGGATCGTTGCTGAGCTGCGACTGCGAATGCAGCATAGGTGGAACTAGGACTGGGCATATAACCC	69
100044946	5216157	TGCAGGGCCAACTCTTGATGGATTTCCAATGTGTTGTTGGCCTCCCAATTTTTTCCGTCATGCAGCCGC	69
7097690	7097690	TGCAGGGCTAGAGTAGGAAGGAGCTCACGCACGGGGGATCTGCTCCCCCTCACCTCTCCCTCTCCCTCT	69
100044963	7095496	TGCAGGGGTGTGCCAACTTAGCCCATCACAAGCTCTCACGATCAGCAGAGGTAAAACCTCCATCTTCAG	69
3888052	3888052	TGCAGGGTCTTCCCCAGCCCCATCTGCACATTATGGTCAGGCACAAACATCAGCAAAAATGTGGCTCTG	69
5492085	5492085	TGCAGGTACAGGTGGCGGAGGTCGTCACGGCGACTCCCTTAGCGAGAGAAGGACGAAGGAGGCATGGTT	69
3602522	3602522	TGCAGGTCAGAGACGACGAGAAAGGACTCGTAAACTACTTCGATTTCATCCTCCGAGACACGGAGGACT	69
3602794	3602794	TGCAGGTGAATACGAATTGCTAGGTTTTTCGGCTTTTACTGCTGAGCTCGGGGTGGGGCAGATGGCTGA	69
3342278	3342278	TGCAGGTGCGCATGCTAGTCATGTTTGGCACTATGTCGTTTCTTGTCTCCTCTCACTTGATCTCAAGTC	69
5207096	5207096	TGCAGGTTGCCATTGCACTGGAGAGGCAGGGTGGATGAGGCTTCGAAGCCTGGGGGCCGCATCGGGGAC	69
3882763	3882763	TGCAGTAGGATTGTACGCGTACGAGAAGTCAACAACCTCGGCCCGAGAGGACCAACACACTGGAAGGAG	69
7091479	7091479	TGCAGTAGTGCGATAAGCTAGTTTAAACTACACAAGGATTGTCGGAGGCACAGGTACATGCTGGATACC	69
3740352	3740352	TGCAGTCCCAAGGATGAGGCCCAAACCTAAAAATCTGGCGACTAGCGTCCCAAGCTCCTTGGCTTACAG	69
100045029	7415730	TGCAGTGACACACATTGCACGCTCATCCTCCTAAGCCCCAAATATTCCATGGCCACGTATTTGGACAGT	69
3734255	3734255	TGCAGTGCAAAGAACCAAGCATGCCGACCTGGGTCTACCGAACTTTTGTCCATGAGCGTCCG	62
100045035	3900309	TGCAGTGCACCGTGAGCATGGTCCAGGGCGCGCACGGCGAGCTCGTGGAGAGAGAGGAGGAGGACCGAG	69
3584378	3584378	TGCAGTGGCGCCGCATGGTGGACGACCTCCGCTCCAAGGGGGCGCTGAGCAACTGCATCTCCGTCTGCG	69
7086770	7086770	TGCAGTGGGAGGACGACGGCCGCCGTTGACGCAGGGGGAGTTGGTCATCGTGCGGAGAACCATGGCCCA	69
7097928	7097928	TGCAGTGTCAAGGATAAGACATTGATTTGTCATCATCATCATCTTATTCCTCGTCTGACAAGTGGGCAA	69
3733575	3733575	TGCAGTGTCAAGGATAGGACATTGATTTGTCATCATCATCTTATTCCTCGTCTGACAAGTGGGCAACAG	69
3745477	3745477	TGCAGTGTCCTAGTGCGATGTTGCAATAGGAATTGATTTGTCTTCTGTCGACTTGTCTGCTGGAGTTCT	69
4095530	4095530	TGCAGTGTGTCTTGGGCACATAAAATCAAAAGCGCTAAAAAGGCTAACCATTGATGGTTCCATGTATGG	69
3598601	3598601	TGCAGTTAACCGATCGACTTCCGCTCCACATTGTAGTAACGCTCAACAGTTGAAGCCGACATTTTTGTA	69
3891519	7079400	TGCAGAAATGGTCAAGTGTTTGCTTGGGAAAGATAGGATGCTGCTTGTCCG	51
100045087	4092269	TGCAGACTCAAGGGTCTGTACAGTCGAAGCAGGCGTTCCCGACAAGCCTTGCCCCG	56
3585347	3585347	TGCAGAGAAGCCAGCAACTGAGGGAGCTCTACGAGTCGCTCTTGTCCG	48
6211328	6211328	TGCAGAGCAGCTTCCTCGTGCAGACCCCCG	30
3583602	7494137	TGCAGAGGCGTGCCCGAGGTGACTTGATGGCGGAGGGCCG	40
4092473	4092473	TGCAGAGTCTATCAGATGCAGGTCTTCTAGGCCAGGGCTCCG	42
12322837	12322837	TGCAGAGTTCATCCCTGACGACCGCCACGGGCGGTACTGTCGCCGCTGCACTCGCCG	57
100045101	7095819	TGCAGATCCAAGGGTCTGTACAGTTGAAGCAATCGTTCCCGACATGTCTCGCCCCG	56
3729851	3729851	TGCAGATCGTCGCGCCCTCCATCCGATCCGTGGAGATCTTGCCCG	45
100045105	7465947	TGCAGATGCCTATATCCGAGCCGCTCAAGACGGACTCGCTGGAGCCCTCACCG	53
5210226	NA	TGCAGATTGGCACATGTGCATCCG	24
3737512	3737512	TGCAGATTTTTTGCGCCAACCGCATCATCAGAATTAGGAGCAGCAACCG	49
3349612	3349612	TGCAGCAGCACGTCCACCATGTCCCTCGCCACGAACTGCTCCCCCTCGACACGCCG	56
3597220	3886703	TGCAGCCACTTTGAGTCCTATGCAGTTTACACACTACACACCCG	44
3595194	3595194	TGCAGCCCGTGTTTCGCGTGCACCGCCATTGCTGGACCTGAAGCACCG	48
5495264	5495264	TGCAGCGCCTCCTCTCCAGGCGAGCGCCAAGCGCCCGCGACCCCGCCG	48
100045176	3360034	TGCAGCTACAGGGACAGACGTCTATAAATCAAACTAGCGGAAATAAATCATGGTCGCCG	59
3577907	3577907	TGCAGCTATACCAAGGGGATGGGCGGCGGAGCCACTGCTGCAAGGCGTGCACCACACCG	59
3588528	3588528	TGCAGCTGCCACCACCAGCTGAAGTAACAAACACCCACCG	40
4487154	NA	TGCAGCTGCCCGCCGAGACCG	21
3905849	3905849	TGCAGCTGGCACTTAAAGCAAGTCAACTTCTTGAGCACACCAAATTGGGTGAACTCCG	58
4488169	NA	TGCAGCTTAAGCGGCTTGACCG	22
3356118	3356118	TGCAGGAAAGCATATTTCCAGAAGGCGTTATCTCTTTTTCCAGCCGCCG	49
3737538	3737538	TGCAGGAATAGATGAATTCAGTAATGCTGATCAGGAGGCGGGACCG	46
5798118	5798118	TGCAGGACACCTGGGGCGGCTCGGGGTGTCTCCG	34
5202593	7063099	TGCAGGATCGACGTCGCGGGTCCGACCCGCGGGCGTGGCATCGGCGTGGTCATGGCCG	58
3589106	3589106	TGCAGGCAATTTCTCTGCTGAGCTACCTGAAGATCAAATCCATTGCCCCCG	51
4092094	7466409	TGCAGGCCGTGGCCGCTGTAGTGGAAGAAGAGGGAGTCCCCG	42
7358114	NA	TGCAGGCCTGGGCCGAGGCCG	21
3886602	3886602	TGCAGGGATGTGTGCCTGTTGAGGGGGGCATGGAGCTACCCTGCTCGGCCG	51
100045230	7094905	TGCAGGGCCGCCTTGGGGAAACCCGAGGTATCTGGTATTTACCTATAGGTTGTCCCATCCG	61
4484812	4498953	TGCAGGGCGTGTCCTCCTTACGCCATGCGCCG	32
6211070	NA	TGCAGGTACCAAAGGCTCAGCCCG	24
3882775	3882775	TGCAGGTATGCCTCACACATCCAAAGCACGTACCTGCCCCGCCG	44
3882471	3882471	TGCAGGTGCAGTGCAGGGGGCGTCCTCCCTCCCTTGCTGCTTCCG	45
3746525	3746525	TGCAGGTGCGTGGTCGGCCTCCGCGTCATGTACGGGATGATATCCG	46
3731292	3736523	TGCAGGTTGCGAGGAAGCATCCAAGAAGCTGGCCG	35
5034531	5034531	TGCAGGTTTCATAGTGGAGGTATTTCATCCAGAGTGGTTGGCTAATCCG	49
3602889	3602889	TGCAGTATGCTGGTCATAACATCCAAGGCTTTCGTCCG	38
3592227	3592227	TGCAGTATTGTTACTTCTATCAACATGTCCAAAAACAATTGTTAGTACCG	50
3352434	3352434	TGCAGTCACCCTCGATCAAATCTCTCAAATCGTGGCTCTATGGAAACCAAACCG	54
3589072	3589072	TGCAGTGTGCTCTCGGCAACAGCGGCACGAGGTGGGAGGATACCG	45
4104850	4104850	TGCAGTTCGTGTTTCCAGGGATGTGGCTCTCGGATTTGACCAAGGGCCG	49
6210328	6210328	TGCAGTTGAGGCGGATCTCCCCCTGCGTGCCG	32
3580549	3580549	TGCAGTTTGGCCTGGCTGGGGTCATGCTTCTGAGAACCCAGAACTTCCG	49
5757765	5757765	TGCAGCTGTAGCATATATTATCACAGGATTTATTTTGTACTCTCTCCGTAAAGAAATATAATAGCGTTT	69
5802139	5802139	TGCAGTCGATGAGCTCCTGCTCCGACAGCGCGGTCAGGTTGCCCGTCACGATGGCGTTGATCCCTTCCA	69
3908071	3908071	TGCAGTCCCATTGATCAAACTAGTACAGTATGAGAATATGAACACGCATACGTACATCTGATTTTGACA	69
3596164	3596164	TGCAGAACAGCAGAAGCCTACAAGATTCTAAAAAAAAGAAAACGGAAGCCTACAAGAACCAGCGTCCAG	69
100022532	7466307	TGCAGCTCGAATTAAACGGATCAGAGCGTCAGCCCACTGCTAAATGATTAATGAGCACTGCTACATGGA	69
5789142	5789142	TGCAGGAGCAAAAGAAACGGACAGGGCAACGCAGCGTACGTCAGCAACTAGCTCGGGTCAGGGTGGGTC	69
3585468	3585468	TGCAGGCTTGTAGACTGTACTCTAGTCGAAAATCCAGTAAACAAAACGAGCTCGCGCAGGTGCAGAGAT	69
3355530	3355530	TGCAGAATCCGCGCTTGTCAGTGGAAGGAACAGGAACAAAGGGCAGTACAATTCGTACTTGTATACAAG	69
3732534	3732534	TGCAGTTCACGAGGAATCATCCAATTAGCTCTAGCACCTCGCTCGGTCAACTCTAGCTATAGGTCACCT	69
100040356	402243	TGCAGAAATATCCATTCTTAAAACAGTGAAGGATCTCCCTAAAAAATAGTGAGAATTATTCTTGTGGCT	69
3733119	3733119	TGCAGGTGCACGCACAACACAACCACAAACAACCATTCGTGTGGTTAATTTAGTACTATCAACATCATC	69
5210303	5210303	TGCAGAAAATGTGTGATCGAGAAAACACGTGAAAAAGAGAGCTTTTGAGACAGAGAGCATGCATGTGAT	69
100052673	12699553	TGCAGAAGAATGTCAAGTACAACTGGTCTCCGATTGTGATGTGGCATTCAAAACTCTCAAAGAAAAGCT	69
100052674	12699553	TGCAGAAGAATGTCAAGTACAACTGGTCTCGGATTGTGATGTGGCATTCAAAACACTCAAAGAAAAGCT	69
3362006	3362006	TGCAGAATCTGAAACCACCGTCCATCCCGCGAGGGATCCTATCACGTCATCTCTGCTAGTTAAACAGAA	69
3584778	7358208	TGCAGAATTTGTGAAGCAGGGCAAACAGTTTGTCCTTGTTGTCGACCGCCCTTTCACGATCATCCACCT	69
3595823	3595823	TGCAGACAAGCTGTTGACAGCGTCCATGTGCACGGCTGTCAAGTTTGAATTCGATACAATCTCGCGCGT	69
3892035	3892035	TGCAGACCTTGGGCGCCAACGGAGCAGGACTCCCGCGGCGAGGCACGGAGGAACGGCAGAAGGCGGGGC	69
5488270	5488270	TGCAGAGGGAAACCGTGTACCACGCTACCGTCAGCAGCCCACAGGGCACGCATGTCGAGGTGTGGCCGC	69
3900631	3900631	TGCAGATCTACCTATCTGCCCGATTTGAGTCTCTGGCCGATTCCCGTGCAGATCCACAGGCCGACTCGG	69
5036823	5036823	TGCAGATCTGCGGGGGGTTCGGTAGGCGTTTTGCTCGTGCGGTGGGGACTGGGAATCGATCGATGCCGG	69
4095286	4095286	TGCAGATGATGCGGTTAACCATAGATGTCGACATGGTTTCACATCTCAGAATGTGCTTGCAGTATGTGA	69
100052822	3901073	TGCAGATGATTGATGGAATTGGATGTCGCAATGTCCAAGTGGAGACATACTGCATTGAACTTGTGCAAG	69
100052870	3903023	TGCAGCAAGCGGCAGCCATTCGATCGGCCGATGATGCACGGCGTCGTGCACGTCCTCAGCTGCCTGGTC	69
5214712	5214712	TGCAGCACCAGAGCGATGTGGTCATGACTCATGAGCAGCTAGCCACCAAGTAGACTGACGCCAGCCGAG	69
5035472	5035472	TGCAGCAGTGTTGGATCTGGCCGAGGGACGTGTCGTCGCGGCGCGACGGCGGCAGGTCGTGCACCACTG	69
3900011	3900011	TGCAGCATATGCTCTCCCGCTTCCGATCCATGGAGGAGGTGGAGACAGGTGAGAACTTCCAGAGGAACA	69
3593990	3593990	TGCAGCATGGTCCTGAAAGGAAAAACGCTCTCCTCGAAAACAACATGGCGTGATGTTAGCACACGGCGA	69
16513800	16513800	TGCAGCCAGGGGCGCGGTGAGCTACGGCGGTAGAAGCGTGGTGGACCGACGTGAGGGAGTGGCAATGCA	69
7086967	7086967	TGCAGCCCGTCCTCCGCGGAATGCGCGGTCAGCGCGATTATCGGGGTGCGGATGCCGTAGCGGCTTTCT	69
12321843	12321843	TGCAGCCGATGTATCTGAAATTCTGAAGATACGGGCCTCCCCAAGACAGGAAGATGATGTGATGGCTTG	69
3362082	3362082	TGCAGCCTCTACGGGGACGCACTGGTGTCGCCCTCGCTGGAGCGCCTCGCCATCGTCCACTGTCACACC	69
3584824	7468623	TGCAGCTCTGCGTCGGCCGCCGCTGCCTCATCTTCCAGCTCCTCCACGCCGACTACCTCCCGCGGTCCC	69
100053178	402479	TGCAGCTGCACTAGTGCTAGTTTACGGAAAAAGAGCGAGAAGAGAAGTGCCACGAGCGATAAGGTGATC	69
3733152	3733152	TGCAGCTGGATGGCATTGTATGGACGCAACCCAAGAATGAATGTAGCAGGTGCCTAAAGCGCCG	64
3600522	3600522	TGCAGCTGGGTCCTAGGCAAGCGGGCGCCACCACGGCGTCGGCTGTATGGTCAACTCGGAGTCGTCGCG	69
100053212	3899370	TGCAGCTTCGAGCGTAGCGAGCAGTTCCACAAGAGACTGTGCTGCGTGCTCATTCCAGGTGCCATAGCG	69
100053229	401328	TGCAGGAAAGGAAGAGGCCTGCCTGGGAGTTCGGCAATGTGGCAGATCGTATGAGGCTGCGCCCTGGGC	69
100053232	7068386	TGCAGGAACTCAGCAGGGTCGGGGGTGCCATCATAGCATGGAGGTAGGTCGGGCTTGAAATTCTCGGGC	69
3589957	3589957	TGCAGGAGTTGCCGTCATCACCAGCTTCGATCTCTCAACCCGACGCTGTGGTGTTCCGCGCGCCACCGA	69
3907342	3907342	TGCAGGCATCTGTAGTCGACCAGCGATGTTTCAGCGAGCTGATGCGCCAACTTCTGAACGTCCAGGTCG	69
5212686	5212686	TGCAGGCCAACCAGTGCGGCCCGACCTTCTGCCTCCTCCGCACTGCTTGCAAGGGGCATGGTCTTGCAT	69
5034509	5034509	TGCAGGCGTGGGCCGCGGCCTGCCGCGGCGATGCTGCTGCTGCCGTGGCTCCCATGACGTTCGACCGCG	69
3742932	3742932	TGCAGGCTACCAGAGATGGCTGCCGCCGTCGCTGGAGACAGATCCGACGACAAGGGGAGGGGATGCCGG	69
100053428	4098847	TGCAGGGATTTTGAACTTTCGAAAGCCGTGCCCGCGGTTATGTGGCAGACGGGAATTTTGTTAATATCC	69
3364768	3364768	TGCAGGGCAGGCGACGGGGCCAATAAATGCCGAGGAGGCAGCGCCTTTGGCGGCGAATGCAGGGGGGCC	69
100053473	7513508	TGCAGGGGTGTACTTCCTCACACATGTTTCCACCACTTAGCGTCTGCACACGACATGTGCCCG	63
100053494	5045432	TGCAGGGTTATGATCTTTCGAAAGCCGTGCCTCCTATATGGCGGGTTGGAATTTGTTAATATCCGAGAT	69
100053501	7096262	TGCAGGGTTTGAACTTTCAAAAGTCGTGCCCGCGTTATGTGGCAGATGGGAGCTTGTTAATTCCGAGAT	69
5137944	5137944	TGCAGGTACACAGATAGAAGAAACACCAGTTTGCTATCATTTTGTGTAATGCATCCCTAAATTGAGGTA	69
7095055	7095055	TGCAGGTCACAACAATGAAATCGGGCGGTCGAGCGGCTCGCCGACAAAGGGCTGATGTGGCTAGCCGAG	69
7091507	7091507	TGCAGGTGGCTGGATCCCACCAATTGTGGTGCCCCGAGGGGAGGGTAAAAAGCAGGGGCGGCAGATAAT	69
3357574	3357574	TGCAGGTGGGGTCGACACCGAGTCCAGCGTGGGATTACCACGGAAGGCTGGCGCTGGCTATGGGCTGGC	69
3579878	3579878	TGCAGGTTCATGCAAGCTAGGATCGATCAGTCGAGAGAGAGACGCGTCCATGGACGGACGAGAGGAAGA	69
3579808	3579808	TGCAGGTTTGGCATTCGGGTGTTTGTGTGGTTTCCTGATCATACCTATTTTTGACCTGCTTTCCGAGAT	69
3736056	3736056	TGCAGGTTTGTGCGTAGCGAGTAGTTCCACAAGAGATTGTCCTGCGTTCTCATTCCTGGTGCCATCGCG	69
100053609	5489636	TGCAGTCCTGCGACCAGCGCCATGGCCGCTGGCCCTTCCCGCGTCGAGGGCCCCTGCCTCCTCTTAGCC	69
3354744	3354744	TGCAGTCGCCAAATTACGCAAGCAACTCCCCGTGGGAATCACGACGCCTAGGGCGGCACGAGCAGGAGG	69
4104363	4104363	TGCAGTCTGTAGAGATGAGGATGGAAACTTCTTGGGCAGCTCGGCCCTGGTTTTAGAAGGAGTTGTTGA	69
3344429	3344429	TGCAGTGCTACTACGTGTAGAGTAATGCCTAGGACAAGCCTCAATTATGTAAATTGTTGATCAATCCGA	69
5210154	5210154	TGCAGTTAACTGCACCTTAACATCCAGTGTTGCGGGTTAATTAGAGAAGACGGCAGGGTGTTTCCTGCA	69
3739963	3739963	TGCAGTTCCAGAGCTTATCGTCGGAGCATGGCGCATGGGGCCTCTACACCGAGACCTGGCTTCCTAACC	69
5043633	5043633	TGCAGTTGTGCACTGTTGATCACATGACAAGTTGTTGAATTTGATTCATGACCAAATAAGTGAGCCGAG	69
100053739	16524582	TGCAGTTTAGTGGCTACAAAAAGTAGTGTGTGTTGCTTCGGGTGAGCTCGCTTTCGTACGGTCCGCCGA	69
5201268	5201268	TGCAGTTTCAGGTTGCCCACTGGGCACTGTTGTTGCACACACATCGTTGTTTGCACATGCATCCCGAGA	69
100053753	5219813	TGCAGTTTTTTTTTTGTCGGACTCTGCGACTTGCGGGCGTAAAGTATACATAGGATATCCTGGCGGCGA	69
100053860	347249	TGCAGAGGTGGAGGACCATTACGAGGATGAGGTTGACCAAAATCAGAACTACGTACAACAACCG	64
100054420	400090	TGCAGACAAAGTTCAAAAGCAAGGTTAGAAATTACAAAGTCTCAAGCACACAACCAAGTTGTCTACTTG	69
100054839	3902244	TGCAGCTTCCAGGTTCTTGTCGGCGATGCGTAGCTTGGCACTCTCCATGGAAGACATCTCGCCCAGCTT	69
3597378	3597378	TGCAGGACTACAAAGCCGCGGACACGACCATGTATTTGCTGAGAAGAGTTGTGGCTCTGGGAATAGTAA	69
3363920	3363920	TGCAGTTGAGCCTCACGTTGCCGTCGGGGTTGAGGTCCAGCTGCCCCATCCTCCCCATCCCCTGCACGA	69
100055275	5043325	TGCAGTTGAAGCGTTCCTGCCATCCATATATAGGGAATCCACACCGTCAGCTTGTCGATCCG	62
100055334	4484637	TGCAGCAAGAGGATTCGTGCAGCCATAGATCCTCGCGAAAATCAACTTATGGCTATGGAGCCACCCAGC	69
5504423	5504423	TGCAGCTCTGAAGATTTTACTTGCATAGAATAGTATGCCAAGATTTTGAATTTTCTAGAAGGTCAGTTC	69
100056039	7505545	TGCAGGGGTGTACTTCTTCACACACGCTTCCACCACTTATCGCCTTTTACTCGGCGTGTACCCG	64
100056128	5213096	TGCAGACGGCGCTAAAAGTACCTTCATTCAGTGACCTGGCAACAGCCCCATCAACTCTGATCTTTGCCA	69
100056129	5213096	TGCAGACGGCGCTAAACGTACCTTCATTCAGTGACCTGGCAACAGCCCCATCAACTCTAATCTTTGCCA	69
100056132	5040401	TGCAGACTCTTGTTGTTCCTTCACCTCTTATTCTTTCTTCAGCCTTATCCTCACCCAAAGGCTTAAATA	69
100056167	7098320	TGCAGATTGGAAGAACGGGGAGGGGGTCGTTGATGATCTCCACGTGCTCGGGGAAGGAGTCGACTGGCC	69
5047057	5047057	TGCAGCAGCAGTACATCAGGCATGACGGTGATGGCAGTGTCTGAGTGAATATCGAGTTCGATGGTTGTC	69
3576501	3746316	TGCAGCATCTGGGACGGGCGCGGGGACGGCGGATCCAGAGGAGAGCTAGCCAGAGGCGGCGTTCCCGAG	69
100056217	7411416	TGCAGCCTCGGCGCTGCTCGGGGCGCTCGTCCTGGCGGCTTGCTGGAAAACGGAGGGAGGCGATGGAGT	69
7094061	7094061	TGCAGCGCGTATGGGTCGTTGTCGTACATGTCGGCGTGGAAGATGAACCCCCGCGCGTCCGGCATCTTG	69
3591525	3591525	TGCAGGCGGAGGCGCTTGGCGGCGAGCCCGCCCATGGACCAGTGCGCGTCGCGCGCCCAGCAGAGCAGC	69
100056300	16525401	TGCAGGGTTATGATCTTTCGAAAGCCCATAGTTATGTGGCAGATTGGAATTTGTTAATATCCG	63
100056313	7095496	TGCAGGTGGTGTCCCAACTTAGCCCATCACAAGCTCTCACGATCAGCTGAAGTAATAATAATTATTACC	69
4099566	4099566	TGCAGTCCTCGCGCAACCCCACGCCCAGGGGCTCCAGCTTCAACCACACCGACTTCTACTCCATGGTCG	69
4489989	4489989	TGCAGTGTATGTGTTTGTTGGCTTTTGAACTTGGTAGATCAAATTGCCCAGAAACTAGACGTACCATGT	69
3904441	3904441	TGCAGTTTGGGAAGTATGTTGTGGTTCCATTGGCTGCTTCATAGGACCTTGGGGTGTGATGTTCTGACC	69
100056369	16523963	TGCAGGAGGCGGCCCACTTGGTGGAGAGGAGCGGCCCAGGCGACGAGGAGACCCAGCGCGGCGGGATCC	69
100056388	3907955	TGCAGACTCTTGTTGTTCCTTCACCTCTCGTTCTTTTCTTCAGCCTTTTCCTCACCCAAAGGCTTTGAT	69
3747849	3747849	TGCAGATGCATGTACGCGCTCAAGGAGCTGACCTTGGTGGCGACAACGACAAGACGGACGGCGCAGAAG	69
100056420	7465527	TGCAGCACATCGCACTCGCCAGGAGCCTTGTCCCCGAGCGCGACTGCCCCCCTCAGCTCCTTCGACCAC	69
100056421	7465527	TGCAGCACATCGCCCACGCCAGGAGCCTTGTCCCCGAGCGCGACTGCCCCCCTCAGCTCCTTCGACCAT	69
5213734	5213734	TGCAGGCTCTAGCTCACGTCAACAATGGCGAGAAGGAGACAAGGACTCAGGTGTTTTGTGCTGCGTACT	69
3347393	NA	TGCAGGGTTTGTTTTTTTCATTTTCTTCTGTGGTTGTTTTGCTTCCAGTTTTTCACTGTTTTGTCCGAG	69
100056514	3364109	TGCAGGTTTTGCATACTCCTGTAACTCCAAAAAATTCAAAATAAATTGGTAAACGTGAGGAATTTGTCT	69
3585417	3585417	TGCAGTTCGCGCAATCCATGGGCCACGTGGTGGCGGCGCTCCCTTCCCCGCGCGTGCTCGCGACGCACC	69
3601273	3601273	TGCAGTACACGGCGTACATATACTTCGGCGACGCCATCAACCGCAAGCCATTAGAGACGCTCCTCCTCA	69
3341997	3341997	TGCAGCACCAGGCCGCGCAGGCATTGCTCACGACATTTCTGAAAATTTGATCTCCATTACCTCCTTGAT	69
3734319	3734319	TGCAGGAGCACGGGGTCACGACGCTGCTCAACCTCTCCATCTGCGACGAGAACAAGGCCTTCATGGTCG	69
5504046	5504046	TGCAGGGCGGCGGTGTGAGGGAGAAGGTAAACCTGGCCACCAAGTTCGGCTCCTTCTTCGGGGAGGCTG	69
3577547	3577547	TGCAGTTTAGTTTAGGAACTCAATGTGGTTGTGGTAGTGCAGCATTCATATCTCGTTCTAGGTGATTGC	69
5040315	5040315	TGCAGAAAACAAAGTCGTTCTTATTAACCTCCTTGTATTCTGGGACCTTGTCCTTCTTGATCTTCTTCA	69
5796034	5796034	TGCAGAGGGATGTGAGTCAAGGGGGGCAAGCACGATGGGGTGGCCAGGTGATTTCTTCGCCG	62
3909015	3909015	TGCAGATTGTCTTTTCCTAACAAGTGTTTAATTACTATTTAGCTCATAAAAATGTTTTCCAACAAAATT	69
3350281	3350281	TGCAGATTGTCTTTTCCTAACAAGTGTTTAATTAGTATTTAGCTTATAAAAATGTTTGCCAACAAAATT	69
3343405	3343405	TGCAGCCATGCATGCACCTGCCTTTGTCTAGAACGTATCGTCCTGTACTATTGATTTGCACTGCACGGG	69
3341795	3341795	TGCAGGTCTGCTCTGTGCGGATCAGCACATACTGGGTGTGCCTGGACGCGCTCTCCGTGGCGCCGCTCT	69
5208576	5208576	TGCAGTAGTGTGATCAACCCCAGCCAACCACGTCCCAAACAATGACGCAATATCAGCAGGGGGGTGAAT	69
100058378	3743299	TGCAGTTTGAACTTTGAGTTTGTTTTGTAAGGTTTGTAACTTAAACTCCTGTGTGACGACGATGGCCCT	69
16523278	16523278	TGCAGCCCAGTTGCCACCCCCCTTAGGCCTCCCTGGCCCTTTTCCTCTCCCACTTCCCAGCCG	63
3593973	3593973	TGCAGAAATGCACGCATGGCTGAAGATAGAGCTAACCTGAAGGTCCATGGGCACGTTTGTTGAGAGCCG	69
5211761	5211761	TGCAGACGGCGTCGAAGCGGACGGAGTCGGACGCGGAGTGGAGACGGCAGGAGATGTCGCCGAGCAGGT	69
5219492	5219492	TGCAGCGTTCACAGAGCCGCACGACGACGACGACGACGAGGAGGCGCAGTGTGGGGTGAAGGGAGAGTG	69
3342297	3342297	TGCAGCTATCTAACGCTCAGGCGAACTGTAACTAAAAGTGTACACACGCGTACAATAACAGAAAACCTA	69
100058508	4491768	TGCAGTTCGTGCGCCCCAGCCGTCCTCCAACCGCAGCTCACCGCAGCGCCGTGCTTCCTCGCCG	64
5219182	5219182	TGCAGTTGGTCTGCTGCTCAGCGAAGAACGGCCAACACAACATCGGCACGCCACCGCAGAGGCCCTCGA	69
3358268	3358268	TGCAGCCCCCACACCAGGTCCCACCCGCCCGTTCCTTCCTTCCCCGATCTTCTTCTCCCAATCTCGATG	69
3592358	3592358	TGCAGCTGCCAGAGATGGTTAATCATGGGGAGGAGGATGTCATGAAGGTGTTTGGAGGCACAAAACATG	69
100058588	7087775	TGCAGGCAACGATGCTGTAAGGCCAAAATATAGAAATCAGAGAGAAAGAGAGAGCTCTTTTTTTTTTTG	69
3740489	3740489	TGCAGTAACGTTGGAGGAGTACGTTTGGAGGAGTAAAGTGTTTCCTTCCACTGTAGACAGAGGAGCATG	69
100058620	3749792	TGCAGTCTTCCCTCCTATGGCCCTCCGTGAAGCATTTGAAGTAGATGCCGAAGAGATCGGCCG	63
3597712	3597712	TGCAGCTAGGACAAGGACATGGACGGGGGTTGGATTCGGATGCAGCCGTTTGTGGCCTCGTTCCGAGCC	69
5200435	5200435	TGCAGCTCTCCTATATATGGTTCTTCTTAAGACAGAGTTGCATCAGCAGTGGAGTCTGCATACAGACAT	69
3600996	3600996	TGCAGTCTACAAGCGCCGACGCGCGCGCTGCACCACTGATGCCTGGCACACCGAACGAGGGGCGCCGAG	69
3357000	3357000	TGCAGTGCTCCGCGCCGCCACGCCGTTGCTCGCACTCGTGCTGTGCGCCGCCGCTGCTGCTTGCTCCGA	69
5804104	5804104	TGCAGACATGAGTACACCAATCACTGTGTGGGCCCG	36
3584614	3584614	TGCAGACGGAGCGGCGACGTGAAAGAGGACACGTGCGGCGACCG	44
100059380	16523921	TGCAGACGGGCCGATGCGGCGGCGGATCTGGCCCAGGGCGGTGTGGAACTGTGCGGCCCG	60
4096955	4096955	TGCAGACTCCTCGCGCTCTCCTTCTCTCGACCCGTTAGGGTTTCTCCG	48
3733212	3733212	TGCAGAGAGAAGCGACAACCATGACCTTGTTATTGCTAGCAACGAGGCGCGAGCTGGACCG	61
100059394	7085076	TGCAGAGATCGCATCACCATCACCGTCACCACACCGTTGTGCTACCG	47
7073400	7073400	TGCAGAGTGTATCGATAACCATCGTTCCTTGAGACAAATATTCATACAGCCCG	53
3360388	3360388	TGCAGATCAGAAGGTCAAAGATCTCATAGCTGAGTGTGCCACCG	44
3902756	3902756	TGCAGATCCCTCTAGCGGCGCCGCATTAGCGTCCACCCGCCG	42
4102342	5037508	TGCAGATCCCTGAAATTGATACCCTGTATTCCGCAATCCCG	41
4493054	4494699	TGCAGCAACGACGAGCCACGGCACAGGTAACCCG	34
5494495	NA	TGCAGCAAGTACACACACACACACACACACACAAAACTACAGACTTCGCCG	51
100059463	3738967	TGCAGCACCTCCAAGGAGGAGACGGCGTCGGGGACGTCGCTGCTGCCAGGCCG	53
3596639	4499768	TGCAGCACGTGATGATGCGTACGTTAACCACGGAGGACCG	40
3581736	3581736	TGCAGCAGAGTGGCAATAGGATCATCAGCTTTCTGCGGGAGAAGGTGCTGGCCG	54
4104186	5796109	TGCAGCAGATCGATGGAAGAAGAGACGGCGTCCATGGCAGTCTCGCTCCCG	51
3585443	5042994	TGCAGCATCTCCACGAGCGATACCAGTTTTGCTGGGGCTACCG	43
5043985	5043985	TGCAGCCACCTCTTCACGCACTGCCCGTGGAACCG	35
5503891	5503891	TGCAGCCCACAGGCCGACGCGCGGCCGTGAGCCCAGACTTGCCG	44
7093960	NA	TGCAGCCCGAGGCGGAGGCAGTTGGCCG	28
5219070	5219070	TGCAGCCGACTCAAAATATCCTCCCGCCG	29
100059559	7070682	TGCAGCCTCGTCGTGAGGCTGCGGCACAGGATCTTGACGTCTCCGTTCTGAAGAGAGACAGATCGGAAG	69
3900667	3900667	TGCAGTCTCCACATGCGGGATGCATGATGGCGCAGCCGCCATTGCCG	47
7467409	NA	TGCAGCGGAAGAGCACCACCG	21
3358702	3358702	TGCAGCGGTCGCCGCCCCTTGATTTCTTCTTCTAGCAGACCG	42
3364152	3364152	TGCAGCTACATTAGTCGTTTCTCTCTTTCTGGTGGGCTGGCCG	43
100059614	7099890	TGCAGCTCATCAGGAAGGGGTCGGAGATGCTGCTGCTCCTGCTACTGCAAGCTTCCG	57
4486233	NA	TGCAGCTCGCGCTCCCAGTCCTCCG	25
5805415	16525368	TGCAGCTGAGCTCCGTCGTGCCCGCCGCGGAGGCCG	36
3736715	3736715	TGCAGCTGATGATATGCACGAGACTTAACAAAAGATGGCCG	41
4099862	NA	TGCAGCTGGGAGGAGCTGCTGGTCCG	26
5495098	5495098	TGCAGCTGTCCATGGTGGCGTACGCGGCCG	30
4493426	NA	TGCAGCTGTCGTCGGGCGATGGGCCG	26
3587271	3587271	TGCAGCTTGAGGAGTGTAGCTAGTGCTCCAAGCCG	35
16404359	NA	TGCAGCTTGCCGTAGAGCCG	20
5504245	NA	TGCAGGAACTGCCCAATCCCG	21
3352620	3352620	TGCAGGAGAGGATAAACCTCGCCTGCGACCGTGCACAATTCCCTGAATGTTCCCACCG	58
5792321	NA	TGCAGGCAACGATAGGGCCG	20
100059700	7094691	TGCAGGCACATTCGCGCCCCATGTGGGAGCTGATGGGTGACGATGATAGGCTCCCG	56
7072277	7072277	TGCAGGCATGTGCAGAACAACAGGCTAACCG	31
5208197	5208197	TGCAGGCTCTGGCAGATGTGTTCAAGGGCCG	31
3744301	NA	TGCAGGCTGTCCTCTGCGCGGCGATAGTGGCCATCAATGCCCCG	44
3352968	7416031	TGCAGGGCTCCGACAATTTGAAGCGGAGAAAAGGCGAGCGACGCAGACGGCAGACCAGTGCAGATCGGA	69
7092247	NA	TGCAGGGCTGTCCACGAAGACGCCG	25
3588110	3588110	TGCAGGGCTGTGGTAGCCTTTCCAAAGGACGGCGGGATGGCCG	43
100059779	7414393	TGCAGGGGCCTCCAGCTCCACCTGAGACCACCG	33
3342116	3342116	TGCAGGGTACATGCTCATTTCTGAGCTGCTGTGATCATAGTCCG	44
3590501	3590501	TGCAGGTAACCGTAGTGTGTGTACACGGCTATTGTCCG	38
4485343	4496988	TGCAGGTAAGTCATAGGCGTCGATCGCGGGAGCCG	35
3342103	3342103	TGCAGGTCTCACATACGTCGTGACTGATGCAGTCAATTGGATTATTACATTGATTCCG	58
4103961	4103961	TGCAGGTCTTCATGCGGCTCAAATACGGAGAGCTCGGTGGAAACGTGCAGAGATACCG	58
3907475	5504453	TGCAGGTCTTCATGCGGCTCAAGTACGGAGAGCTCGGCGGAAACGTGCAGAGATACCG	58
4492914	4492914	TGCAGGTGCTCTCTGAAGATCCAGAGATCCGCCG	34
16524799	NA	TGCAGGTTTCCGCCTCCAAGCCG	23
3744448	3744448	TGCAGGTTTTGTTCTCTGGTGACTAGCGAGCTCCAACTCAGGTCGACAACCG	52
7500343	7500343	TGCAGTAACTCTAGTCTCAAACAGATTTAAAACCG	35
3740402	3740402	TGCAGTCCGTTGTGAGGGAGTTGAGGGGACGCGACGCCGCCG	42
3740549	3740549	TGCAGTGACAAGGGGTAGGAAGAGGTGTCGCCG	33
5798416	NA	TGCAGTGTTGGTGACTAAATATAAAGCTTCTAACCG	36
5218409	NA	TGCAGTTCTGCACACGGTGGCCG	23
16404418	NA	TGCAGTTGGGGATGGCGGCCG	21
100060389	12323248	TGCAGCCCACCAGGCCCTTCTCAGGAGTGACCGACGGCTCCACCACCCCAACCG	54
3590197	3590197	TGCAGGCCAGCAGGGGGCTGCTCACGTCCGACCAGACGCTGCTCACCG	48
100060585	7507032	TGCAGGGAAGTTAATCTATTCGAATAGCCATGTCCCTCGGTAAAAAGGACGACCCG	56
100060746	7080768	TGCAGCAGCTGCCGCCACTAGGGCACTTGCTCCTGCCACTGGAGCTCCG	49
7092448	NA	TGCAGTTGACTCCGCGCAGCAGGCCG	26
3732513	3732513	TGCAGTTGTGAGTTGCAGCTGCGTGTTTGAGTCGGGACGATCCG	44
3362077	4490631	TGCAGAACACCATGCATCGACGTCGACATGCTAAATGTTCCG	42
4100294	4100294	TGCAGAACCTGTACATCATGCAGGAGAACGAGCGGCTCCG	40
3348622	3348622	TGCAGAAGGCATCCAGCGTGATCTCCAGGTGGATGATGTCCCG	43
5036908	NA	TGCAGAATCTTTCTTTCGTGTGGCCCG	27
3887023	3887023	TGCAGAGGAGGCGGTGCATGTGTGGGTGCAGCAAGGGAGGCGTCTTGCTGGGCTATCTCCG	61
3888345	3896691	TGCAGAGGAGGCGGTGCATGTGTGGGTGCTGCAAGGGAGGCGTGTTGCTGGGCTATCTCCG	61
3347051	3347051	TGCAGATACCGAGATTGTGCCATTGAGGACCTTCACACAGATTTCCAAACCG	52
3592625	3592625	TGCAGATGGTGGTAAAATGCCACTTCTAGGGGATGCCCTTGTTATTGCCG	50
5805719	7093933	TGCAGCAGAAAAAACTGTCCGAACGTCCG	29
7099874	7099874	TGCAGCTGACAGATGGAACGATGTTCAGGATGTCCG	36
100061213	7072827	TGCAGCTGCCGCTCTTGTCTGGATACATGACAGTGACTGTGGTGCCCG	48
5222061	5222061	TGCAGGGCCGACGCCTCTCCTCCAAGGCCTCCCG	34
3588885	4497143	TGCAGGGGCGAGAGGAGACACAGGTGGAGCCCAGGCCG	38
100061251	6211930	TGCAGGGGTGTCCAACTTAGCCCATCACAATCTCACGATCTGCGGTGTCGCAACTCCG	58
100061253	3906125	TGCAGGGGTGTTCCAACTTGGCCCATCACAAGCCCACGATCCGTGAAGTCGCAACTCCCG	60
100061254	3906125	TGCAGGGGTGTTCCAACTTGACCCATCACAAGCCCACGATCCGCGAAGTCGCAACTCCCG	60
7089198	7089198	TGCAGGGTAAGCAACATCAACATCGTTGCCCCG	33
3737876	3737876	TGCAGGGTGCCCCGCCCGAGCCTCGCCCCACGCCCAGCGCGCCCCG	46
3904539	5219909	TGCAGTAACGACGTCGCACAAATCACAGCTCGACGTCCCGATCGATCGGCCCCG	54
100061272	5497659	TGCAGTGCACTGTTGCGCGTGCTAAGGAGCGACGGGCTGCTGCTCCG	47
5493442	NA	TGCAGTTGAGGAGGCCCAAGTACCG	25
5214650	16520842	TGCAGAAACTTGGAAGCGACTCAAGCCG	28
100061284	5226866	TGCAGACCAAGCCACCCCGCGGGGCTCTGTCCGACCG	37
100061291	7092428	TGCAGAGAGAGCATCACCATCACCGTCACCATGTCGTCGTGCTGCCG	47
100061300	7089965	TGCAGAGTGTAAAACTATTCGAATAGCCGTATCCG	35
5208264	5208264	TGCAGCAAACGCTACTGCCCACCACCAGAACCCG	34
3601401	12321704	TGCAGCCGCCGCTGCCGCCTCCTCCCTCTCCAGCCGCGCTTGCCGCCGCCCCG	53
100061339	7103448	TGCAGCGACGGGAAGACCTACTCCAGCCGTCGCTGCCGTCCCTGGCCAGTGCCG	54
100061358	3741426	TGCAGGAGCTTGCACAGGAGGAAAAGGGGGCCGCCACCCCGCCAAGACCTGCCG	54
100061360	5042058	TGCAGGCAACATGGGATTTCTCGTTGGCCATCCCG	35
6211035	NA	TGCAGGCAGCGCGTGGTGACCG	22
5047018	5047018	TGCAGGGCATGTTGTGCCCTCGCTGGAGCAGCCGCGCCG	39
5768805	NA	TGCAGGGCGACCTCCCCCGATCTGCCACCGCCG	33
7070833	7070833	TGCAGTATTCAGGTCCGTCCCTCGTGTGCCG	31
16404667	NA	TGCAGTGAGCAAAATATGATGCCCG	25
3887523	3887523	TGCAGTTAGTGACAACTTCGTTTTATCTAATGCACATACAACCG	44
3578760	3578760	TGCAGTTCTCCTGGTGGCCAAGGAAGAGGAGGAGAGGCTCTGGTTCATCCGCGCCG	56
7082115	7082115	TGCAGCAGATCTGGCCCGAGAGGAGGCAGAGGCGACGGCCTGCTGTTGCCGCCG	54
4486748	4495128	TGCAGCAGCTGAGCACCTCCACTAGGTGCCCCG	33
3598388	16501678	TGCAGACGGGGCGAGGCGTCCTCGGCAAGGTAGCGAGGCCG	41
3585452	3585452	TGCAGCCCGAGGCGGTGGAAGGCCTTCTTGACTTCGCCCCTGGAGGCACCCG	52
5227271	5227271	TGCAGGTTGAAACATTTCCCGAGCTCCG	28
16524250	16524250	TGCAGAGGCAGCACGGGGTCATCTAGGTCAGGTGCAGACAAGGCCG	46
3577558	3587498	TGCAGATTTGCAGTTTCAGGCCTCGGGTTTCTGGGGGCCG	40
3357839	4099013	TGCAGGTTTGCAGTTTCAGGCCTCGGATTTCTGGGGGCCG	40
4489051	4496763	TGCAGCGAACACCTCCCCAGTCACAGAAGCCG	32
7513465	7513465	TGCAGCTATCTTTGACACTGATGATGACATGAACCG	36
5493212	5493212	TGCAGGCGCGTGACATCCATGGCGAGTCGAGGCGGTGAGGGCAGCCTGGGACAACCCG	58
[truncated: 39,442 more rows]
