# Supplementary material for: Effective BAC clone anchoring with genotyping-by-sequencing and Diversity Arrays Technology in a large genome cereal rye
Source: Sci Rep. 2018 May 30;8:8428. doi: 10.1038/s41598-018-26541-y (PMC5976670; doi:10.1038/s41598-018-26541-y)
Supplement: Supplementary file 5 — Dataset 4 [file 41598_2018_26541_MOESM5_ESM.xlsx]

## Sheet: DArT-based BAC anchoring
Effective BAC clone anchoring with genotyping-by-sequencing and Diversity Arrays Technology in a large genome cereal rye
Ewa Borzęcka, Anna Hawliczek-Strulak, Leszek Bolibok, Piotr Gawroński, Katarzyna Tofil, Paweł Milczarski, Stefan Stojałowski, Beata Myśków, Małgorzata Targońska-Karasek, Agnieszka Grądzielewska, Miłosz Smolik, Andrzej Kilian, Hanna Bolibok-Brągoszewska*
Supplementary Data S4. Integrated DArT-based genetic map with BAC clones anchored at different settings
Marker	position [cM] on DArT-based integrated map	Chromosome	BAC clones anchored via DArT markers at given stringency settings; BAC clones with anchoring conficts are indicated by the suffix "_C"
			A1	A2	A3	A4	A5	A6	A7	A8	A9	A10	A11	A12	A13	A14	A15	A16	A17	A18
347901	0	1R	S4p2B2	S4p2B2	S4p2B2	S4p2B2	S4p2B2	S4p2B2	S4p2B2	S4p2B2	S4p2B2	S4p2B2	S4p2B2	S4p2B2	S4p2B2	S4p2B2	S4p2B2	S4p2B2	S4p2B2	S4p2B2
401610	0	1R	S4p2B2	S4p2B2	S4p2B2	S4p2B2	S4p2B2	S4p2B2	S4p2B2	S4p2B2	S4p2B2	S4p2B2	S4p2B2	S4p2B2	S4p2B2	S4p2B2	S4p2B2	S4p2B2	S4p2B2	S4p2B2
390516	0	1R	S24p5F8	S24p5F8	S24p5F8	S24p5F8	S24p5F8	S24p5F8	S24p5F8	S24p5F8	S24p5F8	S24p5F8	S24p5F8	S24p5F8
400476	0.879999999999981	1R
508150	2	1R	S16p2H16_C		S16p2H16_C		S16p2H16_C		S16p2H16_C		S16p2H16_C		S16p2H16_C		S16p2H16_C		S16p2H16_C		S16p2H16_C
509071	5.19999999999996	1R
399826	5.99999999999997	1R
399564	5.99999999999997	1R
390364	6.99999999999997	1R
505873	6.99999999999997	1R
400754	6.99999999999997	1R
66517	11	1R
347149	11	1R
347047	11	1R	S4p2B3		S4p2B3		S4p2B3		S4p2B3		S4p2B3		S4p2B3
401322	11	1R	S4p2B3		S4p2B3		S4p2B3		S4p2B3		S4p2B3		S4p2B3		S4p2B3		S4p2B3		S4p2B3
508703	11	1R
508520	15.4	1R
506579	32.82	1R
505568	32.82	1R
389608	34.22	1R
508116	38	1R
390594	38	1R	S24p7K20_C	S24p7K20	S24p7K20_C	S24p7K20	S24p7K20_C	S24p7K20
400456	38	1R	S24p7K20_C	S24p7K20	S24p7K20_C	S24p7K20	S24p7K20_C	S24p7K20
399487	38	1R
505906	38	1R	S24p7K20_C	S24p7K20	S24p7K20_C	S24p7K20	S24p7K20_C	S24p7K20	S24p7K20_C	S24p7K20	S24p7K20_C	S24p7K20	S24p7K20_C	S24p7K20
402615	38	1R	S16p5M10	S16p5M10	S16p5M10	S16p5M10	S16p5M10	S16p5M10	S16p5M10	S16p5M10	S16p5M10	S16p5M10	S16p5M10	S16p5M10
400263	38	1R	S24p7K20_C		S24p7K20_C		S24p7K20_C
401899	38	1R
402530	38	1R	S16p5M10	S16p5M10	S16p5M10	S16p5M10	S16p5M10	S16p5M10
507759	38	1R	S16p5M10	S16p5M10	S16p5M10	S16p5M10	S16p5M10	S16p5M10
401018	38	1R	S16p5M10	S16p5M10	S16p5M10	S16p5M10	S16p5M10	S16p5M10
400361	38	1R	S24p6C12;S21p1F4;S14p2E24;S34p4M5	S24p6C12;S21p1F4;S14p2E24;S34p4M5					S14p2E24;S21p1F4;S24p6C12;S34p4M5	S24p6C12;S21p1F4;S14p2E24;S34p4M5					S21p1F4;S14p2E24;S34p4M5	S21p1F4;S14p2E24;S34p4M5
400359	38	1R	S24p6C12;S21p1F4;S14p2E24;S34p4M5	S24p6C12;S21p1F4;S14p2E24;S34p4M5					S14p2E24;S21p1F4;S34p4M5	S21p1F4;S14p2E24;S34p4M5					S21p1F4;S14p2E24;S34p4M5	S21p1F4;S14p2E24;S34p4M5
390307	38	1R	S24p6C12;S21p1F4;S14p2E24;S34p4M5	S24p6C12;S21p1F4;S14p2E24;S34p4M5					S14p2E24;S21p1F4;S24p6C12;S34p4M5	S24p6C12;S21p1F4;S14p2E24;S34p4M5					S24p6C12;S14p2E24;S34p4M5	S24p6C12;S14p2E24;S34p4M5
Xrms258	38	1R
Xscm127-1R	38	1R
505786	38	1R
400397	38	1R
398549	38	1R	S16p7P16_C;S17p2B14_C;S4p2C8						S16p7P16;S17p2B14;S4p2C8						S16p7P16;S17p2B14		S16p7P16;S17p2B14
390735	38	1R
389283	38	1R	S2p7O20	S2p7O20	S2p7O20	S2p7O20	S2p7O20	S2p7O20	S2p7O20	S2p7O20	S2p7O20	S2p7O20	S2p7O20	S2p7O20
Xscm269-1R	39.9	1R
Xtsm718	39.9	1R
508726	39.9	1R	S21p6E7	S21p6E7	S21p6E7	S21p6E7	S21p6E7	S21p6E7	S21p6E7	S21p6E7	S21p6E7	S21p6E7	S21p6E7	S21p6E7
390318	39.9	1R	S21p6E7	S21p6E7	S21p6E7	S21p6E7	S21p6E7	S21p6E7	S21p6E7	S21p6E7	S21p6E7	S21p6E7	S21p6E7	S21p6E7	S21p6E7	S21p6E7	S21p6E7	S21p6E7	S21p6E7	S21p6E7
506071	39.9	1R
401593	39.9	1R
402670	39.9	1R	S4p2C8		S4p2C8		S4p2C8		S4p2C8		S4p2C8		S4p2C8
506161	39.9	1R	S4p2C8		S4p2C8		S4p2C8		S4p2C8		S4p2C8		S4p2C8
Xscm127	40.96	1R
505546	40.96	1R
400552	40.96	1R
390030	40.96	1R
509547	42.52	1R	S16p3E6		S16p3E6		S16p3E6
508523	42.52	1R	S16p3E6	S16p3E6	S16p3E6	S16p3E6	S16p3E6	S16p3E6	S16p3E6	S16p3E6	S16p3E6	S16p3E6	S16p3E6	S16p3E6	S16p3E6	S16p3E6	S16p3E6	S16p3E6	S16p3E6	S16p3E6
344175	42.52	1R
348564	42.52	1R
401477	42.52	1R	S29p2I20_C		S29p2I20_C		S29p2I20_C		S29p2I20_C		S29p2I20_C		S29p2I20_C
506276	43.12	1R	S17p7P23	S17p7P23	S17p7P23	S17p7P23	S17p7P23	S17p7P23	S17p7P23	S17p7P23	S17p7P23	S17p7P23	S17p7P23	S17p7P23	S17p7P23	S17p7P23	S17p7P23	S17p7P23	S17p7P23	S17p7P23
398841	43.12	1R
402628	43.12	1R
389803	43.3	1R
401418	43.3	1R
507108	43.3	1R	S24p7O19		S24p7O19		S24p7O19		S24p7O19		S24p7O19		S24p7O19
346889	43.3	1R	S34p6H24	S34p6H24	S34p6H24	S34p6H24	S34p6H24	S34p6H24	S34p6H24	S34p6H24	S34p6H24	S34p6H24	S34p6H24	S34p6H24	S34p6H24	S34p6H24	S34p6H24	S34p6H24	S34p6H24	S34p6H24
509054	43.3	1R	S34p6H24	S34p6H24	S34p6H24	S34p6H24	S34p6H24	S34p6H24
507848	43.3	1R	S34p3A19		S34p3A19		S34p3A19		S34p3A19		S34p3A19		S34p3A19		S34p3A19		S34p3A19		S34p3A19
347256	43.3	1R	S34p6H24		S34p6H24		S34p6H24		S34p6H24		S34p6H24		S34p6H24		S34p6H24		S34p6H24		S34p6H24
402228	43.42	1R	S3p6O15;S17p4O12;S33p6L21						S17p4O12;S33p6L21;S3p6O15						S3p6O15		S3p6O15		S3p6O15
509657	43.52	1R	S37p7A19_C;S24p3P21_C		S37p7A19_C;S24p3P21_C				S24p3P21_C		S24p3P21_C		S24p3P21_C
410922	43.6	1R
506340	43.6	1R
402007	43.6	1R
507719	43.6	1R
505878	43.6	1R
402536	43.6	1R
390549	44.1	1R
389972	44.1	1R
Xpr145L1031	44.1	1R
506885	44.1	1R
346879	44.1	1R
506123	44.1	1R
410833	44.1	1R
401595	45.09	1R	S24p6C12	S24p6C12	S24p6C12	S24p6C12	S24p6C12	S24p6C12	S24p6C12	S24p6C12	S24p6C12	S24p6C12	S24p6C12	S24p6C12	S24p6C12	S24p6C12	S24p6C12	S24p6C12	S24p6C12	S24p6C12
507311	45.77	1R	S21p3H13;S14p2J19_C	S21p3H13;S14p2J19	S21p3H13;S14p2J19_C	S21p3H13;S14p2J19			S14p2J19_C;S21p3H13	S21p3H13;S14p2J19	S14p2J19_C;S21p3H13	S21p3H13;S14p2J19			S21p3H13;S14p2J19_C	S21p3H13;S14p2J19	S21p3H13;S14p2J19_C	S21p3H13;S14p2J19
402160	45.77	1R	S21p3H13	S21p3H13	S21p3H13	S21p3H13	S21p3H13	S21p3H13	S21p3H13	S21p3H13	S21p3H13	S21p3H13	S21p3H13	S21p3H13
400290	45.77	1R
Xapr1.8	45.77	1R
506299	45.77	1R
400898	45.96	1R
399662	45.96	1R
506493	45.96	1R
507112	45.96	1R	S22p6H10;S2p3D10	S22p6H10;S2p3D10	S22p6H10;S2p3D10	S22p6H10;S2p3D10			S2p3D10	S2p3D10	S2p3D10	S2p3D10	S2p3D10	S2p3D10
398554	45.96	1R	S33p7C2	S33p7C2	S33p7C2	S33p7C2	S33p7C2	S33p7C2
507281	45.96	1R
509704	45.96	1R
508603	45.96	1R
505764	45.96	1R
346872	45.96	1R	S22p6H10;S2p3D10	S22p6H10;S2p3D10	S22p6H10;S2p3D10	S22p6H10;S2p3D10			S22p6H10;S2p3D10	S22p6H10;S2p3D10	S22p6H10;S2p3D10	S22p6H10;S2p3D10			S22p6H10;S2p3D10	S22p6H10;S2p3D10	S22p6H10;S2p3D10	S22p6H10;S2p3D10
399696	45.96	1R	S22p6H10;S2p3D10	S22p6H10;S2p3D10	S22p6H10;S2p3D10	S22p6H10;S2p3D10			S22p6H10;S2p3D10	S22p6H10;S2p3D10	S22p6H10;S2p3D10	S22p6H10;S2p3D10			S22p6H10;S2p3D10	S22p6H10;S2p3D10	S22p6H10;S2p3D10	S22p6H10;S2p3D10
390321	45.96	1R	S22p6H10;S2p3D10	S22p6H10;S2p3D10	S22p6H10;S2p3D10	S22p6H10;S2p3D10			S22p6H10;S2p3D10	S22p6H10;S2p3D10	S22p6H10;S2p3D10	S22p6H10;S2p3D10			S22p6H10;S2p3D10	S22p6H10;S2p3D10	S22p6H10;S2p3D10	S22p6H10;S2p3D10
506878	45.96	1R
509417	45.96	1R
399978	48.36	1R
508397	48.37	1R
401320	48.66	1R
399968	48.66	1R
8399	48.81	1R
411188	49.66	1R
509009	49.66	1R	S16p1P14	S16p1P14	S16p1P14	S16p1P14	S16p1P14	S16p1P14
400238	49.66	1R	S22p3F10;S24p6A22;S2p6P8;S29p1K9						S24p6A22;S29p1K9;S2p6P8						S24p6A22		S24p6A22		S24p6A22
402060	49.66	1R	S24p6A22		S24p6A22		S24p6A22		S24p6A22		S24p6A22		S24p6A22		S24p6A22		S24p6A22		S24p6A22
507343	49.66	1R	S22p3F10		S22p3F10		S22p3F10		S22p3F10		S22p3F10		S22p3F10		S22p3F10		S22p3F10		S22p3F10
402323	49.66	1R	S22p3F10		S22p3F10		S22p3F10		S22p3F10		S22p3F10		S22p3F10		S22p3F10		S22p3F10		S22p3F10
399278	49.66	1R	S22p3F10;S29p1K9		S22p3F10;S29p1K9				S22p3F10;S29p1K9		S22p3F10;S29p1K9				S22p3F10		S22p3F10		S22p3F10
390619	49.66	1R
508032	49.66	1R	S16p2L11_C;S33p5D2_C		S16p2L11_C;S33p5D2_C				S16p2L11;S33p5D2_C		S16p2L11;S33p5D2
402042	50.16	1R
400956	50.36	1R
509109	50.36	1R
372479	51.66	1R
400354	51.96	1R	S22p5N13		S22p5N13		S22p5N13		S22p5N13		S22p5N13		S22p5N13		S22p5N13		S22p5N13		S22p5N13
506656	52.46	1R
389469	52.56	1R
505954	52.56	1R	S17p2B18_C		S17p2B18_C		S17p2B18		S17p2B18_C		S17p2B18_C		S17p2B18_C		S17p2B18		S17p2B18		S17p2B18
Xscsz429L950	54.26	1R
410760	55.26	1R
411194	55.26	1R
508942	55.56	1R	S17p3P14_C;S33p1F22_C;S29p7D23_C						S29p7D23_C		S29p7D23		S29p7D23		S29p7D23		S29p7D23		S29p7D23
508130	55.56	1R	S17p3P14_C;S33p1F22_C;S29p7D23_C						S17p3P14_C;S29p7D23_C;S33p1F22_C						S17p3P14_C;S33p1F22		S17p3P14_C;S33p1F22
508480	55.56	1R	S17p3P14_C;S33p1F22_C;S29p7D23_C						S17p3P14_C;S29p7D23_C;S33p1F22_C
399801	55.56	1R	S30p6I3;S29p7D23_C		S30p6I3;S29p7D23				S29p7D23_C;S30p6I3		S29p7D23;S30p6I3				S30p6I3;S29p7D23		S30p6I3;S29p7D23
398632	55.56	1R	S30p6I3;S17p3P14_C;S33p1F22_C;S23p1L10						S17p3P14_C;S23p1L10;S30p6I3;S33p1F22_C						S30p6I3;S23p1L10		S30p6I3;S23p1L10
400236	55.76	1R
389320	56.66	1R
506100	56.96	1R
3106	57.59	1R
507436	57.76	1R
505264	59.96	1R
505946	59.96	1R
505199	59.96	1R
505224	59.96	1R
402230	59.96	1R	S3p4J8	S3p4J8	S3p4J8	S3p4J8	S3p4J8	S3p4J8	S3p4J8	S3p4J8	S3p4J8	S3p4J8	S3p4J8	S3p4J8	S3p4J8	S3p4J8	S3p4J8	S3p4J8	S3p4J8	S3p4J8
398729	59.96	1R
372720	59.96	1R
372403	59.96	1R
411229	59.96	1R
389952	59.96	1R
402026	59.96	1R	S31p4H11	S31p4H11	S31p4H11	S31p4H11	S31p4H11	S31p4H11	S31p4H11	S31p4H11	S31p4H11	S31p4H11	S31p4H11	S31p4H11	S31p4H11	S31p4H11	S31p4H11	S31p4H11	S31p4H11	S31p4H11
389517	59.96	1R
399310	60.16	1R
402362	60.16	1R
410990	60.16	1R
401755	60.16	1R
390654	60.16	1R
399892	60.16	1R	S3p4J8	S3p4J8	S3p4J8	S3p4J8	S3p4J8	S3p4J8	S3p4J8	S3p4J8	S3p4J8	S3p4J8	S3p4J8	S3p4J8	S3p4J8	S3p4J8	S3p4J8	S3p4J8	S3p4J8	S3p4J8
411001	60.16	1R
390638	62.26	1R
509202	62.46	1R
507256	62.96	1R	S16p3N9	S16p3N9	S16p3N9	S16p3N9	S16p3N9	S16p3N9	S16p3N9	S16p3N9	S16p3N9	S16p3N9	S16p3N9	S16p3N9	S16p3N9	S16p3N9	S16p3N9	S16p3N9	S16p3N9	S16p3N9
505748	63.86	1R
506360	64.36	1R
400458	64.36	1R
390060	64.66	1R
389616	64.66	1R
402145	64.66	1R
399518	67.46	1R
389787	67.46	1R
348373	67.46	1R
398796	67.46	1R
Xscsz71	67.46	1R
509379	67.46	1R
347223	67.46	1R
505254	68.86	1R	S31p7C20		S31p7C20		S31p7C20		S31p7C20		S31p7C20		S31p7C20
66654	69.86	1R
348408	70.06	1R
509489	71.96	1R
506796	72.46	1R
410815	75.06	1R
508034	76.86	1R
505190	78.56	1R	S34p4H4_C		S34p4H4_C		S34p4H4_C		S34p4H4_C		S34p4H4_C		S34p4H4_C		S34p4H4_C		S34p4H4_C		S34p4H4_C
506994	79.66	1R
505905	79.66	1R
390010	79.66	1R
509168	79.66	1R
508859	79.86	1R
400537	79.86	1R
505211	79.86	1R
507474	79.86	1R
401833	80.06	1R
506135	80.06	1R	S3p2B14_C;S31p3D13	S3p2B14_C;S31p3D13	S3p2B14_C;S31p3D13	S3p2B14_C;S31p3D13			S31p3D13;S3p2B14_C	S3p2B14_C;S31p3D13	S31p3D13;S3p2B14_C	S3p2B14_C;S31p3D13			S3p2B14_C;S31p3D13	S3p2B14_C;S31p3D13	S3p2B14_C;S31p3D13	S3p2B14_C;S31p3D13
346782	80.06	1R	S31p3D13	S31p3D13	S31p3D13	S31p3D13	S31p3D13	S31p3D13	S31p3D13	S31p3D13	S31p3D13	S31p3D13	S31p3D13	S31p3D13	S31p3D13	S31p3D13	S31p3D13	S31p3D13	S31p3D13	S31p3D13
506896	80.06	1R	S31p3D13	S31p3D13	S31p3D13	S31p3D13	S31p3D13	S31p3D13	S31p3D13	S31p3D13	S31p3D13	S31p3D13	S31p3D13	S31p3D13	S31p3D13	S31p3D13	S31p3D13	S31p3D13	S31p3D13	S31p3D13
390177	80.26	1R	S31p3D13	S31p3D13	S31p3D13	S31p3D13	S31p3D13	S31p3D13	S31p3D13	S31p3D13	S31p3D13	S31p3D13	S31p3D13	S31p3D13	S31p3D13	S31p3D13	S31p3D13	S31p3D13	S31p3D13	S31p3D13
505514	80.26	1R	S4p7C8;S34p4D11	S4p7C8;S34p4D11	S4p7C8;S34p4D11	S4p7C8;S34p4D11			S34p4D11;S4p7C8	S4p7C8;S34p4D11	S34p4D11;S4p7C8	S34p4D11;S4p7C8			S34p4D11	S34p4D11	S34p4D11	S34p4D11	S34p4D11	S34p4D11
401958	80.26	1R	S34p4D11	S34p4D11	S34p4D11	S34p4D11	S34p4D11	S34p4D11	S34p4D11	S34p4D11	S34p4D11	S34p4D11	S34p4D11	S34p4D11	S34p4D11	S34p4D11	S34p4D11	S34p4D11	S34p4D11	S34p4D11
346120	80.96	1R	S4p7C8;S34p4D11	S4p7C8;S34p4D11	S4p7C8;S34p4D11	S4p7C8;S34p4D11			S34p4D11;S4p7C8	S4p7C8;S34p4D11	S34p4D11;S4p7C8	S34p4D11;S4p7C8			S34p4D11	S34p4D11	S34p4D11	S34p4D11	S34p4D11	S34p4D11
508039	81.36	1R
505824	81.36	1R	S31p1O5		S31p1O5		S31p1O5		S31p1O5		S31p1O5		S31p1O5		S31p1O5		S31p1O5		S31p1O5
509423	84.16	1R
506392	87.16	1R
411062	87.16	1R
506150	87.16	1R
506461	87.46	1R
411155	87.46	1R
507990	88.86	1R
389546	89.16	1R
507372	89.46	1R	S16p3G16		S16p3G16		S16p3G16		S16p3G16		S16p3G16		S16p3G16		S16p3G16		S16p3G16		S16p3G16
505936	89.96	1R
507902	91.46	1R
507193	93.39	1R
509453	94.06	1R	S22p1E8_C	S22p1E8_C	S22p1E8_C	S22p1E8_C	S22p1E8_C	S22p1E8_C	S22p1E8_C	S22p1E8_C	S22p1E8_C	S22p1E8_C	S22p1E8_C	S22p1E8_C	S22p1E8_C	S22p1E8_C	S22p1E8_C	S22p1E8_C	S22p1E8_C	S22p1E8_C
410937	94.06	1R	S4p6G16_C	S4p6G16_C	S4p6G16_C	S4p6G16_C	S4p6G16_C	S4p6G16_C	S4p6G16_C	S4p6G16_C	S4p6G16_C	S4p6G16_C	S4p6G16_C	S4p6G16_C
505761	94.06	1R
506349	94.06	1R
507209	94.06	1R
402212	94.06	1R
505283	94.06	1R
400861	94.73	1R	S3p2P11_C;S37p6I17_C	S3p2P11_C;S37p6I17_C	S3p2P11_C;S37p6I17_C	S3p2P11_C;S37p6I17_C
398824	94.73	1R	S3p6K23;S17p2A20_C	S3p6K23;S17p2A20	S3p6K23;S17p2A20_C	S3p6K23;S17p2A20			S3p6K23	S3p6K23	S3p6K23	S3p6K23	S3p6K23	S3p6K23
398851	95.38	1R	S17p2A20_C	S17p2A20	S17p2A20_C	S17p2A20	S17p2A20	S17p2A20
TrxL1100	95.76	1R
507734	95.76	1R
507048	96.66	1R	S31p3B3		S31p3B3		S31p3B3		S31p3B3		S31p3B3		S31p3B3		S31p3B3		S31p3B3		S31p3B3
509060	96.76	1R	S37p7P22	S37p7P22	S37p7P22	S37p7P22	S37p7P22	S37p7P22	S37p7P22	S37p7P22	S37p7P22	S37p7P22	S37p7P22	S37p7P22
509191	96.76	1R	S23p6H16	S23p6H16	S23p6H16	S23p6H16	S23p6H16	S23p6H16	S23p6H16	S23p6H16	S23p6H16	S23p6H16	S23p6H16	S23p6H16	S23p6H16	S23p6H16	S23p6H16	S23p6H16	S23p6H16	S23p6H16
Xtcos144-1RS	96.82	1R
506148	97.06	1R
411519	97.16	1R
401772	97.16	1R	S23p6H16	S23p6H16	S23p6H16	S23p6H16	S23p6H16	S23p6H16
506739	97.16	1R
Xis1.1	97.66	1R
Xtcos131	97.99	1R
390587	98.16	1R
389984	99.26	1R
508484	99.26	1R
402365	100.06	1R	S3p7N2_C	S3p7N2_C	S3p7N2_C	S3p7N2_C	S3p7N2	S3p7N2	S3p7N2_C	S3p7N2_C	S3p7N2_C	S3p7N2_C	S3p7N2	S3p7N2	S3p7N2_C	S3p7N2_C	S3p7N2_C	S3p7N2_C	S3p7N2_C	S3p7N2_C
505927	100.06	1R
506364	100.06	1R
509241	100.06	1R
506623	100.06	1R
411285	100.06	1R
508409	100.66	1R
507903	101.36	1R
507772	102.66	1R
507743	103.56	1R	S22p7G23;S31p3B18_C	S22p7G23;S31p3B18_C	S22p7G23;S31p3B18_C	S22p7G23;S31p3B18_C			S22p7G23;S31p3B18_C	S22p7G23;S31p3B18_C	S22p7G23;S31p3B18_C	S22p7G23;S31p3B18_C			S22p7G23;S31p3B18_C	S22p7G23;S31p3B18_C	S22p7G23;S31p3B18_C	S22p7G23;S31p3B18_C
505549	103.76	1R	S22p7G23;S31p3B18_C	S22p7G23;S31p3B18_C	S22p7G23;S31p3B18_C	S22p7G23;S31p3B18_C			S22p7G23;S31p3B18_C	S22p7G23;S31p3B18_C	S22p7G23;S31p3B18_C	S22p7G23;S31p3B18_C			S22p7G23;S31p3B18_C	S22p7G23;S31p3B18_C	S22p7G23;S31p3B18_C	S22p7G23;S31p3B18_C
505204	103.76	1R
506431	103.76	1R
410927	103.76	1R
390338	103.76	1R
389446	103.76	1R
Xapr1.2	103.76	1R
390180	103.76	1R
390627	103.76	1R	S14p3A5		S14p3A5		S14p3A5		S14p3A5		S14p3A5		S14p3A5
400399	103.96	1R	S31p5K16	S31p5K16	S31p5K16	S31p5K16	S31p5K16	S31p5K16	S31p5K16	S31p5K16	S31p5K16	S31p5K16	S31p5K16	S31p5K16	S31p5K16	S31p5K16	S31p5K16	S31p5K16	S31p5K16	S31p5K16
402673	103.96	1R	S14p2M12	S14p2M12	S14p2M12	S14p2M12	S14p2M12	S14p2M12	S14p2M12	S14p2M12	S14p2M12	S14p2M12	S14p2M12	S14p2M12	S14p2M12	S14p2M12	S14p2M12	S14p2M12	S14p2M12	S14p2M12
400853	103.96	1R	S24p3P21_C;S14p2M12	S24p3P21;S14p2M12	S24p3P21_C;S14p2M12	S24p3P21;S14p2M12			S14p2M12;S24p3P21_C	S24p3P21;S14p2M12	S14p2M12;S24p3P21_C	S24p3P21;S14p2M12			S24p3P21_C;S14p2M12	S24p3P21;S14p2M12	S24p3P21_C;S14p2M12	S24p3P21;S14p2M12
400043	103.96	1R	S14p2M12	S14p2M12	S14p2M12	S14p2M12	S14p2M12	S14p2M12	S14p2M12	S14p2M12	S14p2M12	S14p2M12	S14p2M12	S14p2M12	S14p2M12	S14p2M12	S14p2M12	S14p2M12	S14p2M12	S14p2M12
402491	103.96	1R	S14p2M12	S14p2M12	S14p2M12	S14p2M12	S14p2M12	S14p2M12	S14p2M12	S14p2M12	S14p2M12	S14p2M12	S14p2M12	S14p2M12	S14p2M12	S14p2M12	S14p2M12	S14p2M12	S14p2M12	S14p2M12
389911	103.96	1R	S14p2M12	S14p2M12	S14p2M12	S14p2M12	S14p2M12	S14p2M12	S14p2M12	S14p2M12	S14p2M12	S14p2M12	S14p2M12	S14p2M12	S14p2M12	S14p2M12	S14p2M12	S14p2M12	S14p2M12	S14p2M12
389936	103.96	1R	S14p2M12	S14p2M12	S14p2M12	S14p2M12	S14p2M12	S14p2M12	S14p2M12	S14p2M12	S14p2M12	S14p2M12	S14p2M12	S14p2M12	S14p2M12	S14p2M12	S14p2M12	S14p2M12	S14p2M12	S14p2M12
401335	103.96	1R	S3p7M19;S34p2L13	S3p7M19;S34p2L13	S3p7M19;S34p2L13	S3p7M19;S34p2L13			S34p2L13;S3p7M19	S3p7M19;S34p2L13	S34p2L13;S3p7M19	S3p7M19;S34p2L13			S3p7M19;S34p2L13	S3p7M19;S34p2L13	S3p7M19;S34p2L13	S3p7M19;S34p2L13
399930	103.96	1R	S3p7M19;S34p2L13	S3p7M19;S34p2L13	S3p7M19;S34p2L13	S3p7M19;S34p2L13			S34p2L13;S3p7M19	S3p7M19;S34p2L13	S34p2L13;S3p7M19	S3p7M19;S34p2L13			S3p7M19;S34p2L13	S3p7M19;S34p2L13	S3p7M19;S34p2L13	S3p7M19;S34p2L13
399580	103.96	1R	S3p7M19;S34p2L13	S3p7M19;S34p2L13	S3p7M19;S34p2L13	S3p7M19;S34p2L13			S34p2L13;S3p7M19	S3p7M19;S34p2L13	S34p2L13;S3p7M19	S34p2L13;S3p7M19			S34p2L13	S34p2L13	S34p2L13	S34p2L13	S34p2L13	S34p2L13
401858	103.96	1R	S3p7M19;S34p2L13	S3p7M19;S34p2L13	S3p7M19;S34p2L13	S3p7M19;S34p2L13			S34p2L13;S3p7M19	S3p7M19;S34p2L13	S34p2L13;S3p7M19	S3p7M19;S34p2L13			S3p7M19;S34p2L13	S3p7M19;S34p2L13	S3p7M19;S34p2L13	S3p7M19;S34p2L13
506423	103.96	1R	S22p6C19;S30p4A22		S22p6C19;S30p4A22				S22p6C19;S30p4A22		S22p6C19;S30p4A22				S22p6C19;S30p4A22		S22p6C19;S30p4A22
400449	103.96	1R
509689	103.96	1R	S14p2M12		S14p2M12		S14p2M12		S14p2M12		S14p2M12		S14p2M12		S14p2M12		S14p2M12		S14p2M12
507644	105.46	1R
400866	105.46	1R
506649	105.46	1R
507689	105.46	1R
399565	105.46	1R
505260	105.46	1R	S34p5E2	S34p5E2	S34p5E2	S34p5E2	S34p5E2	S34p5E2	S34p5E2	S34p5E2	S34p5E2	S34p5E2	S34p5E2	S34p5E2	S34p5E2	S34p5E2	S34p5E2	S34p5E2	S34p5E2	S34p5E2
508198	105.46	1R
401022	105.46	1R	S3p3O23;S4p3C21;S34p5E2	S3p3O23;S4p3C21;S34p5E2					S34p5E2;S3p3O23;S4p3C21	S3p3O23;S4p3C21;S34p5E2					S3p3O23;S34p5E2	S3p3O23;S34p5E2	S3p3O23;S34p5E2	S3p3O23;S34p5E2
505865	105.46	1R	S4p3C21	S4p3C21	S4p3C21	S4p3C21	S4p3C21	S4p3C21
Xpr240L1000	105.46	1R
508822	105.56	1R
346634	106.06	1R
507450	106.06	1R
400210	106.06	1R
346893	106.06	1R
Xscm001	106.06	1R
507518	106.06	1R
399445	106.36	1R
506830	106.86	1R	S37p4L16;S24p1M24		S37p4L16;S24p1M24				S24p1M24		S24p1M24		S24p1M24		S24p1M24		S24p1M24		S24p1M24
401799	106.86	1R	S37p4L16		S37p4L16		S37p4L16
389677	106.86	1R
346896	106.96	1R
507063	106.96	1R	S4p5L15	S4p5L15	S4p5L15	S4p5L15	S4p5L15	S4p5L15	S4p5L15	S4p5L15	S4p5L15	S4p5L15	S4p5L15	S4p5L15
506092	106.96	1R	S4p5L15	S4p5L15	S4p5L15	S4p5L15	S4p5L15	S4p5L15	S4p5L15	S4p5L15	S4p5L15	S4p5L15	S4p5L15	S4p5L15
401531	106.96	1R
506279	106.96	1R	S24p2P8	S24p2P8	S24p2P8	S24p2P8	S24p2P8	S24p2P8	S24p2P8	S24p2P8	S24p2P8	S24p2P8	S24p2P8	S24p2P8
348754	106.96	1R
505365	106.96	1R
508075	106.96	1R
506136	106.96	1R
508551	106.96	1R	S4p5L15		S4p5L15		S4p5L15		S4p5L15		S4p5L15		S4p5L15
509169	107.06	1R
346752	107.56	1R
401008	107.86	1R	S3p7O18;S16p4J8;S29p1O23;S34p6G2_C;S31p3L12						S16p4J8;S31p3L12;S34p6G2_C;S3p7O18						S3p7O18;S34p6G2_C;S31p3L12
Xscm107	108.16	1R
505173	108.16	1R
509474	108.16	1R
390776	108.16	1R
505686	108.16	1R
348550	109.06	1R	S3p3H5	S3p3H5	S3p3H5	S3p3H5	S3p3H5	S3p3H5	S3p3H5	S3p3H5	S3p3H5	S3p3H5	S3p3H5	S3p3H5	S3p3H5	S3p3H5	S3p3H5	S3p3H5	S3p3H5	S3p3H5
508160	109.06	1R
119594	110.36	1R
390008	110.36	1R
399269	110.56	1R
505185	110.96	1R
399789	110.96	1R
347184	110.96	1R
508306	110.96	1R	S37p1A12;S16p7O24	S37p1A12;S16p7O24	S37p1A12;S16p7O24	S37p1A12;S16p7O24			S16p7O24	S16p7O24	S16p7O24	S16p7O24	S16p7O24	S16p7O24	S16p7O24	S16p7O24	S16p7O24	S16p7O24	S16p7O24	S16p7O24
509310	110.96	1R
505823	110.96	1R
507504	110.96	1R
401935	111.76	1R
401356	111.76	1R
400946	111.76	1R
508651	111.76	1R
401024	114.04	1R	S3p6I10	S3p6I10	S3p6I10	S3p6I10	S3p6I10	S3p6I10	S3p6I10	S3p6I10	S3p6I10	S3p6I10	S3p6I10	S3p6I10	S3p6I10	S3p6I10	S3p6I10	S3p6I10	S3p6I10	S3p6I10
411471	116.94	1R	S16p4J8;S31p3L12		S16p4J8;S31p3L12				S31p3L12		S31p3L12		S31p3L12		S31p3L12		S31p3L12		S31p3L12
505657	117.64	1R
Xtcos2558	119.17	1R
Xc5852-1RL	119.55	1R
Xtcos164	119.65	1R
Xtcos167	119.69	1R
507905	119.86	1R	S34p5P10	S34p5P10	S34p5P10	S34p5P10	S34p5P10	S34p5P10
400287	119.86	1R	S23p2I2	S23p2I2	S23p2I2	S23p2I2	S23p2I2	S23p2I2	S23p2I2	S23p2I2	S23p2I2	S23p2I2	S23p2I2	S23p2I2	S23p2I2	S23p2I2	S23p2I2	S23p2I2	S23p2I2	S23p2I2
508657	119.94	1R
507342	119.94	1R
402546	119.94	1R
399754	119.94	1R
400461	119.94	1R
508122	119.94	1R
401116	119.94	1R	S30p2K12		S30p2K12		S30p2K12		S30p2K12		S30p2K12		S30p2K12		S30p2K12		S30p2K12		S30p2K12
509253	119.94	1R	S23p7O15	S23p7O15	S23p7O15	S23p7O15	S23p7O15	S23p7O15	S23p7O15	S23p7O15	S23p7O15	S23p7O15	S23p7O15	S23p7O15	S23p7O15	S23p7O15	S23p7O15	S23p7O15	S23p7O15	S23p7O15
390335	119.94	1R	S14p3H16;S34p6E7		S14p3H16;S34p6E7				S14p3H16;S34p6E7		S14p3H16;S34p6E7
401076	120.05	1R
389420	120.22	1R
401246	120.64	1R
506666	120.64	1R
390272	121.04	1R
399723	121.04	1R
401861	121.84	1R	S37p1M6		S37p1M6		S37p1M6		S37p1M6		S37p1M6		S37p1M6		S37p1M6		S37p1M6		S37p1M6
390203	121.84	1R	S37p1M6		S37p1M6		S37p1M6		S37p1M6		S37p1M6		S37p1M6		S37p1M6		S37p1M6		S37p1M6
390084	121.84	1R
509184	122.94	1R	S30p7N17		S30p7N17		S30p7N17		S30p7N17		S30p7N17		S30p7N17
506296	123.34	1R	S14p3J2;S34p7A4		S14p3J2;S34p7A4
372637	123.54	1R
507253	123.54	1R
507414	123.54	1R
390509	123.74	1R
Xscm009	123.74	1R
399954	123.94	1R	S14p1C2_C	S14p1C2_C	S14p1C2_C	S14p1C2_C	S14p1C2_C	S14p1C2_C	S14p1C2_C	S14p1C2_C	S14p1C2_C	S14p1C2_C	S14p1C2_C	S14p1C2_C	S14p1C2_C	S14p1C2_C	S14p1C2_C	S14p1C2_C	S14p1C2_C	S14p1C2_C
505454	123.94	1R
399319	123.94	1R
509306	123.94	1R
402616	123.94	1R
398750	123.94	1R
Xapr1.20	123.94	1R
508463	123.94	1R
411480	123.94	1R	S22p1G22;S2p5C10		S22p1G22;S2p5C10				S22p1G22		S22p1G22		S22p1G22		S22p1G22		S22p1G22		S22p1G22
401319	123.94	1R
401475	124.14	1R
507537	124.14	1R
505603	124.14	1R
506542	124.14	1R
398777	124.14	1R
507554	124.14	1R
505310	124.14	1R
411340	124.14	1R	S17p2A20_C	S17p2A20	S17p2A20_C	S17p2A20	S17p2A20	S17p2A20
509541	124.14	1R	S3p5F1_C		S3p5F1_C		S3p5F1		S3p5F1_C		S3p5F1_C		S3p5F1		S3p5F1_C		S3p5F1_C		S3p5F1
390406	124.14	1R
402379	124.14	1R
399758	124.14	1R
506976	124.14	1R
390781	124.14	1R
507094	124.14	1R
402059	124.14	1R	S22p4N22;S29p7J21		S22p4N22;S29p7J21				S22p4N22		S22p4N22		S22p4N22		S22p4N22		S22p4N22		S22p4N22
508699	124.14	1R
400194	124.14	1R	S30p7C8_C		S30p7C8_C		S30p7C8_C
400196	124.14	1R	S30p7C8_C		S30p7C8_C		S30p7C8_C
Xtcos3429	124.32	1R
Xgwm112-3B	124.55	1R
401752	125.02	1R
509297	125.16	1R	S22p1N19		S22p1N19		S22p1N19
Xscm210	128.96	1R
399643	129.95	1R	S37p3M16;S16p7F22;S17p5F5;S23p4H18						S23p4H18;S37p3M16		S23p4H18;S37p3M16				S37p3M16;S23p4H18		S37p3M16;S23p4H18
399799	131.13	1R	S37p3M16;S17p5F5;S23p4H18						S23p4H18;S37p3M16		S23p4H18;S37p3M16				S37p3M16;S23p4H18		S37p3M16;S23p4H18
505196	133.04	1R	S21p1I20		S21p1I20		S21p1I20		S21p1I20		S21p1I20		S21p1I20
507968	135.24	1R	S33p7O18;S14p2I21	S33p7O18;S14p2I21	S33p7O18;S14p2I21	S33p7O18;S14p2I21			S33p7O18	S33p7O18	S33p7O18	S33p7O18	S33p7O18	S33p7O18
389887	135.7	1R	S22p5E19_C;S21p6F6_C	S22p5E19;S21p6F6	S22p5E19;S21p6F6	S22p5E19;S21p6F6			S21p6F6_C;S22p5E19_C	S22p5E19;S21p6F6	S21p6F6;S22p5E19	S22p5E19;S21p6F6			S22p5E19_C;S21p6F6	S22p5E19;S21p6F6	S22p5E19_C;S21p6F6	S22p5E19;S21p6F6
399769	135.7	1R	S22p5E19_C;S21p6F6_C	S22p5E19;S21p6F6	S22p5E19;S21p6F6	S22p5E19;S21p6F6			S21p6F6_C;S22p5E19_C	S22p5E19;S21p6F6	S21p6F6;S22p5E19	S22p5E19;S21p6F6			S22p5E19_C	S22p5E19	S22p5E19_C	S22p5E19	S22p5E19_C	S22p5E19
505853	135.7	1R	S22p5E19_C;S21p6F6_C	S22p5E19;S21p6F6	S22p5E19;S21p6F6	S22p5E19;S21p6F6			S21p6F6_C;S22p5E19_C	S22p5E19;S21p6F6	S21p6F6;S22p5E19	S22p5E19;S21p6F6			S22p5E19_C;S21p6F6	S22p5E19;S21p6F6	S22p5E19_C;S21p6F6	S22p5E19;S21p6F6
401574	135.7	1R	S22p5E19_C;S21p6F6_C	S22p5E19;S21p6F6	S22p5E19;S21p6F6	S22p5E19;S21p6F6			S21p6F6_C;S22p5E19_C	S22p5E19;S21p6F6	S21p6F6;S22p5E19	S22p5E19;S21p6F6			S22p5E19_C	S22p5E19	S22p5E19_C	S22p5E19	S22p5E19_C	S22p5E19
508906	135.7	1R	S30p5L2;S33p7O18;S14p2I21	S30p5L2;S33p7O18;S14p2I21					S14p2I21;S30p5L2;S33p7O18	S30p5L2;S33p7O18;S14p2I21					S30p5L2;S33p7O18;S14p2I21	S30p5L2;S33p7O18;S14p2I21
Xpr57L1900	135.7	1R
507625	135.7	1R
506617	135.7	1R
508405	135.7	1R
390505	135.7	1R
400192	135.7	1R
506070	136.4	1R
506315	136.4	1R
509718	136.4	1R
398781	136.4	1R
509221	136.4	1R
Xapr1.12	136.4	1R
347246	137	1R
399592	137.9	1R
506968	138.2	1R	S30p3O17		S30p3O17		S30p3O17		S30p3O17		S30p3O17		S30p3O17		S30p3O17		S30p3O17		S30p3O17
398500	138.5	1R
410998	140.01	1R
507726	140.2	1R	S22p5L13_C	S22p5L13	S22p5L13_C	S22p5L13	S22p5L13_C	S22p5L13	S22p5L13_C	S22p5L13	S22p5L13_C	S22p5L13	S22p5L13_C	S22p5L13	S22p5L13_C	S22p5L13	S22p5L13_C	S22p5L13	S22p5L13_C	S22p5L13
389448	140.2	1R
401334	140.2	1R	S37p1K24	S37p1K24	S37p1K24	S37p1K24	S37p1K24	S37p1K24	S37p1K24	S37p1K24	S37p1K24	S37p1K24	S37p1K24	S37p1K24	S37p1K24	S37p1K24	S37p1K24	S37p1K24	S37p1K24	S37p1K24
398813	140.2	1R
507078	141	1R
400103	141	1R
411269	141	1R	S23p2I2		S23p2I2		S23p2I2
400995	141	1R
399753	141	1R
398669	141	1R	S16p7H5_C		S16p7H5_C		S16p7H5_C		S16p7H5_C		S16p7H5_C		S16p7H5_C
401644	142.3	1R
401292	142.6	1R	S23p2I2	S23p2I2	S23p2I2	S23p2I2	S23p2I2	S23p2I2
400289	142.8	1R	S24p1F7_C;S23p2I2;S31p4B12	S24p1F7;S23p2I2;S31p4B12					S23p2I2;S31p4B12	S23p2I2;S31p4B12	S23p2I2;S31p4B12	S23p2I2;S31p4B12			S23p2I2;S31p4B12	S23p2I2;S31p4B12	S23p2I2;S31p4B12	S23p2I2;S31p4B12
398651	142.8	1R	S23p2I2	S23p2I2	S23p2I2	S23p2I2	S23p2I2	S23p2I2
389363	142.8	1R
507332	142.9	1R	S37p3G18	S37p3G18	S37p3G18	S37p3G18	S37p3G18	S37p3G18	S37p3G18	S37p3G18	S37p3G18	S37p3G18	S37p3G18	S37p3G18	S37p3G18	S37p3G18	S37p3G18	S37p3G18	S37p3G18	S37p3G18
343904	143.86	1R
349241	143.86	1R
509339	143.86	1R
398768	144.4	1R
346728	144.4	1R
508501	144.4	1R
389915	145	1R	S30p2D9;S24p3D8		S30p2D9;S24p3D8				S24p3D8;S30p2D9		S24p3D8;S30p2D9				S30p2D9		S30p2D9		S30p2D9
Xscsz732L530	145.2	1R
Xapr1.10	145.9	1R
508375	145.96	1R
507167	145.96	1R	S22p2C7	S22p2C7	S22p2C7	S22p2C7	S22p2C7	S22p2C7
506323	145.96	1R	S22p6O11;S30p5A5;S4p4F1	S22p6O11;S30p5A5;S4p4F1					S22p6O11;S30p5A5;S4p4F1	S22p6O11;S30p5A5;S4p4F1					S22p6O11;S30p5A5	S22p6O11;S30p5A5	S22p6O11;S30p5A5	S22p6O11;S30p5A5
411098	145.96	1R	S22p6O11;S30p5A5;S4p4F1;S34p5P3	S22p6O11;S30p5A5;S4p4F1;S34p5P3					S22p6O11;S30p5A5;S34p5P3;S4p4F1	S22p6O11;S30p5A5;S4p4F1;S34p5P3					S22p6O11;S30p5A5;S4p4F1;S34p5P3	S22p6O11;S30p5A5;S4p4F1;S34p5P3
400087	145.96	1R	S22p6O11;S33p2J13;S4p4F1	S22p6O11;S33p2J13;S4p4F1					S22p6O11;S4p4F1	S22p6O11;S4p4F1	S22p6O11;S4p4F1	S22p6O11;S4p4F1
506153	146.76	1R	S2p4D6	S2p4D6	S2p4D6	S2p4D6	S2p4D6	S2p4D6	S2p4D6	S2p4D6	S2p4D6	S2p4D6	S2p4D6	S2p4D6
509026	146.76	1R	S17p3P14_C;S33p1F22_C	S17p3P14_C;S33p1F22	S17p3P14_C;S33p1F22	S17p3P14_C;S33p1F22			S17p3P14_C;S33p1F22_C	S17p3P14_C;S33p1F22	S17p3P14_C;S33p1F22	S17p3P14_C;S33p1F22			S17p3P14_C;S33p1F22	S17p3P14_C;S33p1F22	S17p3P14_C;S33p1F22	S17p3P14_C;S33p1F22
506644	146.76	1R
402055	146.76	1R	S22p6O11;S30p5A5;S4p4F1;S34p5P3	S22p6O11;S30p5A5;S4p4F1;S34p5P3					S22p6O11;S30p5A5;S34p5P3;S4p4F1	S22p6O11;S30p5A5;S4p4F1;S34p5P3					S22p6O11;S30p5A5;S34p5P3	S22p6O11;S30p5A5;S34p5P3
410943	147.84	1R	S2p3M9		S2p3M9		S2p3M9		S2p3M9		S2p3M9		S2p3M9		S2p3M9		S2p3M9		S2p3M9
506724	147.87	1R	S2p3M9		S2p3M9		S2p3M9		S2p3M9		S2p3M9		S2p3M9
401234	147.92	1R	S2p3M9		S2p3M9		S2p3M9		S2p3M9		S2p3M9		S2p3M9
401601	147.93	1R	S2p3M9		S2p3M9		S2p3M9		S2p3M9		S2p3M9		S2p3M9
Xapr1.1	148	1R
401551	148.12	1R	S2p3M9		S2p3M9		S2p3M9		S2p3M9		S2p3M9		S2p3M9
399551	149.8	1R
Xgwm374-2B	151.19	1R
399840	152.1	1R
389668	152.1	1R
400239	152.1	1R
400135	152.1	1R
411063	152.4	1R
401968	152.4	1R
389667	153.3	1R
400138	153.7	1R
Xpr1.11	153.7	1R
506887	153.7	1R
389342	153.7	1R	S37p2G4		S37p2G4		S37p2G4
400873	153.7	1R	S34p5P11_C		S34p5P11_C		S34p5P11_C		S34p5P11_C		S34p5P11_C		S34p5P11_C		S34p5P11_C		S34p5P11_C		S34p5P11_C
505839	153.9	1R
506506	153.9	1R
509362	153.9	1R
401014	156	1R	S4p7F17;S14p2J21	S4p7F17;S14p2J21	S4p7F17;S14p2J21	S4p7F17;S14p2J21			S14p2J21;S4p7F17	S4p7F17;S14p2J21	S14p2J21;S4p7F17	S4p7F17;S14p2J21			S4p7F17;S14p2J21	S4p7F17;S14p2J21	S4p7F17;S14p2J21	S4p7F17;S14p2J21
505309	156	1R	S30p6L15;S4p7F17;S14p2J21	S30p6L15;S4p7F17;S14p2J21					S14p2J21;S30p6L15;S4p7F17	S30p6L15;S4p7F17;S14p2J21					S30p6L15;S14p2J21	S30p6L15;S14p2J21	S30p6L15;S14p2J21	S30p6L15;S14p2J21
401773	156	1R	S30p1H2		S30p1H2		S30p1H2		S30p1H2		S30p1H2		S30p1H2
401730	156.7	1R
343920	156.7	1R	S16p6I18	S16p6I18	S16p6I18	S16p6I18	S16p6I18	S16p6I18	S16p6I18	S16p6I18	S16p6I18	S16p6I18	S16p6I18	S16p6I18	S16p6I18	S16p6I18	S16p6I18	S16p6I18	S16p6I18	S16p6I18
402402	156.8	1R	S4p7F17;S14p2J21	S4p7F17;S14p2J21	S4p7F17;S14p2J21	S4p7F17;S14p2J21			S14p2J21;S4p7F17	S4p7F17;S14p2J21	S14p2J21;S4p7F17	S4p7F17;S14p2J21			S4p7F17;S14p2J21	S4p7F17;S14p2J21	S4p7F17;S14p2J21	S4p7F17;S14p2J21
400843	157.5	1R
509475	157.5	1R	S4p7F17;S14p2J21		S4p7F17;S14p2J21				S14p2J21;S4p7F17		S14p2J21;S4p7F17				S14p2J21		S14p2J21		S14p2J21
401803	157.5	1R	S4p7F17;S14p2J21	S4p7F17;S14p2J21	S4p7F17;S14p2J21	S4p7F17;S14p2J21			S14p2J21;S4p7F17	S4p7F17;S14p2J21	S14p2J21;S4p7F17	S4p7F17;S14p2J21			S4p7F17;S14p2J21	S4p7F17;S14p2J21	S4p7F17;S14p2J21	S4p7F17;S14p2J21
402069	157.5	1R
390091	157.5	1R	S16p6I18	S16p6I18	S16p6I18	S16p6I18	S16p6I18	S16p6I18	S16p6I18	S16p6I18	S16p6I18	S16p6I18	S16p6I18	S16p6I18
401887	158.31	1R	S30p7B7;S2p5C9;S31p2D19						S2p5C9;S30p7B7;S31p2D19						S30p7B7;S31p2D19		S30p7B7;S31p2D19
399972	158.6	1R
Xtcos169	159.35	1R
507254	159.6	1R
506629	159.6	1R
508330	160.8	1R
402270	160.8	1R
508283	161.6	1R	S33p7C2		S33p7C2		S33p7C2		S33p7C2		S33p7C2		S33p7C2		S33p7C2		S33p7C2		S33p7C2
507632	164.98	1R
410836	165.7	1R	S4p4P1	S4p4P1	S4p4P1	S4p4P1	S4p4P1	S4p4P1
507636	166.2	1R	S30p3J15	S30p3J15	S30p3J15	S30p3J15	S30p3J15	S30p3J15	S30p3J15	S30p3J15	S30p3J15	S30p3J15	S30p3J15	S30p3J15
507418	166.2	1R
390767	168.1	1R
390103	168.1	1R
410988	168.4	1R
Xtcos185	169.4	1R
Xbcd304	170.78	1R
Xtcos2258-1RL	170.85	1R
505589	173.3	1R
Xrms1107-1R	175.23	1R
507059	175.3	1R	S30p1M12;S24p4J7		S30p1M12;S24p4J7				S24p4J7		S24p4J7		S24p4J7		S24p4J7		S24p4J7		S24p4J7
402642	176.08	1R	S30p1M12;S24p4J7	S30p1M12;S24p4J7	S30p1M12;S24p4J7	S30p1M12;S24p4J7
390497	176.5	1R
398562	177.18	1R
509578	179.53	1R
3933	180.14	1R
398476	182.35	1R	S14p3D19		S14p3D19		S14p3D19		S14p3D19		S14p3D19		S14p3D19		S14p3D19		S14p3D19		S14p3D19
Xwg241	185.7	1R
400944	188.38	1R
401248	188.38	1R
505193	188.38	1R
505315	188.38	1R
389346	188.38	1R
389290	188.38	1R
507234	188.38	1R
389828	188.38	1R
507912	188.38	1R
506519	188.38	1R	S24p1J21	S24p1J21	S24p1J21	S24p1J21	S24p1J21	S24p1J21
411392	188.38	1R
400418	188.38	1R
390236	188.38	1R
347154	188.4	1R
9220	188.43	1R
Xtc370686g	188.43	1R
399684	188.5	1R	S16p2P8_C;S17p5O20_C		S16p2P8;S17p5O20				S16p2P8_C;S17p5O20_C		S16p2P8_C;S17p5O20_C				S16p2P8_C;S17p5O20_C		S16p2P8;S17p5O20
400845	189.3	1R
505884	189.3	1R
346828	189.3	1R
400721	189.3	1R	S30p2J15;S37p1P19;S17p5G17						S17p5G17;S30p2J15;S37p1P19
507090	189.5	1R
402429	190.2	1R	S4p2B3	S4p2B3	S4p2B3	S4p2B3	S4p2B3	S4p2B3	S4p2B3	S4p2B3	S4p2B3	S4p2B3	S4p2B3	S4p2B3	S4p2B3	S4p2B3	S4p2B3	S4p2B3	S4p2B3	S4p2B3
400717	190.2	1R	S37p5H21	S37p5H21	S37p5H21	S37p5H21	S37p5H21	S37p5H21	S37p5H21	S37p5H21	S37p5H21	S37p5H21	S37p5H21	S37p5H21	S37p5H21	S37p5H21	S37p5H21	S37p5H21	S37p5H21	S37p5H21
401819	190.2	1R
411258	191.48	1R
399965	192	1R	S4p2B3	S4p2B3	S4p2B3	S4p2B3	S4p2B3	S4p2B3	S4p2B3	S4p2B3	S4p2B3	S4p2B3	S4p2B3	S4p2B3
399701	192.4	1R	S37p5H21	S37p5H21	S37p5H21	S37p5H21	S37p5H21	S37p5H21	S37p5H21	S37p5H21	S37p5H21	S37p5H21	S37p5H21	S37p5H21	S37p5H21	S37p5H21	S37p5H21	S37p5H21	S37p5H21	S37p5H21
389926	192.4	1R
507650	193.1	1R	S24p1J21	S24p1J21	S24p1J21	S24p1J21	S24p1J21	S24p1J21
507790	193.3	1R
401180	193.3	1R
506561	193.3	1R
509418	196	1R	S3p4J6	S3p4J6	S3p4J6	S3p4J6	S3p4J6	S3p4J6
402043	196	1R
390726	196.3	1R
507839	196.84	1R	S14p2L4	S14p2L4	S14p2L4	S14p2L4	S14p2L4	S14p2L4	S14p2L4	S14p2L4	S14p2L4	S14p2L4	S14p2L4	S14p2L4	S14p2L4	S14p2L4	S14p2L4	S14p2L4	S14p2L4	S14p2L4
349281	199.4	1R
506957	199.4	1R
401396	199.4	1R	S16p7N17;S24p4A14;S33p3F13;S21p3A1						S16p7N17;S21p3A1;S24p4A14;S33p3F13
507663	200.79	1R
389953	200.93	1R
508678	200.93	1R	S34p2C18	S34p2C18	S34p2C18	S34p2C18	S34p2C18	S34p2C18	S34p2C18	S34p2C18	S34p2C18	S34p2C18	S34p2C18	S34p2C18	S34p2C18	S34p2C18	S34p2C18	S34p2C18	S34p2C18	S34p2C18
400053	201.2	1R
399831	201.2	1R
400051	201.2	1R	S37p4A18_C;S23p3G6_C		S37p4A18_C;S23p3G6_C				S23p3G6_C;S37p4A18		S23p3G6_C;S37p4A18				S37p4A18;S23p3G6		S37p4A18;S23p3G6
390590	202.23	1R	S34p2C18	S34p2C18	S34p2C18	S34p2C18	S34p2C18	S34p2C18	S34p2C18	S34p2C18	S34p2C18	S34p2C18	S34p2C18	S34p2C18	S34p2C18	S34p2C18	S34p2C18	S34p2C18	S34p2C18	S34p2C18
508280	202.23	1R
508430	202.23	1R
389514	202.23	1R
Xscm171	202.4	1R
411074	202.4	1R	S21p4M7	S21p4M7	S21p4M7	S21p4M7	S21p4M7	S21p4M7	S21p4M7	S21p4M7	S21p4M7	S21p4M7	S21p4M7	S21p4M7	S21p4M7	S21p4M7	S21p4M7	S21p4M7	S21p4M7	S21p4M7
343877	202.4	1R	S21p4M7	S21p4M7	S21p4M7	S21p4M7	S21p4M7	S21p4M7	S21p4M7	S21p4M7	S21p4M7	S21p4M7	S21p4M7	S21p4M7
509498	202.4	1R	S21p4M7	S21p4M7	S21p4M7	S21p4M7	S21p4M7	S21p4M7	S21p4M7	S21p4M7	S21p4M7	S21p4M7	S21p4M7	S21p4M7	S21p4M7	S21p4M7	S21p4M7	S21p4M7	S21p4M7	S21p4M7
508205	202.4	1R
390261	202.4	1R
507993	202.4	1R
505564	202.4	1R	S30p1D13;S17p7D18;S29p3I19;S34p7H2	S30p1D13;S17p7D18;S29p3I19;S34p7H2					S17p7D18;S29p3I19;S34p7H2	S17p7D18;S29p3I19;S34p7H2					S17p7D18;S34p7H2	S17p7D18;S34p7H2	S17p7D18;S34p7H2	S17p7D18;S34p7H2
505967	202.4	1R
390512	202.4	1R
390571	202.4	1R
Xscm126	202.4	1R
401953	0	2R
400862	0	2R	S17p6F6;S24p5F21;S29p5H24						S29p5H24		S29p5H24		S29p5H24
347364	0.219999999999995	2R
507982	0.519999999999995	2R
345424	0.519999999999995	2R
121461	0.519999999999995	2R
506761	0.519999999999995	2R
411291	0.6	2R
508204	0.719999999999995	2R
509001	0.719999999999995	2R
507117	1.05	2R
Xscsz131L400	2.31999999999999	2R
6877	3.19999999999999	2R
506791	3.4	2R	S30p2F13;S29p2E8		S30p2F13;S29p2E8				S30p2F13		S30p2F13		S30p2F13
400025	3.4	2R	S16p3G7		S16p3G7		S16p3G7
402680	3.4	2R	S30p2F13;S29p2E8		S30p2F13;S29p2E8				S29p2E8		S29p2E8		S29p2E8
402433	3.70000000000001	2R	S30p2F13;S29p2E8		S30p2F13;S29p2E8				S30p2F13		S30p2F13		S30p2F13
506241	6.24999999999998	2R	S37p6B14	S37p6B14	S37p6B14	S37p6B14	S37p6B14	S37p6B14	S37p6B14	S37p6B14	S37p6B14	S37p6B14	S37p6B14	S37p6B14
346881	6.54999999999998	2R
509277	6.8	2R	S34p7E4		S34p7E4		S34p7E4		S34p7E4		S34p7E4		S34p7E4		S34p7E4		S34p7E4		S34p7E4
508073	6.8	2R	S34p7E4		S34p7E4		S34p7E4		S34p7E4		S34p7E4		S34p7E4		S34p7E4		S34p7E4		S34p7E4
507228	7.1	2R	S24p7N10		S24p7N10		S24p7N10		S24p7N10		S24p7N10		S24p7N10
411207	7.1	2R	S14p2H23;S31p1E13	S14p2H23;S31p1E13	S14p2H23;S31p1E13	S14p2H23;S31p1E13			S14p2H23;S31p1E13	S14p2H23;S31p1E13	S14p2H23;S31p1E13	S14p2H23;S31p1E13			S14p2H23;S31p1E13	S14p2H23;S31p1E13	S14p2H23;S31p1E13	S14p2H23;S31p1E13
401797	7.92999999999999	2R	S37p3G6	S37p3G6	S37p3G6	S37p3G6	S37p3G6	S37p3G6	S37p3G6	S37p3G6	S37p3G6	S37p3G6	S37p3G6	S37p3G6	S37p3G6	S37p3G6	S37p3G6	S37p3G6	S37p3G6	S37p3G6
Xapr2.12	8	2R
506760	8	2R	S24p4K4;S33p2B2_C;S21p4M19	S24p4K4;S33p2B2_C;S21p4M19
506026	8	2R	S4p1P1	S4p1P1	S4p1P1	S4p1P1	S4p1P1	S4p1P1
506524	8.3	2R	S37p3G6	S37p3G6	S37p3G6	S37p3G6	S37p3G6	S37p3G6	S37p3G6	S37p3G6	S37p3G6	S37p3G6	S37p3G6	S37p3G6	S37p3G6	S37p3G6	S37p3G6	S37p3G6	S37p3G6	S37p3G6
508748	8.6	2R
509084	8.6	2R
506894	8.6	2R
399774	8.6	2R
507141	8.74999999999998	2R	S29p2E8		S29p2E8		S29p2E8		S29p2E8		S29p2E8		S29p2E8
402599	8.9	2R
390755	8.9	2R
401035	8.9	2R
401233	8.9	2R
505566	8.9	2R
347412	8.9	2R
508801	8.9	2R
346975	8.9	2R
506368	8.9	2R
390017	8.9	2R	S34p6A2_C		S34p6A2_C		S34p6A2		S34p6A2		S34p6A2		S34p6A2		S34p6A2		S34p6A2		S34p6A2
509666	8.9	2R	S34p6A2_C		S34p6A2_C		S34p6A2		S34p6A2		S34p6A2		S34p6A2		S34p6A2		S34p6A2		S34p6A2
119746	8.9	2R
7267	9.05999999999999	2R
508452	9.14999999999998	2R	S4p1P1	S4p1P1	S4p1P1	S4p1P1	S4p1P1	S4p1P1	S4p1P1	S4p1P1	S4p1P1	S4p1P1	S4p1P1	S4p1P1
402660	9.2	2R
Xscm235	9.65	2R
402612	9.74999999999998	2R	S22p1F19_C;S16p6F18_C;S17p6A7;S24p3D6	S22p1F19_C;S16p6F18_C;S17p6A7;S24p3D6					S22p1F19_C	S22p1F19_C	S22p1F19_C	S22p1F19_C	S22p1F19	S22p1F19	S22p1F19_C	S22p1F19_C	S22p1F19_C	S22p1F19_C	S22p1F19	S22p1F19
411226	9.74999999999998	2R	S3p3K2_C;S30p5J12;S16p6F18_C;S31p7D16_C	S3p3K2_C;S30p5J12;S16p6F18_C;S31p7D16_C					S16p6F18;S30p5J12;S31p7D16_C;S3p3K2_C	S3p3K2_C;S30p5J12;S16p6F18;S31p7D16_C					S3p3K2;S30p5J12;S31p7D16	S3p3K2;S30p5J12;S31p7D16
400983	9.74999999999998	2R	S22p1F19_C;S16p6F18_C;S17p6A7;S24p3D6	S22p1F19_C;S16p6F18_C;S17p6A7;S24p3D6					S22p1F19_C	S22p1F19_C	S22p1F19_C	S22p1F19_C	S22p1F19	S22p1F19	S22p1F19_C	S22p1F19_C	S22p1F19_C	S22p1F19_C	S22p1F19	S22p1F19
508897	9.74999999999998	2R	S3p3K2_C;S30p5J12;S16p6F18_C;S31p7D16_C	S3p3K2_C;S30p5J12;S16p6F18_C;S31p7D16_C					S16p6F18;S30p5J12;S31p7D16_C;S3p3K2_C	S3p3K2_C;S30p5J12;S16p6F18;S31p7D16_C					S3p3K2;S30p5J12;S31p7D16	S3p3K2;S30p5J12;S31p7D16
389746	10.11	2R	S3p4N4		S3p4N4		S3p4N4
400565	10.2	2R
Xscm23	10.41	2R
Xtnac1202	10.69	2R
507883	10.7	2R	S22p1F19_C;S17p6A7;S24p3D6;S31p7D16_C	S22p1F19_C;S17p6A7;S24p3D6;S31p7D16_C					S22p1F19_C;S31p7D16_C	S22p1F19_C;S31p7D16_C	S22p1F19_C;S31p7D16	S22p1F19_C;S31p7D16			S22p1F19_C;S31p7D16	S22p1F19_C;S31p7D16	S22p1F19_C;S31p7D16	S22p1F19_C;S31p7D16
Xscm73-2R	10.73	2R
508957	11	2R
402519	11	2R
508967	11	2R
Xtcos5085-2RL	11	2R
506937	11	2R
399529	11	2R
400731	11	2R	S14p3J4	S14p3J4	S14p3J4	S14p3J4	S14p3J4	S14p3J4	S14p3J4	S14p3J4	S14p3J4	S14p3J4	S14p3J4	S14p3J4	S14p3J4	S14p3J4	S14p3J4	S14p3J4	S14p3J4	S14p3J4
346547	11	2R	S37p1K10;S17p7K2;S14p3N2;S34p3E13						S14p3N2;S17p7K2;S34p3E13;S37p1K10						S37p1K10;S14p3N2;S34p3E13
348443	11	2R
390408	11	2R	S2p5M23;S14p2C14	S2p5M23;S14p2C14	S2p5M23;S14p2C14	S2p5M23;S14p2C14			S14p2C14;S2p5M23	S2p5M23;S14p2C14	S14p2C14;S2p5M23	S14p2C14;S2p5M23			S14p2C14	S14p2C14	S14p2C14	S14p2C14	S14p2C14	S14p2C14
507432	11	2R	S2p5M23;S14p2C14		S2p5M23;S14p2C14				S14p2C14		S14p2C14		S14p2C14		S14p2C14		S14p2C14		S14p2C14
115472	11	2R	S22p1F19_C;S17p6A7;S24p3D6;S31p7D16_C						S17p6A7;S22p1F19_C;S24p3D6						S22p1F19_C		S22p1F19_C		S22p1F19
506254	11	2R	S22p1F19_C;S16p6F18_C;S17p6A7;S24p3D6;S31p7D16_C						S16p6F18;S17p6A7;S22p1F19_C;S24p3D6;S31p7D16_C						S22p1F19_C;S31p7D16		S22p1F19_C;S31p7D16
399821	11	2R	S30p3A10	S30p3A10	S30p3A10	S30p3A10	S30p3A10	S30p3A10	S30p3A10	S30p3A10	S30p3A10	S30p3A10	S30p3A10	S30p3A10
347074	11	2R	S22p2O3_C;S30p3A10		S22p2O3_C;S30p3A10
509556	11	2R	S4p1M24		S4p1M24		S4p1M24		S4p1M24		S4p1M24		S4p1M24
506758	11	2R	S16p4G20_C		S16p4G20_C		S16p4G20_C
508470	11.3	2R	S24p5L4_C	S24p5L4	S24p5L4_C	S24p5L4	S24p5L4_C	S24p5L4
399706	11.3	2R
401997	11.3	2R
507367	11.3	2R	S21p7H13;S31p3B18_C	S21p7H13;S31p3B18_C	S21p7H13;S31p3B18_C	S21p7H13;S31p3B18_C			S21p7H13;S31p3B18_C	S21p7H13;S31p3B18_C	S21p7H13;S31p3B18_C	S31p3B18_C;S21p7H13			S31p3B18_C	S31p3B18_C	S31p3B18_C	S31p3B18_C	S31p3B18	S31p3B18
346488	11.3	2R
399828	11.3	2R
398523	11.3	2R
506893	11.3	2R
505615	11.3	2R	S4p1M24;S29p1H18	S4p1M24;S29p1H18	S4p1M24;S29p1H18	S4p1M24;S29p1H18			S29p1H18;S4p1M24	S4p1M24;S29p1H18	S29p1H18;S4p1M24	S4p1M24;S29p1H18
507446	11.3	2R
506685	11.3	2R
389438	11.3	2R
509378	11.3	2R	S34p7I13		S34p7I13		S34p7I13		S34p7I13		S34p7I13		S34p7I13		S34p7I13		S34p7I13		S34p7I13
117275	11.3	2R
119852	11.3	2R	S22p2O3_C;S3p7D20_C;S34p7K19_C						S34p7K19_C		S34p7K19_C		S34p7K19_C
389332	11.3	2R	S34p7E4		S34p7E4		S34p7E4		S34p7E4		S34p7E4		S34p7E4		S34p7E4		S34p7E4		S34p7E4
116273	11.3	2R
399800	11.43	2R
402421	11.43	2R
507619	11.43	2R
507714	11.43	2R
506851	11.43	2R	S37p7H2_C;S21p6I19	S37p7H2_C;S21p6I19	S37p7H2_C;S21p6I19	S37p7H2_C;S21p6I19			S21p6I19;S37p7H2_C	S37p7H2_C;S21p6I19	S21p6I19;S37p7H2_C	S37p7H2_C;S21p6I19			S37p7H2_C;S21p6I19	S37p7H2_C;S21p6I19	S37p7H2_C;S21p6I19	S37p7H2_C;S21p6I19
390292	11.43	2R
402581	11.43	2R	S34p4I19		S34p4I19		S34p4I19		S34p4I19		S34p4I19		S34p4I19		S34p4I19		S34p4I19		S34p4I19
402547	11.43	2R	S4p6F17	S4p6F17	S4p6F17	S4p6F17	S4p6F17	S4p6F17	S4p6F17	S4p6F17	S4p6F17	S4p6F17	S4p6F17	S4p6F17	S4p6F17	S4p6F17	S4p6F17	S4p6F17	S4p6F17	S4p6F17
508813	11.43	2R	S4p6F17	S4p6F17	S4p6F17	S4p6F17	S4p6F17	S4p6F17	S4p6F17	S4p6F17	S4p6F17	S4p6F17	S4p6F17	S4p6F17	S4p6F17	S4p6F17	S4p6F17	S4p6F17	S4p6F17	S4p6F17
509431	11.43	2R	S24p7M7		S24p7M7		S24p7M7		S24p7M7		S24p7M7		S24p7M7		S24p7M7		S24p7M7		S24p7M7
505825	11.43	2R
505357	11.43	2R
389441	11.43	2R
399442	11.43	2R
508881	11.43	2R
506855	11.43	2R
398641	11.43	2R	S33p5G8		S33p5G8		S33p5G8		S33p5G8		S33p5G8		S33p5G8
399295	11.43	2R
390404	11.43	2R
398762	11.48	2R	S29p1G17_C		S29p1G17_C		S29p1G17_C
506827	11.55	2R	S16p2P21;S14p3C3		S16p2P21;S14p3C3				S14p3C3;S16p2P21		S14p3C3;S16p2P21
389602	11.59	2R	S16p2P21;S14p3C3	S16p2P21;S14p3C3	S16p2P21;S14p3C3	S16p2P21;S14p3C3			S14p3C3;S16p2P21	S16p2P21;S14p3C3	S14p3C3;S16p2P21	S14p3C3;S16p2P21			S14p3C3	S14p3C3	S14p3C3	S14p3C3	S14p3C3	S14p3C3
506926	11.59	2R	S4p6C7_C	S4p6C7	S4p6C7_C	S4p6C7	S4p6C7	S4p6C7	S4p6C7_C	S4p6C7	S4p6C7_C	S4p6C7	S4p6C7	S4p6C7
398735	11.59	2R
8307	11.59	2R
402102	11.59	2R	S37p2B10;S21p2G8	S37p2B10;S21p2G8	S37p2B10;S21p2G8	S37p2B10;S21p2G8			S21p2G8;S37p2B10	S37p2B10;S21p2G8	S21p2G8;S37p2B10	S37p2B10;S21p2G8			S37p2B10	S37p2B10	S37p2B10	S37p2B10	S37p2B10	S37p2B10
508735	11.59	2R	S21p2G8	S21p2G8	S21p2G8	S21p2G8	S21p2G8	S21p2G8	S21p2G8	S21p2G8	S21p2G8	S21p2G8	S21p2G8	S21p2G8
401367	11.59	2R
505933	11.59	2R
390283	11.59	2R	S37p1I5	S37p1I5	S37p1I5	S37p1I5	S37p1I5	S37p1I5	S37p1I5	S37p1I5	S37p1I5	S37p1I5	S37p1I5	S37p1I5	S37p1I5	S37p1I5	S37p1I5	S37p1I5	S37p1I5	S37p1I5
347183	11.59	2R	S4p6C7_C	S4p6C7	S4p6C7_C	S4p6C7	S4p6C7	S4p6C7	S4p6C7_C	S4p6C7	S4p6C7_C	S4p6C7	S4p6C7	S4p6C7
400538	11.59	2R
401533	11.59	2R
347195	11.59	2R
347325	11.59	2R
343859	11.59	2R
Xscm043	11.59	2R
390105	11.59	2R
402493	11.59	2R
400224	11.59	2R
509669	11.59	2R
Xpsr130L220	11.59	2R
390530	11.59	2R
400722	11.59	2R	S16p3L17;S2p1A13	S16p3L17;S2p1A13	S16p3L17;S2p1A13	S16p3L17;S2p1A13			S16p3L17;S2p1A13	S16p3L17;S2p1A13	S16p3L17;S2p1A13	S2p1A13;S16p3L17
411512	11.59	2R
399333	11.59	2R
402236	11.59	2R	S33p5J5_C	S33p5J5	S33p5J5	S33p5J5	S33p5J5	S33p5J5
410940	11.59	2R	S33p5J5_C	S33p5J5	S33p5J5	S33p5J5	S33p5J5	S33p5J5	S33p5J5_C	S33p5J5	S33p5J5	S33p5J5	S33p5J5	S33p5J5
506408	11.59	2R
411377	11.59	2R
390789	11.59	2R
401217	11.59	2R
508322	11.59	2R	S3p6O18		S3p6O18		S3p6O18		S3p6O18		S3p6O18		S3p6O18		S3p6O18		S3p6O18		S3p6O18
507700	11.59	2R	S30p6H9_C	S30p6H9	S30p6H9	S30p6H9	S30p6H9	S30p6H9
410800	11.59	2R	S33p5J5_C	S33p5J5	S33p5J5	S33p5J5	S33p5J5	S33p5J5
509630	11.59	2R
506319	11.59	2R
399839	11.59	2R	S33p5I16		S33p5I16		S33p5I16
401256	11.59	2R
505274	11.59	2R	S17p7M2_C		S17p7M2		S17p7M2		S17p7M2_C		S17p7M2_C		S17p7M2		S17p7M2_C		S17p7M2_C		S17p7M2
Xpr162L250	11.59	2R
505768	11.59	2R
507658	11.59	2R	S3p6G21;S2p6P6	S3p6G21;S2p6P6	S3p6G21;S2p6P6	S3p6G21;S2p6P6			S2p6P6;S3p6G21	S3p6G21;S2p6P6	S2p6P6;S3p6G21	S3p6G21;S2p6P6			S3p6G21	S3p6G21	S3p6G21	S3p6G21	S3p6G21	S3p6G21
Xpr931L1070	11.59	2R
399280	11.59	2R
509223	11.61	2R
507679	11.62	2R	S17p7E1_C	S17p7E1	S17p7E1	S17p7E1	S17p7E1	S17p7E1	S17p7E1_C	S17p7E1	S17p7E1	S17p7E1	S17p7E1	S17p7E1	S17p7E1_C	S17p7E1	S17p7E1	S17p7E1	S17p7E1	S17p7E1
401388	11.62	2R
389612	11.62	2R	S21p2I4	S21p2I4	S21p2I4	S21p2I4	S21p2I4	S21p2I4	S21p2I4	S21p2I4	S21p2I4	S21p2I4	S21p2I4	S21p2I4
507479	11.62	2R
400410	11.62	2R	S23p4F12		S23p4F12		S23p4F12		S23p4F12		S23p4F12		S23p4F12		S23p4F12		S23p4F12		S23p4F12
506176	11.62	2R	S23p4F12	S23p4F12	S23p4F12	S23p4F12	S23p4F12	S23p4F12	S23p4F12	S23p4F12	S23p4F12	S23p4F12	S23p4F12	S23p4F12	S23p4F12	S23p4F12	S23p4F12	S23p4F12	S23p4F12	S23p4F12
508235	11.62	2R	S16p5M22	S16p5M22	S16p5M22	S16p5M22	S16p5M22	S16p5M22	S16p5M22	S16p5M22	S16p5M22	S16p5M22	S16p5M22	S16p5M22
401315	11.62	2R	S16p2P21;S14p3C3	S16p2P21;S14p3C3	S16p2P21;S14p3C3	S16p2P21;S14p3C3			S14p3C3;S16p2P21	S16p2P21;S14p3C3	S14p3C3;S16p2P21	S14p3C3;S16p2P21			S14p3C3	S14p3C3	S14p3C3	S14p3C3	S14p3C3	S14p3C3
398834	11.62	2R
Xscm188	11.62	2R
509592	11.62	2R
508139	11.62	2R
390536	11.62	2R	S3p4A11	S3p4A11	S3p4A11	S3p4A11	S3p4A11	S3p4A11	S3p4A11	S3p4A11	S3p4A11	S3p4A11	S3p4A11	S3p4A11	S3p4A11	S3p4A11	S3p4A11	S3p4A11	S3p4A11	S3p4A11
400417	11.62	2R	S3p4A11	S3p4A11	S3p4A11	S3p4A11	S3p4A11	S3p4A11	S3p4A11	S3p4A11	S3p4A11	S3p4A11	S3p4A11	S3p4A11	S3p4A11	S3p4A11	S3p4A11	S3p4A11	S3p4A11	S3p4A11
400772	11.62	2R	S29p6C22	S29p6C22	S29p6C22	S29p6C22	S29p6C22	S29p6C22
411177	11.62	2R	S29p6C22	S29p6C22	S29p6C22	S29p6C22	S29p6C22	S29p6C22	S29p6C22	S29p6C22	S29p6C22	S29p6C22	S29p6C22	S29p6C22	S29p6C22	S29p6C22	S29p6C22	S29p6C22	S29p6C22	S29p6C22
507531	11.62	2R	S29p6C22	S29p6C22	S29p6C22	S29p6C22	S29p6C22	S29p6C22	S29p6C22	S29p6C22	S29p6C22	S29p6C22	S29p6C22	S29p6C22
507321	11.62	2R	S37p7O18_C;S29p6C22	S37p7O18;S29p6C22	S37p7O18_C;S29p6C22	S37p7O18;S29p6C22			S29p6C22	S29p6C22	S29p6C22	S29p6C22	S29p6C22	S29p6C22	S29p6C22	S29p6C22	S29p6C22	S29p6C22	S29p6C22	S29p6C22
507783	11.62	2R	S29p6C22		S29p6C22		S29p6C22
505691	11.62	2R	S37p5D2	S37p5D2	S37p5D2	S37p5D2	S37p5D2	S37p5D2	S37p5D2	S37p5D2	S37p5D2	S37p5D2	S37p5D2	S37p5D2	S37p5D2	S37p5D2	S37p5D2	S37p5D2	S37p5D2	S37p5D2
505370	11.62	2R	S37p4J10	S37p4J10	S37p4J10	S37p4J10	S37p4J10	S37p4J10
401707	11.62	2R
508213	11.62	2R
400982	11.62	2R	S37p7A19_C		S37p7A19_C		S37p7A19_C		S37p7A19_C		S37p7A19_C		S37p7A19_C		S37p7A19_C		S37p7A19_C		S37p7A19_C
402423	11.62	2R
398652	11.62	2R	S34p4N15;S31p2G13		S34p4N15;S31p2G13				S31p2G13;S34p4N15		S31p2G13;S34p4N15				S34p4N15;S31p2G13		S34p4N15;S31p2G13
401224	11.62	2R
402481	11.62	2R
505886	11.62	2R
505226	11.62	2R
398830	11.62	2R
401744	11.62	2R
401994	11.62	2R
402203	11.62	2R
389356	11.62	2R	S29p5H16	S29p5H16	S29p5H16	S29p5H16	S29p5H16	S29p5H16	S29p5H16	S29p5H16	S29p5H16	S29p5H16	S29p5H16	S29p5H16
66451	11.62	2R
507370	11.62	2R
398722	11.62	2R
508514	11.62	2R
411369	11.62	2R
411261	11.62	2R
508567	11.62	2R	S22p6B17		S22p6B17		S22p6B17		S22p6B17		S22p6B17		S22p6B17		S22p6B17		S22p6B17		S22p6B17
508169	11.62	2R
398731	11.62	2R
507782	11.62	2R
401329	11.62	2R	S16p2P21;S14p3C3		S16p2P21;S14p3C3				S16p2P21		S16p2P21		S16p2P21		S16p2P21		S16p2P21		S16p2P21
505671	11.62	2R
410819	11.62	2R	S3p2H23;S17p3J23;S2p4C21;S14p2I18						S14p2I18;S2p4C21;S3p2H23						S3p2H23;S14p2I18		S3p2H23;S14p2I18
506280	11.62	2R
401920	11.62	2R	S14p2I18		S14p2I18		S14p2I18		S14p2I18		S14p2I18		S14p2I18
398791	11.62	2R
399313	11.62	2R	S16p3L17;S2p1A13;S4p3K1						S16p3L17;S2p1A13;S4p3K1						S16p3L17		S16p3L17		S16p3L17
Xapr2.17	11.62	2R
Xapr2.15	11.62	2R
400804	11.82	2R
Xapr2.11	11.82	2R
121573	11.82	2R	S22p2L2;S29p3H11		S22p2L2;S29p3H11				S22p2L2;S29p3H11		S22p2L2;S29p3H11				S22p2L2		S22p2L2		S22p2L2
116612	11.82	2R	S22p2L2;S29p3H11		S22p2L2;S29p3H11				S22p2L2;S29p3H11		S22p2L2;S29p3H11				S22p2L2		S22p2L2		S22p2L2
506170	11.9	2R	S17p6A2_C;S4p6F17		S17p6A2;S4p6F17				S4p6F17		S4p6F17		S4p6F17		S4p6F17		S4p6F17		S4p6F17
507750	12.72	2R
Xscm031	14.22	2R
Xscm032	14.92	2R
398539	15	2R	S3p6G21;S33p3K21;S2p6P6						S2p6P6;S33p3K21;S3p6G21						S3p6G21;S33p3K21		S3p6G21;S33p3K21
402259	15.3	2R	S29p1G17_C		S29p1G17_C		S29p1G17_C		S29p1G17_C		S29p1G17_C		S29p1G17_C
410899	15.3	2R	S24p5A24_C;S29p1G17_C		S24p5A24_C;S29p1G17_C				S24p5A24_C;S29p1G17_C		S24p5A24_C;S29p1G17_C				S24p5A24_C		S24p5A24_C		S24p5A24_C
508875	15.42	2R
411160	15.42	2R
505494	15.42	2R
505771	15.42	2R
411234	15.42	2R
506196	15.42	2R
401060	15.42	2R	S3p6G21;S2p6P6		S3p6G21;S2p6P6				S2p6P6;S3p6G21		S2p6P6;S3p6G21				S3p6G21		S3p6G21		S3p6G21
411200	15.42	2R	S3p6G21;S2p6P6		S3p6G21;S2p6P6				S2p6P6;S3p6G21		S2p6P6;S3p6G21				S3p6G21		S3p6G21		S3p6G21
389851	15.42	2R
389348	15.42	2R	S37p5C15		S37p5C15		S37p5C15		S37p5C15		S37p5C15		S37p5C15		S37p5C15		S37p5C15		S37p5C15
401838	15.42	2R
411165	15.42	2R
505708	15.52	2R
402566	15.82	2R
507323	16.22	2R
389989	16.22	2R	S37p4I15		S37p4I15		S37p4I15		S37p4I15		S37p4I15		S37p4I15		S37p4I15		S37p4I15		S37p4I15
507568	16.22	2R	S37p4I15		S37p4I15		S37p4I15		S37p4I15		S37p4I15		S37p4I15		S37p4I15		S37p4I15		S37p4I15
Xscm023	16.72	2R
Xscm344	16.86	2R
347770	17.02	2R
Xscm61-2R	17.35	2R
505412	18.02	2R	S30p2M7;S17p7E1_C		S30p2M7;S17p7E1				S17p7E1_C;S30p2M7		S17p7E1;S30p2M7				S30p2M7		S30p2M7		S30p2M7
505627	18.32	2R
400955	18.32	2R	S30p2M7;S17p7E1_C		S30p2M7;S17p7E1				S17p7E1_C;S30p2M7		S17p7E1;S30p2M7				S30p2M7		S30p2M7		S30p2M7
507035	18.32	2R	S16p1M3_C;S21p3I9	S16p1M3_C;S21p3I9	S16p1M3_C;S21p3I9	S16p1M3_C;S21p3I9			S16p1M3_C;S21p3I9	S16p1M3_C;S21p3I9	S16p1M3_C;S21p3I9	S21p3I9;S16p1M3_C
411131	18.32	2R	S21p3I9	S21p3I9	S21p3I9	S21p3I9	S21p3I9	S21p3I9
508521	18.32	2R
401740	18.42	2R
389556	18.42	2R	S33p2C14	S33p2C14	S33p2C14	S33p2C14	S33p2C14	S33p2C14	S33p2C14	S33p2C14	S33p2C14	S33p2C14	S33p2C14	S33p2C14	S33p2C14	S33p2C14	S33p2C14	S33p2C14	S33p2C14	S33p2C14
402131	18.42	2R	S16p7H22		S16p7H22		S16p7H22		S16p7H22		S16p7H22		S16p7H22		S16p7H22		S16p7H22		S16p7H22
508471	19.22	2R	S22p6B17;S21p3P24;S31p1H12						S21p3P24;S22p6B17;S31p1H12						S22p6B17;S31p1H12		S22p6B17;S31p1H12
402364	21.72	2R
347771	21.92	2R	S30p2F20;S31p5L7	S30p2F20;S31p5L7	S30p2F20;S31p5L7	S30p2F20;S31p5L7			S31p5L7	S31p5L7	S31p5L7	S31p5L7	S31p5L7	S31p5L7	S31p5L7	S31p5L7	S31p5L7	S31p5L7	S31p5L7	S31p5L7
410770	21.98	2R	S14p1J20		S14p1J20		S14p1J20		S14p1J20		S14p1J20		S14p1J20		S14p1J20		S14p1J20		S14p1J20
506252	22.29	2R	S17p5I7;S14p1J20		S17p5I7;S14p1J20				S14p1J20;S17p5I7		S14p1J20;S17p5I7				S14p1J20		S14p1J20		S14p1J20
506179	22.42	2R
401909	22.42	2R
509609	22.72	2R	S17p5I7;S14p1J20	S17p5I7;S14p1J20	S17p5I7;S14p1J20	S17p5I7;S14p1J20			S14p1J20;S17p5I7	S17p5I7;S14p1J20	S14p1J20;S17p5I7	S14p1J20;S17p5I7			S14p1J20	S14p1J20	S14p1J20	S14p1J20	S14p1J20	S14p1J20
411019	22.72	2R	S17p5I7;S14p1J20		S17p5I7;S14p1J20				S14p1J20		S14p1J20		S14p1J20		S14p1J20		S14p1J20		S14p1J20
506345	23.92	2R
402027	23.92	2R
507037	23.92	2R
Xapr2.22	23.92	2R
Xapr2.21	23.92	2R
Xpr354L650	25.12	2R
389975	28.22	2R	S21p3J22_C		S21p3J22_C		S21p3J22_C		S21p3J22_C		S21p3J22_C		S21p3J22_C		S21p3J22		S21p3J22		S21p3J22
506245	29.72	2R
389385	30.12	2R
400761	30.32	2R
344431	30.92	2R
346061	30.92	2R
401176	30.92	2R	S37p4C5;S31p2L18	S37p4C5;S31p2L18	S37p4C5;S31p2L18	S37p4C5;S31p2L18			S31p2L18;S37p4C5	S37p4C5;S31p2L18	S31p2L18;S37p4C5	S37p4C5;S31p2L18			S37p4C5;S31p2L18	S37p4C5;S31p2L18	S37p4C5;S31p2L18	S37p4C5;S31p2L18
401473	30.92	2R	S37p4C5;S31p2L18	S37p4C5;S31p2L18	S37p4C5;S31p2L18	S37p4C5;S31p2L18			S31p2L18;S37p4C5	S37p4C5;S31p2L18	S31p2L18;S37p4C5	S37p4C5;S31p2L18			S37p4C5;S31p2L18	S37p4C5;S31p2L18	S37p4C5;S31p2L18	S37p4C5;S31p2L18
411174	30.92	2R	S37p4C5;S31p2L18	S37p4C5;S31p2L18	S37p4C5;S31p2L18	S37p4C5;S31p2L18			S31p2L18;S37p4C5	S37p4C5;S31p2L18	S31p2L18;S37p4C5	S37p4C5;S31p2L18			S37p4C5;S31p2L18	S37p4C5;S31p2L18	S37p4C5;S31p2L18	S37p4C5;S31p2L18
398737	30.92	2R
506794	30.92	2R
402538	30.92	2R
399895	30.92	2R	S22p7F3_C;S14p6C9	S22p7F3;S14p6C9	S22p7F3_C;S14p6C9	S22p7F3;S14p6C9			S14p6C9	S14p6C9	S14p6C9	S14p6C9	S14p6C9	S14p6C9
402355	30.92	2R
400997	30.92	2R
400902	30.92	2R	S24p4L7;S33p7G4;S29p6K1;S34p7A13	S24p4L7;S33p7G4;S29p6K1;S34p7A13					S29p6K1;S34p7A13	S29p6K1;S34p7A13	S29p6K1;S34p7A13	S34p7A13;S29p6K1			S34p7A13	S34p7A13	S34p7A13	S34p7A13	S34p7A13	S34p7A13
505891	30.92	2R
506697	30.92	2R
399784	30.92	2R
271	30.92	2R
400854	30.92	2R
401519	30.92	2R
120224	30.92	2R
121235	30.92	2R
505389	30.92	2R	S33p2B2_C;S21p4M19	S33p2B2_C;S21p4M19	S33p2B2;S21p4M19	S33p2B2;S21p4M19
345119	30.92	2R	S33p2B2_C;S21p4M19	S33p2B2_C;S21p4M19	S33p2B2;S21p4M19	S33p2B2;S21p4M19			S21p4M19;S33p2B2	S33p2B2;S21p4M19	S21p4M19;S33p2B2	S33p2B2;S21p4M19			S33p2B2	S33p2B2	S33p2B2	S33p2B2	S33p2B2	S33p2B2
347664	30.92	2R	S33p2B2_C;S21p4M19	S33p2B2_C;S21p4M19	S33p2B2;S21p4M19	S33p2B2;S21p4M19			S21p4M19;S33p2B2	S33p2B2;S21p4M19	S21p4M19;S33p2B2	S21p4M19;S33p2B2			S21p4M19	S21p4M19	S21p4M19	S21p4M19	S21p4M19	S21p4M19
389862	30.92	2R	S33p2B2_C;S21p4M19	S33p2B2_C;S21p4M19	S33p2B2;S21p4M19	S33p2B2;S21p4M19			S21p4M19;S33p2B2	S33p2B2;S21p4M19	S21p4M19;S33p2B2	S21p4M19;S33p2B2			S21p4M19	S21p4M19	S21p4M19	S21p4M19	S21p4M19	S21p4M19
389974	30.92	2R	S33p2B2_C;S21p4M19	S33p2B2_C;S21p4M19	S33p2B2;S21p4M19	S33p2B2;S21p4M19			S21p4M19;S33p2B2	S33p2B2;S21p4M19	S21p4M19;S33p2B2	S33p2B2;S21p4M19			S33p2B2	S33p2B2	S33p2B2	S33p2B2	S33p2B2	S33p2B2
508500	30.92	2R	S24p5G3	S24p5G3	S24p5G3	S24p5G3	S24p5G3	S24p5G3
346672	30.92	2R
401552	30.92	2R	S24p5G3	S24p5G3	S24p5G3	S24p5G3	S24p5G3	S24p5G3
346940	30.92	2R	S24p5G3	S24p5G3	S24p5G3	S24p5G3	S24p5G3	S24p5G3	S24p5G3	S24p5G3	S24p5G3	S24p5G3	S24p5G3	S24p5G3
390653	30.92	2R	S37p2P2_C;S14p3A16	S37p2P2;S14p3A16	S37p2P2_C;S14p3A16	S37p2P2;S14p3A16			S14p3A16;S37p2P2_C	S37p2P2;S14p3A16	S14p3A16;S37p2P2_C	S37p2P2;S14p3A16			S37p2P2;S14p3A16	S37p2P2;S14p3A16	S37p2P2;S14p3A16	S37p2P2;S14p3A16
410871	30.92	2R	S37p2P2_C;S14p3A16	S37p2P2;S14p3A16	S37p2P2_C;S14p3A16	S37p2P2;S14p3A16			S14p3A16;S37p2P2_C	S37p2P2;S14p3A16	S14p3A16;S37p2P2_C	S37p2P2;S14p3A16			S37p2P2;S14p3A16	S37p2P2;S14p3A16	S37p2P2;S14p3A16	S37p2P2;S14p3A16
399824	30.92	2R	S37p2P2_C;S14p3A16	S37p2P2;S14p3A16	S37p2P2_C;S14p3A16	S37p2P2;S14p3A16			S14p3A16;S37p2P2_C	S37p2P2;S14p3A16	S14p3A16;S37p2P2_C	S37p2P2;S14p3A16			S37p2P2;S14p3A16	S37p2P2;S14p3A16	S37p2P2;S14p3A16	S37p2P2;S14p3A16
400338	30.92	2R	S33p4L15	S33p4L15	S33p4L15	S33p4L15	S33p4L15	S33p4L15	S33p4L15	S33p4L15	S33p4L15	S33p4L15	S33p4L15	S33p4L15	S33p4L15	S33p4L15	S33p4L15	S33p4L15	S33p4L15	S33p4L15
400336	30.92	2R	S33p4L15;S4p1I2_C	S33p4L15;S4p1I2	S33p4L15;S4p1I2_C	S33p4L15;S4p1I2			S33p4L15	S33p4L15	S33p4L15	S33p4L15	S33p4L15	S33p4L15	S33p4L15	S33p4L15	S33p4L15	S33p4L15	S33p4L15	S33p4L15
509257	30.92	2R	S37p4C5;S31p2L18	S37p4C5;S31p2L18	S37p4C5;S31p2L18	S37p4C5;S31p2L18			S31p2L18	S31p2L18	S31p2L18	S31p2L18	S31p2L18	S31p2L18	S31p2L18	S31p2L18	S31p2L18	S31p2L18	S31p2L18	S31p2L18
509540	30.92	2R
402494	30.92	2R
401952	30.92	2R	S31p2L18	S31p2L18	S31p2L18	S31p2L18	S31p2L18	S31p2L18	S31p2L18	S31p2L18	S31p2L18	S31p2L18	S31p2L18	S31p2L18	S31p2L18	S31p2L18	S31p2L18	S31p2L18	S31p2L18	S31p2L18
398489	30.92	2R	S31p2L18	S31p2L18	S31p2L18	S31p2L18	S31p2L18	S31p2L18	S31p2L18	S31p2L18	S31p2L18	S31p2L18	S31p2L18	S31p2L18	S31p2L18	S31p2L18	S31p2L18	S31p2L18	S31p2L18	S31p2L18
389619	30.92	2R
63427	30.92	2R
402605	30.92	2R
389748	30.92	2R
508600	30.92	2R
389304	30.92	2R	S34p1A13;S31p1C24	S34p1A13;S31p1C24	S34p1A13;S31p1C24	S34p1A13;S31p1C24			S31p1C24;S34p1A13	S34p1A13;S31p1C24	S31p1C24;S34p1A13	S34p1A13;S31p1C24			S34p1A13;S31p1C24	S34p1A13;S31p1C24	S34p1A13;S31p1C24	S34p1A13;S31p1C24
345057	30.92	2R	S34p1A13;S31p1C24	S34p1A13;S31p1C24	S34p1A13;S31p1C24	S34p1A13;S31p1C24
401657	30.92	2R
400975	30.92	2R
389322	30.92	2R
389281	30.92	2R
508553	30.92	2R
508720	30.92	2R
505534	30.92	2R
508461	30.92	2R
399788	30.92	2R
505781	30.92	2R
506449	30.92	2R
Xscm010	30.92	2R
411421	31.14	2R
507637	31.32	2R	S3p3H1;S24p7B13;S33p6A13	S3p3H1;S24p7B13;S33p6A13					S3p3H1	S3p3H1	S3p3H1	S3p3H1	S3p3H1	S3p3H1	S3p3H1	S3p3H1	S3p3H1	S3p3H1	S3p3H1	S3p3H1
509465	31.32	2R
506555	31.52	2R
505362	31.72	2R
389392	31.82	2R
401274	32.04	2R
505372	32.04	2R
345417	32.04	2R
507483	32.04	2R
344742	32.04	2R
402587	32.04	2R	S33p6A13	S33p6A13	S33p6A13	S33p6A13	S33p6A13	S33p6A13	S33p6A13	S33p6A13	S33p6A13	S33p6A13	S33p6A13	S33p6A13
506228	32.04	2R
509457	32.04	2R
400769	32.04	2R	S33p6A13	S33p6A13	S33p6A13	S33p6A13	S33p6A13	S33p6A13	S33p6A13	S33p6A13	S33p6A13	S33p6A13	S33p6A13	S33p6A13
402484	32.04	2R
508040	32.04	2R	S3p7I24;S30p3C2;S33p4O13;S21p3L16;S14p2N24	S3p7I24;S30p3C2;S33p4O13;S21p3L16;S14p2N24					S14p2N24;S21p3L16;S30p3C2;S33p4O13;S3p7I24	S3p7I24;S30p3C2;S33p4O13;S21p3L16;S14p2N24					S3p7I24;S30p3C2;S14p2N24	S3p7I24;S30p3C2;S14p2N24
400042	32.04	2R
506563	32.04	2R
509302	32.04	2R	S30p2C2	S30p2C2	S30p2C2	S30p2C2	S30p2C2	S30p2C2	S30p2C2	S30p2C2	S30p2C2	S30p2C2	S30p2C2	S30p2C2	S30p2C2	S30p2C2	S30p2C2	S30p2C2	S30p2C2	S30p2C2
509017	32.04	2R	S37p6P19_C;S34p1A13;S31p1C24						S31p1C24;S34p1A13		S31p1C24;S34p1A13
401684	32.04	2R
400628	32.04	2R
411127	32.04	2R
505481	32.04	2R
506394	32.04	2R
402091	32.04	2R
389435	32.04	2R
507242	32.04	2R	S29p5C18		S29p5C18		S29p5C18		S29p5C18		S29p5C18		S29p5C18
399249	32.04	2R
507219	32.04	2R	S33p2B2_C;S21p4M19		S33p2B2;S21p4M19				S33p2B2		S33p2B2		S33p2B2		S33p2B2		S33p2B2		S33p2B2
345712	32.04	2R	S33p2B2_C		S33p2B2		S33p2B2		S33p2B2		S33p2B2		S33p2B2
506817	32.04	2R	S17p3F4_C	S17p3F4	S17p3F4_C	S17p3F4	S17p3F4_C	S17p3F4	S17p3F4_C	S17p3F4	S17p3F4_C	S17p3F4	S17p3F4_C	S17p3F4	S17p3F4_C	S17p3F4	S17p3F4_C	S17p3F4	S17p3F4_C	S17p3F4
507344	32.04	2R	S33p6A13	S33p6A13	S33p6A13	S33p6A13	S33p6A13	S33p6A13	S33p6A13	S33p6A13	S33p6A13	S33p6A13	S33p6A13	S33p6A13	S33p6A13	S33p6A13	S33p6A13	S33p6A13	S33p6A13	S33p6A13
507675	32.04	2R
398702	32.34	2R	S24p1D23;S2p3H6	S24p1D23;S2p3H6	S24p1D23;S2p3H6	S24p1D23;S2p3H6			S24p1D23;S2p3H6	S24p1D23;S2p3H6	S24p1D23;S2p3H6	S24p1D23;S2p3H6			S24p1D23	S24p1D23	S24p1D23	S24p1D23	S24p1D23	S24p1D23
506701	32.34	2R
509289	32.34	2R	S37p6H17		S37p6H17		S37p6H17
509653	32.34	2R	S21p3J22_C		S21p3J22_C		S21p3J22_C		S21p3J22_C		S21p3J22_C		S21p3J22_C		S21p3J22		S21p3J22		S21p3J22
410827	32.34	2R	S21p3J22_C		S21p3J22_C		S21p3J22_C		S21p3J22_C		S21p3J22_C		S21p3J22_C
Xgwm132-6B	32.98	2R
390761	33.46	2R	S30p2C2;S17p7I21	S30p2C2;S17p7I21	S30p2C2;S17p7I21	S30p2C2;S17p7I21			S17p7I21	S17p7I21	S17p7I21	S17p7I21	S17p7I21	S17p7I21
509085	33.46	2R	S30p2C2;S17p7I21		S30p2C2;S17p7I21				S17p7I21		S17p7I21		S17p7I21		S17p7I21		S17p7I21		S17p7I21
411338	33.46	2R	S30p2C2;S17p7I21		S30p2C2;S17p7I21
400943	33.46	2R	S16p7P24;S17p7I21		S16p7P24;S17p7I21				S16p7P24;S17p7I21		S16p7P24;S17p7I21				S16p7P24;S17p7I21		S16p7P24;S17p7I21
402116	43.54	2R	S2p7H23		S2p7H23		S2p7H23		S2p7H23		S2p7H23		S2p7H23
506604	67.46	2R
507965	75.86	2R	S33p3A6		S33p3A6		S33p3A6
399607	77.86	2R
389683	77.86	2R
401469	86.26	2R
508099	86.76	2R
Xtcos2643-2RL	86.91	2R
508286	86.96	2R
505907	86.96	2R
509105	86.96	2R	S3p2D21;S17p6B13	S3p2D21;S17p6B13	S3p2D21;S17p6B13	S3p2D21;S17p6B13			S17p6B13;S3p2D21	S3p2D21;S17p6B13	S17p6B13;S3p2D21	S17p6B13;S3p2D21
509676	86.96	2R	S22p6H17;S3p2E3;S31p2E7	S22p6H17;S3p2E3;S31p2E7					S31p2E7	S31p2E7	S31p2E7	S31p2E7	S31p2E7	S31p2E7	S31p2E7	S31p2E7	S31p2E7	S31p2E7	S31p2E7	S31p2E7
506012	86.96	2R	S24p1P15;S31p2E7	S24p1P15;S31p2E7	S24p1P15;S31p2E7	S24p1P15;S31p2E7			S24p1P15;S31p2E7	S24p1P15;S31p2E7	S24p1P15;S31p2E7	S24p1P15;S31p2E7			S24p1P15;S31p2E7	S24p1P15;S31p2E7	S24p1P15;S31p2E7	S24p1P15;S31p2E7
508187	86.96	2R
509246	86.96	2R
508312	86.96	2R	S3p1H13;S37p1E11	S3p1H13;S37p1E11	S3p1H13;S37p1E11	S3p1H13;S37p1E11
399610	86.96	2R
400200	86.96	2R
399740	86.96	2R
401489	86.96	2R	S22p5C1;S3p2H7;S4p4C17	S22p5C1;S3p2H7;S4p4C17					S22p5C1;S3p2H7;S4p4C17	S22p5C1;S3p2H7;S4p4C17					S22p5C1;S3p2H7	S22p5C1;S3p2H7	S22p5C1;S3p2H7	S22p5C1;S3p2H7
399876	86.96	2R
399559	86.96	2R
507622	86.96	2R	S29p1K20		S29p1K20		S29p1K20		S29p1K20		S29p1K20		S29p1K20
401816	86.96	2R	S21p5E14		S21p5E14		S21p5E14
389540	86.96	2R	S17p7P12;S21p5E14		S17p7P12;S21p5E14				S21p5E14		S21p5E14		S21p5E14		S21p5E14		S21p5E14		S21p5E14
505513	86.96	2R
402541	86.96	2R	S21p5E14		S21p5E14		S21p5E14		S21p5E14		S21p5E14		S21p5E14
410841	86.96	2R	S21p5E14;S23p1B2		S21p5E14;S23p1B2				S21p5E14		S21p5E14		S21p5E14
508725	86.96	2R	S30p3K6;S17p7P12;S21p5E14						S21p5E14;S30p3K6		S21p5E14;S30p3K6				S30p3K6;S21p5E14		S30p3K6;S21p5E14
115995	86.96	2R
506477	86.96	2R	S24p1P15;S31p2E7	S24p1P15;S31p2E7	S24p1P15;S31p2E7	S24p1P15;S31p2E7			S24p1P15;S31p2E7	S24p1P15;S31p2E7	S24p1P15;S31p2E7	S31p2E7;S24p1P15			S31p2E7	S31p2E7	S31p2E7	S31p2E7	S31p2E7	S31p2E7
116910	86.96	2R
347356	86.96	2R
402372	86.96	2R	S2p2N6;S34p7M22	S2p2N6;S34p7M22	S2p2N6;S34p7M22	S2p2N6;S34p7M22			S2p2N6	S2p2N6	S2p2N6	S2p2N6	S2p2N6	S2p2N6	S2p2N6	S2p2N6	S2p2N6	S2p2N6	S2p2N6	S2p2N6
505189	86.96	2R	S2p2N6;S34p7M22;S23p2M9	S2p2N6;S34p7M22;S23p2M9					S2p2N6	S2p2N6	S2p2N6	S2p2N6	S2p2N6	S2p2N6
400004	86.96	2R
347808	86.96	2R
399621	86.96	2R	S37p4A16		S37p4A16		S37p4A16		S37p4A16		S37p4A16		S37p4A16		S37p4A16		S37p4A16		S37p4A16
390674	86.96	2R
507395	86.96	2R
390554	86.96	2R
505391	87.16	2R
400316	87.36	2R	S22p3I1	S22p3I1	S22p3I1	S22p3I1	S22p3I1	S22p3I1
390646	87.36	2R
390369	87.36	2R
505385	87.36	2R
401031	87.36	2R	S24p7A24_C	S24p7A24_C	S24p7A24_C	S24p7A24_C	S24p7A24_C	S24p7A24
508776	87.36	2R	S3p2G7	S3p2G7	S3p2G7	S3p2G7	S3p2G7	S3p2G7	S3p2G7	S3p2G7	S3p2G7	S3p2G7	S3p2G7	S3p2G7	S3p2G7	S3p2G7	S3p2G7	S3p2G7	S3p2G7	S3p2G7
402361	87.36	2R	S3p2G7	S3p2G7	S3p2G7	S3p2G7	S3p2G7	S3p2G7	S3p2G7	S3p2G7	S3p2G7	S3p2G7	S3p2G7	S3p2G7	S3p2G7	S3p2G7	S3p2G7	S3p2G7	S3p2G7	S3p2G7
505631	87.36	2R
507609	87.36	2R
505500	87.36	2R
399858	87.36	2R
389730	87.36	2R
401990	87.36	2R	S22p5L20	S22p5L20	S22p5L20	S22p5L20	S22p5L20	S22p5L20	S22p5L20	S22p5L20	S22p5L20	S22p5L20	S22p5L20	S22p5L20	S22p5L20	S22p5L20	S22p5L20	S22p5L20	S22p5L20	S22p5L20
506762	87.36	2R	S22p5L20;S2p3G16;S4p3B14	S22p5L20;S2p3G16;S4p3B14					S22p5L20	S22p5L20	S22p5L20	S22p5L20	S22p5L20	S22p5L20	S22p5L20	S22p5L20	S22p5L20	S22p5L20	S22p5L20	S22p5L20
508057	87.36	2R
389694	87.36	2R
Xscm041	87.36	2R
400531	87.36	2R	S30p6O2		S30p6O2		S30p6O2		S30p6O2		S30p6O2		S30p6O2		S30p6O2		S30p6O2		S30p6O2
399588	87.36	2R	S30p6O2;S17p6B6;S29p2M20						S17p6B6;S29p2M20;S30p6O2						S30p6O2		S30p6O2		S30p6O2
344418	87.36	2R	S2p3P2	S2p3P2	S2p3P2	S2p3P2	S2p3P2	S2p3P2	S2p3P2	S2p3P2	S2p3P2	S2p3P2	S2p3P2	S2p3P2
507696	87.36	2R
400164	87.36	2R	S30p1M4	S30p1M4	S30p1M4	S30p1M4	S30p1M4	S30p1M4
507600	87.36	2R
399832	87.36	2R
400185	87.36	2R
507930	87.36	2R	S16p6G18_C	S16p6G18	S16p6G18_C	S16p6G18	S16p6G18	S16p6G18
401765	87.36	2R
120506	87.36	2R	S2p3P2		S2p3P2		S2p3P2
402074	87.36	2R	S2p3P2		S2p3P2		S2p3P2		S2p3P2		S2p3P2		S2p3P2
390281	87.36	2R
505604	87.36	2R
389731	87.36	2R
508811	87.36	2R
507767	87.36	2R
399877	87.36	2R
401510	87.36	2R
401149	87.36	2R
398717	87.36	2R
506384	87.36	2R
389833	87.36	2R
411066	87.36	2R
509096	87.36	2R
411308	87.36	2R
505247	87.36	2R
401340	87.36	2R
398536	87.36	2R
400940	87.36	2R
390052	87.36	2R	S22p2A10	S22p2A10	S22p2A10	S22p2A10	S22p2A10	S22p2A10	S22p2A10	S22p2A10	S22p2A10	S22p2A10	S22p2A10	S22p2A10	S22p2A10	S22p2A10	S22p2A10	S22p2A10	S22p2A10	S22p2A10
505702	87.36	2R
506180	87.36	2R
410936	87.36	2R
400162	87.36	2R	S17p5P13		S17p5P13		S17p5P13
410838	87.36	2R	S17p3P12		S17p3P12		S17p3P12		S17p3P12		S17p3P12		S17p3P12
399568	87.36	2R
399698	87.36	2R
400836	87.36	2R
399829	87.36	2R
506922	87.36	2R	S4p4L3		S4p4L3		S4p4L3		S4p4L3		S4p4L3		S4p4L3
411255	87.36	2R
401047	87.36	2R
398497	87.36	2R
507900	87.36	2R
410868	87.36	2R	S3p3D23		S3p3D23		S3p3D23		S3p3D23		S3p3D23		S3p3D23		S3p3D23		S3p3D23		S3p3D23
389728	87.36	2R
390022	87.36	2R
400151	87.36	2R	S34p6K9		S34p6K9		S34p6K9		S34p6K9		S34p6K9		S34p6K9		S34p6K9		S34p6K9		S34p6K9
505560	87.36	2R
390134	87.36	2R
400723	87.36	2R
400128	87.36	2R
344812	87.36	2R
506723	87.36	2R
505663	87.36	2R
509155	87.36	2R	S30p6G1_C		S30p6G1		S30p6G1		S30p6G1_C		S30p6G1		S30p6G1		S30p6G1_C		S30p6G1		S30p6G1
506168	87.36	2R	S3p5H19;S37p7P12;S24p3J22						S37p7P12;S3p5H19		S37p7P12;S3p5H19				S3p5H19;S37p7P12		S3p5H19;S37p7P12
389785	87.36	2R	S24p6M13_C		S24p6M13_C		S24p6M13_C		S24p6M13_C		S24p6M13_C		S24p6M13_C
505639	87.56	2R
398612	88.26	2R
400923	88.26	2R
401244	88.26	2R
401164	88.26	2R
400973	88.26	2R
400167	88.26	2R	S29p1H18	S29p1H18	S29p1H18	S29p1H18	S29p1H18	S29p1H18
400073	88.26	2R
399426	89.56	2R
505621	89.56	2R	S30p3M11	S30p3M11	S30p3M11	S30p3M11	S30p3M11	S30p3M11	S30p3M11	S30p3M11	S30p3M11	S30p3M11	S30p3M11	S30p3M11	S30p3M11	S30p3M11	S30p3M11	S30p3M11	S30p3M11	S30p3M11
399515	89.56	2R	S30p3M11	S30p3M11	S30p3M11	S30p3M11	S30p3M11	S30p3M11	S30p3M11	S30p3M11	S30p3M11	S30p3M11	S30p3M11	S30p3M11	S30p3M11	S30p3M11	S30p3M11	S30p3M11	S30p3M11	S30p3M11
505410	89.56	2R	S22p6C7		S22p6C7		S22p6C7		S22p6C7		S22p6C7		S22p6C7		S22p6C7		S22p6C7		S22p6C7
Xcmwg660L1100	89.56	2R
505455	91.46	2R	S30p3M11	S30p3M11	S30p3M11	S30p3M11	S30p3M11	S30p3M11	S30p3M11	S30p3M11	S30p3M11	S30p3M11	S30p3M11	S30p3M11	S30p3M11	S30p3M11	S30p3M11	S30p3M11	S30p3M11	S30p3M11
410938	91.75	2R	S4p6G16_C	S4p6G16_C	S4p6G16_C	S4p6G16_C	S4p6G16_C	S4p6G16_C	S4p6G16_C	S4p6G16_C	S4p6G16_C	S4p6G16_C	S4p6G16_C	S4p6G16_C	S4p6G16	S4p6G16	S4p6G16	S4p6G16	S4p6G16	S4p6G16
Xbcd512L250	91.75	2R
401344	92.05	2R	S37p7E24_C	S37p7E24_C	S37p7E24_C	S37p7E24_C	S37p7E24_C	S37p7E24_C	S37p7E24	S37p7E24	S37p7E24	S37p7E24	S37p7E24	S37p7E24	S37p7E24	S37p7E24	S37p7E24	S37p7E24	S37p7E24	S37p7E24
401146	92.05	2R	S37p7E24_C	S37p7E24_C	S37p7E24_C	S37p7E24_C	S37p7E24_C	S37p7E24_C
411470	92.05	2R
508543	92.05	2R
507371	92.05	2R
509238	92.26	2R
506496	92.26	2R
389823	93.06	2R
401405	93.06	2R
411033	93.06	2R
505367	93.06	2R	S21p5O4		S21p5O4		S21p5O4		S21p5O4		S21p5O4		S21p5O4
399307	93.06	2R	S3p5L13;S21p5O4		S3p5L13;S21p5O4				S21p5O4		S21p5O4		S21p5O4
400938	93.06	2R	S21p3O15		S21p3O15		S21p3O15		S21p3O15		S21p3O15		S21p3O15
507566	93.76	2R	S29p1E14	S29p1E14	S29p1E14	S29p1E14	S29p1E14	S29p1E14
402332	94.25	2R	S24p1F3	S24p1F3	S24p1F3	S24p1F3	S24p1F3	S24p1F3
400407	94.65	2R	S37p7E24_C		S37p7E24_C		S37p7E24_C		S37p7E24		S37p7E24		S37p7E24		S37p7E24		S37p7E24		S37p7E24
400003	94.85	2R
400229	94.95	2R
398631	94.95	2R	S29p7F18;S34p3G11;S23p5I13	S29p7F18;S34p3G11;S23p5I13					S23p5I13;S29p7F18;S34p3G11	S29p7F18;S34p3G11;S23p5I13					S34p3G11;S23p5I13	S34p3G11;S23p5I13	S34p3G11;S23p5I13	S34p3G11;S23p5I13
400250	94.95	2R
345121	94.95	2R	S33p6E14_C	S33p6E14	S33p6E14_C	S33p6E14	S33p6E14_C	S33p6E14	S33p6E14	S33p6E14	S33p6E14	S33p6E14	S33p6E14	S33p6E14	S33p6E14	S33p6E14	S33p6E14	S33p6E14	S33p6E14	S33p6E14
389712	94.95	2R
508741	95.21	2R
508873	95.25	2R
509668	95.71	2R	S33p3C14_C		S33p3C14_C		S33p3C14_C		S33p3C14		S33p3C14		S33p3C14		S33p3C14		S33p3C14		S33p3C14
411501	95.95	2R	S33p6E14_C	S33p6E14	S33p6E14_C	S33p6E14	S33p6E14_C	S33p6E14
509381	95.95	2R	S33p6E14_C	S33p6E14	S33p6E14_C	S33p6E14	S33p6E14_C	S33p6E14	S33p6E14	S33p6E14	S33p6E14	S33p6E14	S33p6E14	S33p6E14	S33p6E14	S33p6E14	S33p6E14	S33p6E14	S33p6E14	S33p6E14
398761	96.05	2R
508253	96.05	2R
506972	99.85	2R	S24p7O3		S24p7O3		S24p7O3
505743	101.55	2R
411506	104.55	2R
411521	104.85	2R
508512	104.85	2R
399786	0	3R
115727	2.8	3R
344780	3.8	3R
507730	7.2	3R
506565	7.2	3R
507126	7.2	3R	S14p2H5	S14p2H5	S14p2H5	S14p2H5	S14p2H5	S14p2H5	S14p2H5	S14p2H5	S14p2H5	S14p2H5	S14p2H5	S14p2H5	S14p2H5	S14p2H5	S14p2H5	S14p2H5	S14p2H5	S14p2H5
506566	7.2	3R	S30p5O14		S30p5O14		S30p5O14		S30p5O14		S30p5O14		S30p5O14
509466	7.2	3R	S34p3J3;S31p2P16		S34p3J3;S31p2P16
399503	7.2	3R	S34p3J3;S31p2P16	S34p3J3;S31p2P16	S34p3J3;S31p2P16	S34p3J3;S31p2P16
508654	7.2	3R
345565	7.2	3R
349063	7.2	3R
344800	7.2	3R	S22p5E5	S22p5E5	S22p5E5	S22p5E5	S22p5E5	S22p5E5	S22p5E5	S22p5E5	S22p5E5	S22p5E5	S22p5E5	S22p5E5	S22p5E5	S22p5E5	S22p5E5	S22p5E5	S22p5E5	S22p5E5
349249	7.2	3R
508250	7.2	3R
399873	7.5	3R	S34p3J3;S31p2P16		S34p3J3;S31p2P16
505909	7.5	3R	S30p7P17	S30p7P17	S30p7P17	S30p7P17	S30p7P17	S30p7P17	S30p7P17	S30p7P17	S30p7P17	S30p7P17	S30p7P17	S30p7P17	S30p7P17	S30p7P17	S30p7P17	S30p7P17	S30p7P17	S30p7P17
349351	7.7	3R
347831	7.7	3R
344792	7.7	3R
344906	7.7	3R
345544	7.7	3R
411389	8.7	3R
507749	8.8	3R	S30p6C22_C;S37p3K10_C;S4p7C5_C;S31p1K12_C						S30p6C22_C;S31p1K12_C;S37p3K10_C						S30p6C22_C;S37p3K10_C;S31p1K12_C
402190	10.7	3R
390359	11	3R
401759	11.3	3R
389396	11.3	3R
390626	11.7	3R
390662	11.7	3R
507318	11.9	3R	S16p2H16_C		S16p2H16_C		S16p2H16_C		S16p2H16_C		S16p2H16_C		S16p2H16_C		S16p2H16_C		S16p2H16_C		S16p2H16_C
399897	11.9	3R
399268	14.2	3R	S30p7G23		S30p7G23		S30p7G23		S30p7G23		S30p7G23		S30p7G23		S30p7G23		S30p7G23		S30p7G23
399379	20.1	3R	S22p1P9;S16p2N5_C;S24p6M16;S34p7C7	S22p1P9;S16p2N5;S24p6M16;S34p7C7					S16p2N5;S22p1P9;S24p6M16;S34p7C7	S22p1P9;S16p2N5;S24p6M16;S34p7C7					S34p7C7	S34p7C7	S34p7C7	S34p7C7	S34p7C7	S34p7C7
Xapr3.6	24.1	3R
507157	28.57	3R	S22p1P9;S16p2N5_C;S24p6M16;S34p7C7	S22p1P9;S16p2N5;S24p6M16;S34p7C7					S16p2N5;S22p1P9;S24p6M16;S34p7C7	S22p1P9;S16p2N5;S24p6M16;S34p7C7					S22p1P9;S16p2N5;S24p6M16;S34p7C7	S22p1P9;S16p2N5;S24p6M16;S34p7C7
Xapr3.17	28.97	3R
400780	29.6	3R	S2p7E24;S23p3G5		S2p7E24;S23p3G5				S23p3G5;S2p7E24		S23p3G5;S2p7E24				S23p3G5		S23p3G5		S23p3G5
411429	30.2	3R	S2p7E24;S23p3G5		S2p7E24;S23p3G5				S23p3G5;S2p7E24		S23p3G5;S2p7E24				S23p3G5		S23p3G5		S23p3G5
401603	30.5	3R	S17p5M15_C;S2p7E24;S23p3G5						S23p3G5;S2p7E24		S23p3G5;S2p7E24				S23p3G5		S23p3G5		S23p3G5
506206	31.7	3R
400863	32.97	3R
507225	33.3	3R	S37p7O18_C		S37p7O18_C		S37p7O18		S37p7O18		S37p7O18		S37p7O18		S37p7O18		S37p7O18		S37p7O18
508929	33.3	3R	S30p6H19_C		S30p6H19_C		S30p6H19_C		S30p6H19_C		S30p6H19_C		S30p6H19_C		S30p6H19_C		S30p6H19_C		S30p6H19_C
506486	33.3	3R
390441	35.98	3R
507768	36.2	3R
400741	36.2	3R
507780	36.2	3R
401430	36.2	3R
349319	36.2	3R
349166	36.2	3R
344215	36.2	3R
506603	36.2	3R
344907	36.2	3R
506634	37.77	3R	S2p3H13_C		S2p3H13_C		S2p3H13_C		S2p3H13_C		S2p3H13_C		S2p3H13_C		S2p3H13		S2p3H13		S2p3H13
389254	38.17	3R
400450	39.07	3R	S3p5H16	S3p5H16	S3p5H16	S3p5H16	S3p5H16	S3p5H16	S3p5H16	S3p5H16	S3p5H16	S3p5H16	S3p5H16	S3p5H16	S3p5H16	S3p5H16	S3p5H16	S3p5H16	S3p5H16	S3p5H16
400550	39.07	3R	S3p5H16	S3p5H16	S3p5H16	S3p5H16	S3p5H16	S3p5H16	S3p5H16	S3p5H16	S3p5H16	S3p5H16	S3p5H16	S3p5H16	S3p5H16	S3p5H16	S3p5H16	S3p5H16	S3p5H16	S3p5H16
398703	40.17	3R
506033	40.27	3R
400690	40.67	3R
402648	40.77	3R
410894	40.77	3R	S14p3K13		S14p3K13		S14p3K13		S14p3K13		S14p3K13		S14p3K13		S14p3K13		S14p3K13		S14p3K13
507058	40.77	3R	S14p3K13		S14p3K13		S14p3K13		S14p3K13		S14p3K13		S14p3K13		S14p3K13		S14p3K13		S14p3K13
509626	40.77	3R	S3p5H16		S3p5H16		S3p5H16		S3p5H16		S3p5H16		S3p5H16		S3p5H16		S3p5H16		S3p5H16
505287	41.07	3R
508267	41.07	3R	S24p5A13		S24p5A13		S24p5A13		S24p5A13		S24p5A13		S24p5A13
402666	41.07	3R	S24p5A13		S24p5A13		S24p5A13
402614	42.77	3R
398622	43.47	3R
401768	43.47	3R
509479	43.57	3R
507377	43.57	3R
507396	43.77	3R
401520	43.77	3R
505975	43.77	3R
506680	43.77	3R	S24p6M13_C	S24p6M13	S24p6M13_C	S24p6M13	S24p6M13_C	S24p6M13
509622	43.77	3R
505483	43.77	3R
402572	43.77	3R
505978	43.77	3R
401697	43.77	3R
505911	43.77	3R
399990	43.77	3R
390174	43.77	3R
507210	43.77	3R
400233	43.97	3R
389593	46.57	3R
401370	46.57	3R
401378	48.27	3R
508674	48.67	3R
509631	50.87	3R
402463	52.67	3R
401296	53.27	3R
506853	53.27	3R
401138	53.27	3R	S23p2I8	S23p2I8	S23p2I8	S23p2I8	S23p2I8	S23p2I8	S23p2I8	S23p2I8	S23p2I8	S23p2I8	S23p2I8	S23p2I8	S23p2I8	S23p2I8	S23p2I8	S23p2I8	S23p2I8	S23p2I8
401143	53.27	3R	S23p2I8	S23p2I8	S23p2I8	S23p2I8	S23p2I8	S23p2I8	S23p2I8	S23p2I8	S23p2I8	S23p2I8	S23p2I8	S23p2I8	S23p2I8	S23p2I8	S23p2I8	S23p2I8	S23p2I8	S23p2I8
347944	53.47	3R	S21p4L8	S21p4L8	S21p4L8	S21p4L8	S21p4L8	S21p4L8	S21p4L8	S21p4L8	S21p4L8	S21p4L8	S21p4L8	S21p4L8
390426	53.47	3R	S21p4L8	S21p4L8	S21p4L8	S21p4L8	S21p4L8	S21p4L8	S21p4L8	S21p4L8	S21p4L8	S21p4L8	S21p4L8	S21p4L8
402643	53.47	3R	S2p7E24;S23p3G5	S2p7E24;S23p3G5	S2p7E24;S23p3G5	S2p7E24;S23p3G5			S23p3G5	S23p3G5	S23p3G5	S23p3G5	S23p3G5	S23p3G5	S23p3G5	S23p3G5	S23p3G5	S23p3G5	S23p3G5	S23p3G5
399297	53.47	3R	S2p7E24;S23p3G5		S2p7E24;S23p3G5				S23p3G5;S2p7E24		S23p3G5;S2p7E24				S23p3G5		S23p3G5		S23p3G5
509693	57.87	3R	S21p4L8		S21p4L8		S21p4L8		S21p4L8		S21p4L8		S21p4L8
508003	57.87	3R	S22p3P1_C;S24p3H11_C;S21p4L8						S21p4L8		S21p4L8		S21p4L8
509081	57.87	3R
400155	60.77	3R
506598	61.07	3R
506218	61.07	3R
506440	61.07	3R	S22p4K15		S22p4K15		S22p4K15
Xapr3.2	61.07	3R
Xapr3.12	61.07	3R
505227	61.87	3R	S30p5G24	S30p5G24	S30p5G24	S30p5G24	S30p5G24	S30p5G24	S30p5G24	S30p5G24	S30p5G24	S30p5G24	S30p5G24	S30p5G24	S30p5G24	S30p5G24	S30p5G24	S30p5G24	S30p5G24	S30p5G24
505544	62.37	3R	S30p5G24	S30p5G24	S30p5G24	S30p5G24	S30p5G24	S30p5G24	S30p5G24	S30p5G24	S30p5G24	S30p5G24	S30p5G24	S30p5G24	S30p5G24	S30p5G24	S30p5G24	S30p5G24	S30p5G24	S30p5G24
344239	62.37	3R	S17p4N24		S17p4N24		S17p4N24
507739	63.17	3R
389468	63.17	3R
400544	63.17	3R
402314	63.17	3R	S3p7F13;S34p1P20		S3p7F13;S34p1P20				S34p1P20;S3p7F13		S34p1P20;S3p7F13				S3p7F13;S34p1P20		S3p7F13;S34p1P20
398484	63.47	3R	S3p7F13;S34p1P20		S3p7F13;S34p1P20				S34p1P20;S3p7F13		S34p1P20;S3p7F13				S3p7F13;S34p1P20		S3p7F13;S34p1P20
389696	67.87	3R	S2p1H2		S2p1H2		S2p1H2		S2p1H2		S2p1H2		S2p1H2
508069	67.95	3R
400235	67.95	3R
390476	69.07	3R
508172	69.07	3R
399694	69.07	3R
506767	69.07	3R
411041	69.07	3R	S30p3O18;S37p7M12	S30p3O18;S37p7M12	S30p3O18;S37p7M12	S30p3O18;S37p7M12			S30p3O18;S37p7M12	S30p3O18;S37p7M12	S30p3O18;S37p7M12	S30p3O18;S37p7M12
389428	69.37	3R
401339	70.65	3R	S22p5L13_C		S22p5L13_C		S22p5L13_C		S22p5L13_C		S22p5L13_C		S22p5L13_C		S22p5L13_C		S22p5L13_C		S22p5L13_C
Xscm162	70.67	3R
400107	71.07	3R	S30p6F15		S30p6F15		S30p6F15		S30p6F15		S30p6F15		S30p6F15		S30p6F15		S30p6F15		S30p6F15
346685	71.57	3R
117212	71.57	3R
509444	71.8	3R	S22p5L13_C		S22p5L13_C		S22p5L13_C		S22p5L13_C		S22p5L13_C		S22p5L13_C		S22p5L13_C		S22p5L13_C		S22p5L13_C
400318	72.27	3R	S34p4H19		S34p4H19		S34p4H19		S34p4H19		S34p4H19		S34p4H19		S34p4H19		S34p4H19		S34p4H19
505322	72.37	3R
402216	72.57	3R	S34p4H19		S34p4H19		S34p4H19		S34p4H19		S34p4H19		S34p4H19		S34p4H19		S34p4H19		S34p4H19
507624	72.59	3R	S22p5L13_C		S22p5L13_C		S22p5L13_C		S22p5L13_C		S22p5L13_C		S22p5L13_C		S22p5L13_C		S22p5L13_C		S22p5L13_C
402265	72.63	3R	S22p5L13_C		S22p5L13_C		S22p5L13_C		S22p5L13_C		S22p5L13_C		S22p5L13_C		S22p5L13_C		S22p5L13_C		S22p5L13_C
505664	72.67	3R	S4p1I13		S4p1I13		S4p1I13
401072	72.67	3R	S4p1I13		S4p1I13		S4p1I13		S4p1I13		S4p1I13		S4p1I13		S4p1I13		S4p1I13		S4p1I13
508418	72.73	3R	S22p5L13_C		S22p5L13_C		S22p5L13_C		S22p5L13_C		S22p5L13_C		S22p5L13_C		S22p5L13_C		S22p5L13_C		S22p5L13_C
401163	72.74	3R	S22p5L13_C		S22p5L13_C		S22p5L13_C		S22p5L13_C		S22p5L13_C		S22p5L13_C		S22p5L13_C		S22p5L13_C		S22p5L13_C
506847	72.96	3R	S22p5L13_C		S22p5L13_C		S22p5L13_C		S22p5L13_C		S22p5L13_C		S22p5L13_C		S22p5L13_C		S22p5L13_C		S22p5L13_C
401468	73.27	3R	S22p1M7;S37p5N1		S22p1M7;S37p5N1				S22p1M7;S37p5N1		S22p1M7;S37p5N1				S22p1M7;S37p5N1		S22p1M7;S37p5N1
508609	73.32	3R	S22p5L13_C		S22p5L13_C		S22p5L13_C		S22p5L13_C		S22p5L13_C		S22p5L13_C		S22p5L13_C		S22p5L13_C		S22p5L13_C
402066	73.57	3R	S34p4H19		S34p4H19		S34p4H19		S34p4H19		S34p4H19		S34p4H19		S34p4H19		S34p4H19		S34p4H19
390074	73.87	3R	S2p2G19		S2p2G19		S2p2G19
390546	74.47	3R
400426	76.37	3R	S3p2M14_C;S30p2J16_C		S3p2M14;S30p2J16				S30p2J16;S3p2M14		S30p2J16;S3p2M14
400401	76.37	3R
390464	76.37	3R
389415	76.37	3R
117384	76.37	3R
389933	76.37	3R
508331	78.27	3R
507705	78.27	3R
509185	78.27	3R
399549	78.27	3R
389268	78.27	3R	S30p6C22_C;S37p3K10_C;S4p7C5_C;S31p1K12_C						S30p6C22_C;S31p1K12_C;S37p3K10_C;S4p7C5_C						S30p6C22_C;S37p3K10_C;S4p7C5;S31p1K12_C
505325	78.27	3R
389377	78.27	3R
509522	78.27	3R
509639	78.27	3R
399980	78.27	3R	S3p5I5;S30p4O19;S24p3N12;S23p7P10	S3p5I5;S30p4O19;S24p3N12;S23p7P10					S23p7P10;S24p3N12;S30p4O19;S3p5I5	S3p5I5;S30p4O19;S24p3N12;S23p7P10					S3p5I5;S30p4O19;S23p7P10	S3p5I5;S30p4O19;S23p7P10
508672	78.27	3R
507345	78.27	3R	S16p2P17		S16p2P17		S16p2P17
400960	79.07	3R
509717	79.07	3R
400046	79.07	3R	S3p4F12_C;S17p5P9		S3p4F12_C;S17p5P9				S17p5P9;S3p4F12_C		S17p5P9;S3p4F12_C				S3p4F12_C;S17p5P9		S3p4F12_C;S17p5P9
400187	79.07	3R
401167	79.07	3R
505166	79.37	3R
401864	80.57	3R
117358	80.57	3R
399938	80.57	3R
507575	80.57	3R
400826	80.57	3R
349181	80.57	3R
398744	80.57	3R
399942	80.57	3R
401045	80.57	3R
401119	80.57	3R	S31p3I9		S31p3I9		S31p3I9		S31p3I9		S31p3I9		S31p3I9		S31p3I9		S31p3I9		S31p3I9
Xpr100L580	80.57	3R
Xscm84-3R	81.43	3R
Xscm87-3R	84.6	3R
390724	84.77	3R
506224	84.97	3R
505453	84.97	3R
348182	85.97	3R	S34p5K12	S34p5K12	S34p5K12	S34p5K12	S34p5K12	S34p5K12	S34p5K12	S34p5K12	S34p5K12	S34p5K12	S34p5K12	S34p5K12	S34p5K12	S34p5K12	S34p5K12	S34p5K12	S34p5K12	S34p5K12
508234	86.07	3R
401504	86.18	3R	S23p3F18;S31p2F20		S23p3F18;S31p2F20
400556	86.41	3R
411336	86.89	3R	S24p1J9_C		S24p1J9_C		S24p1J9
506456	86.96	3R
400609	87.09	3R
Xtcos703-3RS	87.09	3R
400533	87.1	3R
402260	87.19	3R
400779	87.19	3R
399579	87.21	3R
509712	87.25	3R
507476	87.26	3R	S24p1J9_C		S24p1J9_C		S24p1J9
506892	87.26	3R
411034	87.32	3R	S24p1J9_C		S24p1J9_C		S24p1J9
4257	87.39	3R
Xscm95	87.73	3R
119649	88.07	3R
507698	88.08	3R	S21p1A16		S21p1A16		S21p1A16		S21p1A16		S21p1A16		S21p1A16		S21p1A16		S21p1A16		S21p1A16
Xscm91	88.21	3R
509638	88.37	3R	S34p1P15_C		S34p1P15_C		S34p1P15_C		S34p1P15		S34p1P15		S34p1P15		S34p1P15		S34p1P15		S34p1P15
505961	88.37	3R	S34p1P15_C		S34p1P15_C		S34p1P15_C		S34p1P15		S34p1P15		S34p1P15		S34p1P15		S34p1P15		S34p1P15
507400	88.37	3R
509040	88.37	3R	S34p7P12;S31p4I5	S34p7P12;S31p4I5	S34p7P12;S31p4I5	S34p7P12;S31p4I5			S31p4I5;S34p7P12	S34p7P12;S31p4I5	S31p4I5;S34p7P12	S34p7P12;S31p4I5			S34p7P12;S31p4I5	S34p7P12;S31p4I5	S34p7P12;S31p4I5	S34p7P12;S31p4I5
509107	88.37	3R	S34p3H16		S34p3H16		S34p3H16		S34p3H16		S34p3H16		S34p3H16		S34p3H16		S34p3H16		S34p3H16
345028	88.37	3R
411428	88.37	3R	S22p5J10;S3p4A19;S2p6C11						S22p5J10;S2p6C11;S3p4A19
Xscm095	88.37	3R
508248	88.37	3R
402489	88.37	3R	S34p7P12;S31p4I5	S34p7P12;S31p4I5	S34p7P12;S31p4I5	S34p7P12;S31p4I5			S31p4I5;S34p7P12	S34p7P12;S31p4I5	S31p4I5;S34p7P12	S34p7P12;S31p4I5			S34p7P12;S31p4I5	S34p7P12;S31p4I5	S34p7P12;S31p4I5	S34p7P12;S31p4I5
507055	88.37	3R	S34p7P12;S31p4I5	S34p7P12;S31p4I5	S34p7P12;S31p4I5	S34p7P12;S31p4I5			S31p4I5;S34p7P12	S34p7P12;S31p4I5	S31p4I5;S34p7P12	S34p7P12;S31p4I5			S34p7P12;S31p4I5	S34p7P12;S31p4I5	S34p7P12;S31p4I5	S34p7P12;S31p4I5
402407	88.37	3R
402685	88.37	3R
410966	88.37	3R
411440	88.37	3R
Xpsr598L206	88.37	3R
121172	88.37	3R
509148	88.37	3R	S34p7P12;S31p4I5	S34p7P12;S31p4I5	S34p7P12;S31p4I5	S34p7P12;S31p4I5			S31p4I5;S34p7P12	S34p7P12;S31p4I5	S31p4I5;S34p7P12	S34p7P12;S31p4I5			S34p7P12;S31p4I5	S34p7P12;S31p4I5	S34p7P12;S31p4I5	S34p7P12;S31p4I5
399481	88.37	3R
509371	89.27	3R
507278	89.27	3R
507011	89.27	3R	S3p7L16;S4p5C15;S31p1P1						S31p1P1;S3p7L16;S4p5C15						S3p7L16;S31p1P1		S3p7L16;S31p1P1
507374	89.57	3R
400630	89.58	3R	S31p5J3		S31p5J3		S31p5J3		S31p5J3		S31p5J3		S31p5J3		S31p5J3		S31p5J3		S31p5J3
401923	89.88	3R	S29p4M14		S29p4M14		S29p4M14
390681	90.07	3R
508583	90.07	3R
507091	90.32	3R	S21p1A16		S21p1A16		S21p1A16		S21p1A16		S21p1A16		S21p1A16
509013	90.78	3R
347125	90.78	3R
402217	90.78	3R	S29p7F13	S29p7F13	S29p7F13	S29p7F13	S29p7F13	S29p7F13
505403	90.78	3R	S29p7F13	S29p7F13	S29p7F13	S29p7F13	S29p7F13	S29p7F13	S29p7F13	S29p7F13	S29p7F13	S29p7F13	S29p7F13	S29p7F13
402286	90.78	3R
347301	90.98	3R
119651	90.98	3R
115806	90.98	3R
115783	90.98	3R
390500	91.28	3R	S24p1F10	S24p1F10	S24p1F10	S24p1F10	S24p1F10	S24p1F10	S24p1F10	S24p1F10	S24p1F10	S24p1F10	S24p1F10	S24p1F10	S24p1F10	S24p1F10	S24p1F10	S24p1F10	S24p1F10	S24p1F10
399386	91.58	3R	S21p5O13	S21p5O13	S21p5O13	S21p5O13	S21p5O13	S21p5O13
398694	91.58	3R	S24p7F4;S14p2K20;S34p3O15	S24p7F4;S14p2K20;S34p3O15
401653	91.58	3R	S17p6P23	S17p6P23	S17p6P23	S17p6P23	S17p6P23	S17p6P23
7072	91.76	3R
411243	91.88	3R	S17p1O20	S17p1O20	S17p1O20	S17p1O20	S17p1O20	S17p1O20
507801	91.88	3R	S29p4O15	S29p4O15	S29p4O15	S29p4O15	S29p4O15	S29p4O15
507467	91.88	3R
506455	92.58	3R
508819	92.58	3R	S29p4O15	S29p4O15	S29p4O15	S29p4O15	S29p4O15	S29p4O15	S29p4O15	S29p4O15	S29p4O15	S29p4O15	S29p4O15	S29p4O15
402134	92.78	3R
398618	92.78	3R
509627	92.96	3R
411113	93	3R
398668	93.03	3R
401358	94.08	3R
401359	94.08	3R
390658	94.08	3R
506051	94.08	3R
400480	94.08	3R
390101	94.4	3R
507897	94.63	3R
400411	94.7	3R
121473	95	3R
344420	95.48	3R
389471	95.48	3R
509385	95.48	3R
508236	96	3R	S31p4A4		S31p4A4		S31p4A4		S31p4A4		S31p4A4		S31p4A4		S31p4A4		S31p4A4		S31p4A4
344284	96.3	3R
507462	96.3	3R	S22p2O3_C;S3p7D20_C	S22p2O3;S3p7D20_C	S22p2O3_C;S3p7D20_C	S22p2O3;S3p7D20_C			S22p2O3;S3p7D20	S22p2O3;S3p7D20	S22p2O3;S3p7D20	S22p2O3;S3p7D20			S22p2O3;S3p7D20	S22p2O3;S3p7D20	S22p2O3;S3p7D20	S22p2O3;S3p7D20
402589	96.3	3R
508724	96.3	3R	S17p2A20_C;S14p3H18		S17p2A20_C;S14p3H18				S14p3H18		S14p3H18		S14p3H18		S14p3H18		S14p3H18		S14p3H18
399424	96.87	3R
346908	96.87	3R
506981	96.87	3R
506911	96.87	3R
507484	96.87	3R
506398	96.87	3R
509647	96.87	3R
509159	96.87	3R
Xpsr131L350	96.87	3R
399830	96.87	3R
399732	96.87	3R	S30p7K8_C		S30p7K8_C		S30p7K8_C		S30p7K8_C		S30p7K8_C		S30p7K8_C		S30p7K8_C		S30p7K8_C		S30p7K8_C
399627	96.87	3R
508377	96.87	3R
508194	96.87	3R	S3p7M16_C		S3p7M16_C		S3p7M16		S3p7M16_C		S3p7M16_C		S3p7M16
506967	96.87	3R
505832	96.87	3R
509585	96.9	3R	S16p7L6;S24p7C14;S34p3G7						S16p7L6;S24p7C14;S34p3G7						S16p7L6;S24p7C14;S34p3G7
346085	96.9	3R
506905	97.27	3R
347371	97.67	3R
390096	97.78	3R
117260	98.38	3R
505879	98.78	3R
508865	98.78	3R
401390	99.37	3R
389815	99.47	3R
389454	99.47	3R
Xpr665L430	99.47	3R
401228	99.97	3R
399390	99.97	3R
508424	99.97	3R
506058	99.97	3R
402046	99.97	3R
347323	99.97	3R
390446	99.97	3R	S22p7I5_C;S30p7J1_C;S37p1I17_C						S22p7I5_C;S30p7J1_C;S37p1I17_C						S22p7I5_C;S30p7J1_C;S37p1I17_C
508426	99.97	3R
509035	99.97	3R
401783	101.58	3R	S29p6E3;S31p4A4		S29p6E3;S31p4A4				S29p6E3;S31p4A4		S29p6E3;S31p4A4				S31p4A4		S31p4A4		S31p4A4
507369	102.07	3R
400848	102.07	3R	S17p4A19	S17p4A19	S17p4A19	S17p4A19	S17p4A19	S17p4A19	S17p4A19	S17p4A19	S17p4A19	S17p4A19	S17p4A19	S17p4A19
410766	102.07	3R	S17p6A20;S29p1P16;S34p7G7						S17p6A20;S29p1P16;S34p7G7						S17p6A20;S34p7G7		S17p6A20;S34p7G7
401972	102.23	3R
Xpsr754L218	102.37	3R
Xtcos2970-3RL	103.03	3R
66766	104.17	3R
Xscm239-3R	104.38	3R
507655	106.56	3R
505727	106.75	3R
398786	107.27	3R	S3p1G13;S37p7O2;S24p7K15;S31p1K24	S3p1G13;S37p7O2;S24p7K15;S31p1K24					S31p1K24	S31p1K24	S31p1K24	S31p1K24	S31p1K24	S31p1K24	S31p1K24	S31p1K24	S31p1K24	S31p1K24	S31p1K24	S31p1K24
507246	107.37	3R	S22p5K5;S14p1D10_C	S22p5K5;S14p1D10_C	S22p5K5;S14p1D10	S22p5K5;S14p1D10			S14p1D10_C	S14p1D10_C	S14p1D10_C	S14p1D10_C	S14p1D10	S14p1D10	S14p1D10_C	S14p1D10_C	S14p1D10_C	S14p1D10_C	S14p1D10	S14p1D10
389922	107.37	3R	S14p1D10_C	S14p1D10_C	S14p1D10	S14p1D10	S14p1D10	S14p1D10	S14p1D10_C	S14p1D10_C	S14p1D10_C	S14p1D10_C	S14p1D10	S14p1D10	S14p1D10_C	S14p1D10_C	S14p1D10_C	S14p1D10_C	S14p1D10	S14p1D10
509375	107.37	3R	S33p4A18		S33p4A18		S33p4A18
399311	107.37	3R
401596	107.37	3R	S4p1N20		S4p1N20		S4p1N20		S4p1N20		S4p1N20		S4p1N20
389708	107.37	3R
505593	107.37	3R	S22p7L22_C;S24p6F11_C	S22p7L22_C;S24p6F11_C	S22p7L22;S24p6F11_C	S22p7L22;S24p6F11_C			S24p6F11_C	S24p6F11_C	S24p6F11_C	S24p6F11_C	S24p6F11	S24p6F11
506147	107.37	3R
345439	107.37	3R	S22p4J10;S29p7F16_C	S22p4J10;S29p7F16_C	S22p4J10;S29p7F16_C	S22p4J10;S29p7F16_C			S22p4J10;S29p7F16_C	S22p4J10;S29p7F16_C	S22p4J10;S29p7F16_C	S22p4J10;S29p7F16_C			S22p4J10	S22p4J10	S22p4J10	S22p4J10	S22p4J10	S22p4J10
120990	107.37	3R
117252	107.37	3R	S22p4J10	S22p4J10	S22p4J10	S22p4J10	S22p4J10	S22p4J10	S22p4J10	S22p4J10	S22p4J10	S22p4J10	S22p4J10	S22p4J10	S22p4J10	S22p4J10	S22p4J10	S22p4J10	S22p4J10	S22p4J10
402626	107.37	3R
398627	107.37	3R
400095	107.57	3R	S24p7F17;S33p5B6		S24p7F17;S33p5B6
506511	107.57	3R
398765	107.57	3R
505215	107.57	3R	S22p1P19;S21p6G11	S22p1P19;S21p6G11	S22p1P19;S21p6G11	S22p1P19;S21p6G11			S21p6G11;S22p1P19	S22p1P19;S21p6G11	S21p6G11;S22p1P19	S22p1P19;S21p6G11			S22p1P19	S22p1P19	S22p1P19	S22p1P19	S22p1P19	S22p1P19
400319	107.57	3R	S22p1P19;S21p6G11	S22p1P19;S21p6G11	S22p1P19;S21p6G11	S22p1P19;S21p6G11			S21p6G11	S21p6G11	S21p6G11	S21p6G11	S21p6G11	S21p6G11
121015	107.57	3R
348093	107.57	3R	S22p4J10	S22p4J10	S22p4J10	S22p4J10	S22p4J10	S22p4J10	S22p4J10	S22p4J10	S22p4J10	S22p4J10	S22p4J10	S22p4J10	S22p4J10	S22p4J10	S22p4J10	S22p4J10	S22p4J10	S22p4J10
506237	109.17	3R
506607	109.17	3R	S22p1P19	S22p1P19	S22p1P19	S22p1P19	S22p1P19	S22p1P19	S22p1P19	S22p1P19	S22p1P19	S22p1P19	S22p1P19	S22p1P19	S22p1P19	S22p1P19	S22p1P19	S22p1P19	S22p1P19	S22p1P19
410818	109.31	3R	S33p7N19	S33p7N19	S33p7N19	S33p7N19	S33p7N19	S33p7N19	S33p7N19	S33p7N19	S33p7N19	S33p7N19	S33p7N19	S33p7N19	S33p7N19	S33p7N19	S33p7N19	S33p7N19	S33p7N19	S33p7N19
401113	109.91	3R
347969	109.97	3R
Xapr3.9	110.17	3R
399264	110.27	3R
507717	111.27	3R	S3p6A7;S4p7E3;S21p3K17	S3p6A7;S4p7E3;S21p3K17					S21p3K17;S4p7E3	S4p7E3;S21p3K17	S21p3K17;S4p7E3	S4p7E3;S21p3K17
410912	111.27	3R	S30p2C4;S24p3G21		S30p2C4;S24p3G21				S24p3G21;S30p2C4		S24p3G21;S30p2C4				S30p2C4		S30p2C4		S30p2C4
401223	111.67	3R	S37p3J2		S37p3J2		S37p3J2		S37p3J2		S37p3J2		S37p3J2		S37p3J2		S37p3J2		S37p3J2
410872	111.67	3R	S30p2N21;S37p3J2;S31p3E18						S30p2N21;S31p3E18;S37p3J2						S31p3E18		S31p3E18		S31p3E18
399632	111.67	3R	S37p3J2		S37p3J2		S37p3J2		S37p3J2		S37p3J2		S37p3J2		S37p3J2		S37p3J2		S37p3J2
398705	111.67	3R	S37p3J2		S37p3J2		S37p3J2		S37p3J2		S37p3J2		S37p3J2		S37p3J2		S37p3J2		S37p3J2
116220	111.97	3R
120182	111.97	3R
399939	111.97	3R	S24p3M19;S4p3H5		S24p3M19;S4p3H5				S4p3H5		S4p3H5		S4p3H5
399398	111.97	3R	S24p3M19;S4p3H5		S24p3M19;S4p3H5				S4p3H5		S4p3H5		S4p3H5
508673	112.27	3R
507052	112.77	3R
506489	112.87	3R
401541	113.47	3R
398525	115.77	3R
505579	115.77	3R
509732	115.77	3R
410776	115.77	3R	S31p3E18	S31p3E18	S31p3E18	S31p3E18	S31p3E18	S31p3E18	S31p3E18	S31p3E18	S31p3E18	S31p3E18	S31p3E18	S31p3E18	S31p3E18	S31p3E18	S31p3E18	S31p3E18	S31p3E18	S31p3E18
390684	115.77	3R	S30p2N21;S31p3E18	S30p2N21;S31p3E18	S30p2N21;S31p3E18	S30p2N21;S31p3E18			S30p2N21;S31p3E18	S30p2N21;S31p3E18	S30p2N21;S31p3E18	S30p2N21;S31p3E18			S30p2N21;S31p3E18	S30p2N21;S31p3E18	S30p2N21;S31p3E18	S30p2N21;S31p3E18
505980	115.77	3R
508507	115.77	3R	S17p5J14;S14p2G7;S23p6I13	S17p5J14;S14p2G7;S23p6I13					S14p2G7;S17p5J14;S23p6I13	S17p5J14;S14p2G7;S23p6I13					S14p2G7;S23p6I13	S14p2G7;S23p6I13	S14p2G7;S23p6I13	S14p2G7;S23p6I13
402226	115.77	3R	S2p2I5		S2p2I5		S2p2I5		S2p2I5		S2p2I5		S2p2I5
398726	115.77	3R
508228	115.77	3R
507473	115.97	3R	S37p3K10_C	S37p3K10_C	S37p3K10	S37p3K10	S37p3K10	S37p3K10
390018	117.21	3R
401738	117.21	3R
389303	118.11	3R
402294	118.11	3R
401081	118.71	3R	S14p1H11_C	S14p1H11	S14p1H11_C	S14p1H11	S14p1H11_C	S14p1H11	S14p1H11_C	S14p1H11	S14p1H11_C	S14p1H11	S14p1H11_C	S14p1H11	S14p1H11_C	S14p1H11	S14p1H11_C	S14p1H11	S14p1H11_C	S14p1H11
398502	118.71	3R	S14p1H11_C	S14p1H11	S14p1H11_C	S14p1H11	S14p1H11_C	S14p1H11	S14p1H11_C	S14p1H11	S14p1H11_C	S14p1H11	S14p1H11_C	S14p1H11	S14p1H11_C	S14p1H11	S14p1H11_C	S14p1H11	S14p1H11_C	S14p1H11
401669	118.71	3R
389921	118.71	3R
506874	118.71	3R
505278	118.71	3R	S34p7G11_C	S34p7G11	S34p7G11_C	S34p7G11	S34p7G11_C	S34p7G11	S34p7G11_C	S34p7G11	S34p7G11_C	S34p7G11	S34p7G11_C	S34p7G11	S34p7G11_C	S34p7G11	S34p7G11_C	S34p7G11	S34p7G11_C	S34p7G11
410986	118.71	3R
509281	118.71	3R
509008	118.71	3R
347172	119.66	3R
115695	119.91	3R
390199	119.91	3R
505408	119.91	3R
348279	120.16	3R
402504	120.16	3R
400008	120.16	3R	S17p6A15_C		S17p6A15		S17p6A15		S17p6A15		S17p6A15		S17p6A15		S17p6A15		S17p6A15		S17p6A15
401481	120.16	3R
508353	120.16	3R
345759	120.16	3R
63734	120.16	3R
349340	120.16	3R
401576	120.16	3R
410861	121.26	3R	S31p7B11		S31p7B11		S31p7B11		S31p7B11		S31p7B11		S31p7B11		S31p7B11		S31p7B11		S31p7B11
411096	121.56	3R	S33p6N10	S33p6N10	S33p6N10	S33p6N10	S33p6N10	S33p6N10
349343	121.56	3R	S33p6N10	S33p6N10	S33p6N10	S33p6N10	S33p6N10	S33p6N10
399944	121.56	3R
347814	121.56	3R
399411	121.56	3R	S33p6N10	S33p6N10	S33p6N10	S33p6N10	S33p6N10	S33p6N10
505144	121.56	3R	S33p6N10	S33p6N10	S33p6N10	S33p6N10	S33p6N10	S33p6N10	S33p6N10	S33p6N10	S33p6N10	S33p6N10	S33p6N10	S33p6N10
346595	121.56	3R	S33p6N10	S33p6N10	S33p6N10	S33p6N10	S33p6N10	S33p6N10
505848	121.56	3R
398784	121.56	3R
410890	121.56	3R
509495	121.96	3R
389384	123.46	3R
506173	123.46	3R	S2p5D4	S2p5D4	S2p5D4	S2p5D4	S2p5D4	S2p5D4	S2p5D4	S2p5D4	S2p5D4	S2p5D4	S2p5D4	S2p5D4
346947	123.46	3R
505821	123.46	3R
400585	123.46	3R
411384	123.46	3R
506189	123.46	3R
509292	123.46	3R
506653	123.46	3R
389607	123.46	3R
389511	123.46	3R
506962	123.46	3R
390680	123.46	3R
507627	123.46	3R
389353	123.46	3R
389745	124.06	3R
508012	124.06	3R
505340	124.06	3R	S22p4H2_C		S22p4H2_C		S22p4H2_C		S22p4H2_C		S22p4H2_C		S22p4H2_C		S22p4H2_C		S22p4H2_C		S22p4H2_C
411245	124.06	3R	S16p3P13_C	S16p3P13	S16p3P13	S16p3P13	S16p3P13	S16p3P13	S16p3P13_C	S16p3P13	S16p3P13	S16p3P13	S16p3P13	S16p3P13	S16p3P13	S16p3P13	S16p3P13	S16p3P13	S16p3P13	S16p3P13
505214	124.56	3R
Xapr3.3	125.46	3R
506504	125.46	3R
389628	126.66	3R
55	126.66	3R
410933	126.66	3R
505592	126.66	3R	S30p7K6_C;S29p2E19	S30p7K6_C;S29p2E19	S30p7K6_C;S29p2E19	S30p7K6;S29p2E19			S30p7K6_C	S30p7K6	S30p7K6_C	S30p7K6	S30p7K6	S30p7K6	S30p7K6	S30p7K6	S30p7K6	S30p7K6	S30p7K6	S30p7K6
389313	126.66	3R	S29p2E19	S29p2E19	S29p2E19	S29p2E19	S29p2E19	S29p2E19	S29p2E19	S29p2E19	S29p2E19	S29p2E19	S29p2E19	S29p2E19
505591	126.66	3R	S29p2E19	S29p2E19	S29p2E19	S29p2E19	S29p2E19	S29p2E19	S29p2E19	S29p2E19	S29p2E19	S29p2E19	S29p2E19	S29p2E19
506501	126.66	3R
399402	126.66	3R
509519	126.66	3R
509296	126.66	3R
508772	126.66	3R
411178	126.66	3R	S29p4L6	S29p4L6	S29p4L6	S29p4L6	S29p4L6	S29p4L6	S29p4L6	S29p4L6	S29p4L6	S29p4L6	S29p4L6	S29p4L6
410793	126.66	3R	S29p4L6	S29p4L6	S29p4L6	S29p4L6	S29p4L6	S29p4L6	S29p4L6	S29p4L6	S29p4L6	S29p4L6	S29p4L6	S29p4L6
509121	129.46	3R
Xtcos658	130.59	3R
509482	130.66	3R
506961	132.36	3R
509719	132.36	3R
506858	132.36	3R	S4p2C13_C		S4p2C13_C		S4p2C13
509305	132.79	3R
390006	133.06	3R
505556	133.06	3R
508091	133.69	3R	S29p3K10	S29p3K10	S29p3K10	S29p3K10	S29p3K10	S29p3K10	S29p3K10	S29p3K10	S29p3K10	S29p3K10	S29p3K10	S29p3K10
507877	133.69	3R	S4p3N5	S4p3N5	S4p3N5	S4p3N5	S4p3N5	S4p3N5
401442	133.69	3R
401377	133.69	3R
411014	133.69	3R
410823	133.69	3R	S3p4J4		S3p4J4		S3p4J4
390268	133.69	3R	S16p3N21;S21p6D7	S16p3N21;S21p6D7	S16p3N21;S21p6D7	S16p3N21;S21p6D7			S16p3N21;S21p6D7	S16p3N21;S21p6D7	S16p3N21;S21p6D7	S16p3N21;S21p6D7			S16p3N21	S16p3N21	S16p3N21	S16p3N21	S16p3N21	S16p3N21
400264	133.69	3R	S22p3G22	S22p3G22	S22p3G22	S22p3G22	S22p3G22	S22p3G22	S22p3G22	S22p3G22	S22p3G22	S22p3G22	S22p3G22	S22p3G22
411317	134.49	3R	S4p3A13;S21p6L20;S23p5N6	S4p3A13;S21p6L20;S23p5N6					S23p5N6	S23p5N6	S23p5N6	S23p5N6	S23p5N6	S23p5N6	S23p5N6	S23p5N6	S23p5N6	S23p5N6	S23p5N6	S23p5N6
506366	134.49	3R
509462	134.49	3R
505465	134.49	3R
402398	134.49	3R	S22p5J12	S22p5J12	S22p5J12	S22p5J12	S22p5J12	S22p5J12	S22p5J12	S22p5J12	S22p5J12	S22p5J12	S22p5J12	S22p5J12	S22p5J12	S22p5J12	S22p5J12	S22p5J12	S22p5J12	S22p5J12
402303	134.49	3R
505338	134.49	3R
401316	134.49	3R	S30p2J14_C;S14p3B21		S30p2J14_C;S14p3B21				S14p3B21		S14p3B21		S14p3B21		S14p3B21		S14p3B21		S14p3B21
505532	134.49	3R	S30p2J14_C;S14p3B21	S30p2J14_C;S14p3B21	S30p2J14_C;S14p3B21	S30p2J14_C;S14p3B21			S14p3B21	S14p3B21	S14p3B21	S14p3B21	S14p3B21	S14p3B21	S14p3B21	S14p3B21	S14p3B21	S14p3B21	S14p3B21	S14p3B21
389403	134.49	3R
507271	134.49	3R
389330	134.49	3R
506582	134.49	3R	S30p2J14_C	S30p2J14_C	S30p2J14_C	S30p2J14_C	S30p2J14_C	S30p2J14_C
508706	134.49	3R
411438	134.49	3R
390276	135.49	3R	S4p3N5	S4p3N5	S4p3N5	S4p3N5	S4p3N5	S4p3N5	S4p3N5	S4p3N5	S4p3N5	S4p3N5	S4p3N5	S4p3N5
401562	135.49	3R	S4p3N5	S4p3N5	S4p3N5	S4p3N5	S4p3N5	S4p3N5	S4p3N5	S4p3N5	S4p3N5	S4p3N5	S4p3N5	S4p3N5
399498	135.49	3R
509215	135.49	3R
505896	135.49	3R
410786	135.49	3R	S16p7P11_C	S16p7P11	S16p7P11_C	S16p7P11	S16p7P11_C	S16p7P11
390710	135.49	3R	S16p7P11_C	S16p7P11	S16p7P11_C	S16p7P11	S16p7P11_C	S16p7P11	S16p7P11_C	S16p7P11	S16p7P11_C	S16p7P11	S16p7P11_C	S16p7P11
508618	135.49	3R	S3p5O14_C;S16p7P11_C	S3p5O14;S16p7P11	S3p5O14_C;S16p7P11_C	S3p5O14;S16p7P11			S16p7P11_C;S3p5O14	S3p5O14;S16p7P11	S16p7P11_C;S3p5O14	S3p5O14;S16p7P11
505640	135.49	3R	S30p5G24;S17p4N24	S30p5G24;S17p4N24	S30p5G24;S17p4N24	S30p5G24;S17p4N24			S17p4N24;S30p5G24	S30p5G24;S17p4N24	S17p4N24;S30p5G24	S30p5G24;S17p4N24			S30p5G24;S17p4N24	S30p5G24;S17p4N24	S30p5G24;S17p4N24	S30p5G24;S17p4N24
402273	135.49	3R
401185	135.49	3R
399351	135.49	3R	S17p3F4_C		S17p3F4_C		S17p3F4_C		S17p3F4_C		S17p3F4_C		S17p3F4_C		S17p3F4_C		S17p3F4_C		S17p3F4_C
347352	135.49	3R
389421	135.49	3R
346697	135.49	3R
411054	135.49	3R	S30p2F10	S30p2F10	S30p2F10	S30p2F10	S30p2F10	S30p2F10
66656	135.49	3R
505965	135.49	3R
506944	135.49	3R	S22p3J6_C		S22p3J6_C		S22p3J6		S22p3J6_C		S22p3J6_C		S22p3J6		S22p3J6_C		S22p3J6_C		S22p3J6_C
410846	135.49	3R	S22p3J6_C	S22p3J6_C	S22p3J6_C	S22p3J6_C	S22p3J6	S22p3J6	S22p3J6_C	S22p3J6_C	S22p3J6_C	S22p3J6_C	S22p3J6	S22p3J6	S22p3J6_C	S22p3J6_C	S22p3J6_C	S22p3J6_C	S22p3J6_C	S22p3J6_C
399859	135.49	3R	S22p3J6_C	S22p3J6_C	S22p3J6_C	S22p3J6_C	S22p3J6	S22p3J6
506373	135.49	3R	S22p3J6_C	S22p3J6_C	S22p3J6_C	S22p3J6_C	S22p3J6	S22p3J6	S22p3J6_C	S22p3J6_C	S22p3J6_C	S22p3J6_C	S22p3J6	S22p3J6	S22p3J6_C	S22p3J6_C	S22p3J6_C	S22p3J6_C	S22p3J6_C	S22p3J6_C
508867	135.49	3R	S22p3J6_C	S22p3J6_C	S22p3J6_C	S22p3J6_C	S22p3J6	S22p3J6	S22p3J6_C	S22p3J6_C	S22p3J6_C	S22p3J6_C	S22p3J6	S22p3J6	S22p3J6_C	S22p3J6_C	S22p3J6_C	S22p3J6_C	S22p3J6_C	S22p3J6_C
400842	135.49	3R	S22p3J6_C	S22p3J6_C	S22p3J6_C	S22p3J6_C	S22p3J6	S22p3J6	S22p3J6_C	S22p3J6_C	S22p3J6_C	S22p3J6_C	S22p3J6	S22p3J6	S22p3J6_C	S22p3J6_C	S22p3J6_C	S22p3J6_C	S22p3J6_C	S22p3J6_C
401327	135.49	3R	S22p3J6_C	S22p3J6_C	S22p3J6_C	S22p3J6_C	S22p3J6	S22p3J6
Xapr3.10	135.49	3R
507618	135.49	3R
505542	135.49	3R
66584	135.49	3R
507069	135.49	3R
507914	135.49	3R	S23p5M19	S23p5M19	S23p5M19	S23p5M19	S23p5M19	S23p5M19	S23p5M19	S23p5M19	S23p5M19	S23p5M19	S23p5M19	S23p5M19	S23p5M19	S23p5M19	S23p5M19	S23p5M19	S23p5M19	S23p5M19
506188	135.49	3R
346784	135.49	3R
399275	135.49	3R
116405	135.49	3R
506943	135.49	3R
401497	135.49	3R
389413	135.49	3R
411434	135.49	3R
508860	135.49	3R
505696	135.49	3R
506425	135.49	3R	S2p4A7;S14p1E4;S34p1K22;S31p2E23	S2p4A7;S14p1E4;S34p1K22;S31p2E23					S14p1E4;S2p4A7;S31p2E23;S34p1K22	S2p4A7;S14p1E4;S34p1K22;S31p2E23					S14p1E4;S34p1K22;S31p2E23	S14p1E4;S34p1K22;S31p2E23
505423	135.49	3R	S2p4A7	S2p4A7	S2p4A7	S2p4A7	S2p4A7	S2p4A7
508628	135.49	3R
507988	135.69	3R	S4p3N5	S4p3N5	S4p3N5	S4p3N5	S4p3N5	S4p3N5	S4p3N5	S4p3N5	S4p3N5	S4p3N5	S4p3N5	S4p3N5
505256	135.89	3R	S37p4N12_C;S24p6J6;S2p6M14;S4p3N5;S21p2I6	S37p4N12_C;S24p6J6;S2p6M14;S4p3N5;S21p2I6					S37p4N12_C	S37p4N12_C	S37p4N12_C	S37p4N12_C	S37p4N12_C	S37p4N12_C	S37p4N12	S37p4N12	S37p4N12	S37p4N12	S37p4N12	S37p4N12
348395	135.89	3R
509384	135.89	3R
390429	135.89	3R
505723	135.89	3R	S37p4N12_C;S24p6J6;S23p4K21	S37p4N12_C;S24p6J6;S23p4K21					S23p4K21;S24p6J6;S37p4N12_C	S37p4N12_C;S24p6J6;S23p4K21					S37p4N12;S24p6J6;S23p4K21	S37p4N12;S24p6J6;S23p4K21
508407	137.19	3R	S14p1G10	S14p1G10	S14p1G10	S14p1G10	S14p1G10	S14p1G10	S14p1G10	S14p1G10	S14p1G10	S14p1G10	S14p1G10	S14p1G10	S14p1G10	S14p1G10	S14p1G10	S14p1G10	S14p1G10	S14p1G10
507316	137.19	3R
509237	137.19	3R
410900	137.19	3R
390397	156.89	3R
400475	158.29	3R	S31p5G6	S31p5G6	S31p5G6	S31p5G6	S31p5G6	S31p5G6	S31p5G6	S31p5G6	S31p5G6	S31p5G6	S31p5G6	S31p5G6	S31p5G6	S31p5G6	S31p5G6	S31p5G6	S31p5G6	S31p5G6
400052	158.29	3R
506221	158.49	3R
399856	158.59	3R
505557	158.59	3R
398769	158.69	3R	S22p1N10;S4p4P19	S22p1N10;S4p4P19	S22p1N10;S4p4P19	S22p1N10;S4p4P19			S22p1N10;S4p4P19	S22p1N10;S4p4P19	S22p1N10;S4p4P19	S22p1N10;S4p4P19			S22p1N10	S22p1N10	S22p1N10	S22p1N10	S22p1N10	S22p1N10
508643	158.69	3R	S22p1N10;S4p4P19	S22p1N10;S4p4P19	S22p1N10;S4p4P19	S22p1N10;S4p4P19			S22p1N10;S4p4P19	S22p1N10;S4p4P19	S22p1N10;S4p4P19	S22p1N10;S4p4P19			S22p1N10;S4p4P19	S22p1N10;S4p4P19	S22p1N10;S4p4P19	S22p1N10;S4p4P19
506986	158.69	3R
401352	158.69	3R
402017	158.69	3R
401424	158.69	3R
66443	158.69	3R	S30p3P14		S30p3P14		S30p3P14
399715	158.69	3R	S3p7L15;S16p6I7;S17p7K14						S3p7L15		S3p7L15		S3p7L15		S3p7L15		S3p7L15		S3p7L15
401028	158.69	3R
390694	158.69	3R	S22p1N10;S4p4P19	S22p1N10;S4p4P19	S22p1N10;S4p4P19	S22p1N10;S4p4P19			S22p1N10;S4p4P19	S22p1N10;S4p4P19	S22p1N10;S4p4P19	S22p1N10;S4p4P19			S22p1N10;S4p4P19	S22p1N10;S4p4P19	S22p1N10;S4p4P19	S22p1N10;S4p4P19
508870	158.69	3R	S14p3K13	S14p3K13	S14p3K13	S14p3K13	S14p3K13	S14p3K13	S14p3K13	S14p3K13	S14p3K13	S14p3K13	S14p3K13	S14p3K13	S14p3K13	S14p3K13	S14p3K13	S14p3K13	S14p3K13	S14p3K13
117472	158.69	3R
508971	158.69	3R
390540	158.69	3R	S16p6N20_C;S17p6E1_C		S16p6N20_C;S17p6E1_C
508481	158.69	3R	S33p7N2_C;S4p6M9_C		S33p7N2;S4p6M9				S33p7N2_C;S4p6M9_C		S33p7N2;S4p6M9				S33p7N2_C		S33p7N2_C		S33p7N2
507785	159.89	3R
507113	160.49	3R
507207	160.79	3R
507764	160.79	3R
Xtsm563	160.79	3R
508572	160.79	3R
411037	160.79	3R
389640	160.79	3R
507594	160.79	3R
505407	175.09	3R	S29p7I22		S29p7I22		S29p7I22		S29p7I22		S29p7I22		S29p7I22
507709	176.09	3R
509549	176.09	3R	S22p1E8_C;S37p4B22	S22p1E8_C;S37p4B22	S22p1E8_C;S37p4B22	S22p1E8_C;S37p4B22			S22p1E8_C;S37p4B22	S22p1E8_C;S37p4B22	S22p1E8_C;S37p4B22	S22p1E8_C;S37p4B22			S22p1E8_C;S37p4B22	S22p1E8_C;S37p4B22	S22p1E8_C;S37p4B22	S22p1E8_C;S37p4B22
506704	0	4R
508614	0	4R
116498	0	4R
398759	0.699999999999999	4R
411452	2.8	4R
400257	2.8	4R
505388	2.8	4R
390361	2.8	4R
346910	2.8	4R
411058	2.8	4R
411163	2.8	4R
509625	2.8	4R
347763	3	4R	S22p4F22;S17p7E1_C;S33p2P1_C;S14p2J23;S23p5P8_C						S14p2J23;S17p7E1_C;S22p4F22;S23p5P8;S33p2P1						S22p4F22;S17p7E1_C;S33p2P1_C
505311	5.1	4R	S17p5M15_C		S17p5M15		S17p5M15
401879	6	4R	S17p5M15_C		S17p5M15		S17p5M15
507599	6.2	4R	S14p1B22_C		S14p1B22_C		S14p1B22_C		S14p1B22		S14p1B22_C		S14p1B22_C		S14p1B22_C		S14p1B22_C		S14p1B22_C
346102	6.2	4R	S14p1B22_C		S14p1B22_C		S14p1B22_C		S14p1B22		S14p1B22_C		S14p1B22_C		S14p1B22_C		S14p1B22_C		S14p1B22_C
508582	6.2	4R	S33p2M23		S33p2M23		S33p2M23		S33p2M23		S33p2M23		S33p2M23
398812	6.2	4R
346813	6.2	4R	S14p1B22_C		S14p1B22_C		S14p1B22_C		S14p1B22		S14p1B22_C		S14p1B22_C		S14p1B22_C		S14p1B22_C		S14p1B22_C
508552	6.2	4R	S14p1B22_C		S14p1B22_C		S14p1B22_C		S14p1B22		S14p1B22_C		S14p1B22_C		S14p1B22_C		S14p1B22_C		S14p1B22_C
347874	6.2	4R	S14p7B22		S14p7B22		S14p7B22		S14p7B22		S14p7B22		S14p7B22		S14p7B22		S14p7B22		S14p7B22
346567	6.2	4R
401173	6.2	4R	S14p1B22_C		S14p1B22_C		S14p1B22_C		S14p1B22		S14p1B22_C		S14p1B22_C		S14p1B22_C		S14p1B22_C		S14p1B22_C
507978	6.2	4R	S14p1B22_C		S14p1B22_C		S14p1B22_C		S14p1B22		S14p1B22_C		S14p1B22_C		S14p1B22_C		S14p1B22_C		S14p1B22_C
508132	6.2	4R
401524	6.4	4R	S17p5M15_C		S17p5M15		S17p5M15		S17p5M15		S17p5M15		S17p5M15		S17p5M15		S17p5M15		S17p5M15
400337	6.4	4R	S3p7D20_C;S24p5L16_C;S33p6C3_C;S2p2M18;S34p7K19_C;S31p7J20	S3p7D20_C;S24p5L16_C;S33p6C3_C;S2p2M18;S34p7K19;S31p7J20					S2p2M18;S31p7J20;S34p7K19_C	S2p2M18;S34p7K19;S31p7J20					S34p7K19;S31p7J20	S34p7K19;S31p7J20	S34p7K19;S31p7J20	S34p7K19;S31p7J20
400704	6.4	4R	S3p7D20_C;S24p5L16_C;S33p6C3_C;S2p2M18;S34p7K19_C;S31p7J20	S3p7D20_C;S24p5L16_C;S33p6C3_C;S2p2M18;S34p7K19;S31p7J20					S2p2M18;S31p7J20;S34p7K19_C	S2p2M18;S34p7K19;S31p7J20					S2p2M18;S34p7K19;S31p7J20	S2p2M18;S34p7K19;S31p7J20
402442	6.4	4R	S2p2M18;S34p7K19_C;S31p7J20	S2p2M18;S34p7K19;S31p7J20					S2p2M18;S31p7J20;S34p7K19_C	S2p2M18;S34p7K19;S31p7J20					S2p2M18;S34p7K19;S31p7J20	S2p2M18;S34p7K19;S31p7J20
506410	6.4	4R	S16p5H16;S31p1O12		S16p5H16;S31p1O12				S16p5H16;S31p1O12		S16p5H16;S31p1O12				S16p5H16;S31p1O12		S16p5H16;S31p1O12
505725	6.4	4R
119477	6.7	4R
508456	7.6	4R
346220	7.9	4R
400850	7.9	4R
348599	11.6	4R
411228	21.8	4R	S3p7D20_C;S24p5L16_C;S33p6C3_C;S2p2M18;S34p7K19_C;S23p1L6;S31p7J20	S3p7D20_C;S24p5L16_C;S33p6C3_C;S2p2M18;S34p7K19;S23p1L6;S31p7J20					S23p1L6;S2p2M18;S31p7J20;S34p7K19_C	S2p2M18;S34p7K19;S23p1L6;S31p7J20					S2p2M18	S2p2M18	S2p2M18	S2p2M18	S2p2M18	S2p2M18
411359	22.8	4R
401921	23.1	4R
507378	24.1	4R	S3p7D20_C;S24p5L16_C;S33p6C3_C;S2p2M18;S34p7K19_C;S31p7J20	S3p7D20_C;S24p5L16_C;S33p6C3_C;S2p2M18;S34p7K19;S31p7J20					S24p5L16;S2p2M18;S31p7J20;S33p6C3;S34p7K19_C	S24p5L16;S33p6C3;S2p2M18;S34p7K19;S31p7J20					S24p5L16;S33p6C3;S34p7K19;S31p7J20	S24p5L16;S33p6C3;S34p7K19;S31p7J20
389941	24.1	4R	S3p7D20_C;S24p5L16_C;S33p6C3_C;S2p2M18	S3p7D20_C;S24p5L16_C;S33p6C3_C;S2p2M18					S2p2M18	S2p2M18	S2p2M18	S2p2M18	S2p2M18	S2p2M18
389863	24.1	4R	S3p7D20_C;S24p5L16_C;S33p6C3_C;S2p2M18;S34p7K19_C;S31p7J20	S3p7D20_C;S24p5L16_C;S33p6C3_C;S2p2M18;S34p7K19;S31p7J20					S2p2M18;S31p7J20;S34p7K19_C	S2p2M18;S34p7K19;S31p7J20					S34p7K19;S31p7J20	S34p7K19;S31p7J20	S34p7K19;S31p7J20	S34p7K19;S31p7J20
347940	24.1	4R	S3p7D20_C;S24p5L16_C;S33p6C3_C;S2p2M18;S34p7K19_C	S3p7D20_C;S24p5L16_C;S33p6C3_C;S2p2M18;S34p7K19					S2p2M18;S34p7K19_C	S2p2M18;S34p7K19	S2p2M18;S34p7K19_C	S2p2M18;S34p7K19			S2p2M18;S34p7K19	S2p2M18;S34p7K19	S2p2M18;S34p7K19	S2p2M18;S34p7K19
400536	24.1	4R	S3p7D20_C;S33p6C3_C	S3p7D20_C;S33p6C3_C	S3p7D20_C;S33p6C3_C	S3p7D20_C;S33p6C3_C
400510	24.1	4R	S2p2M18;S34p7K19_C	S2p2M18;S34p7K19	S2p2M18;S34p7K19_C	S2p2M18;S34p7K19			S34p7K19_C	S34p7K19	S34p7K19_C	S34p7K19	S34p7K19_C	S34p7K19	S34p7K19	S34p7K19	S34p7K19	S34p7K19	S34p7K19	S34p7K19
401462	24.1	4R	S24p5L16_C;S2p2M18;S31p7J20	S24p5L16_C;S2p2M18;S31p7J20					S2p2M18	S2p2M18	S2p2M18	S2p2M18	S2p2M18	S2p2M18
402545	24.1	4R	S3p7D20_C;S33p6C3_C;S2p2M18;S34p7K19_C;S31p7J20	S3p7D20_C;S33p6C3_C;S2p2M18;S34p7K19;S31p7J20					S2p2M18;S31p7J20;S34p7K19_C	S2p2M18;S34p7K19;S31p7J20					S34p7K19;S31p7J20	S34p7K19;S31p7J20	S34p7K19;S31p7J20	S34p7K19;S31p7J20
390612	24.1	4R	S3p7D20_C;S2p2M18;S34p7K19_C;S31p7J20	S3p7D20_C;S2p2M18;S34p7K19;S31p7J20					S31p7J20;S34p7K19_C	S34p7K19;S31p7J20	S31p7J20;S34p7K19_C	S34p7K19;S31p7J20
509291	24.1	4R	S3p7D20_C;S24p5L16_C;S33p6C3_C;S2p2M18;S34p7K19_C;S31p7J20	S3p7D20_C;S24p5L16_C;S33p6C3_C;S2p2M18;S34p7K19;S31p7J20					S2p2M18;S31p7J20;S34p7K19_C	S2p2M18;S34p7K19;S31p7J20					S34p7K19;S31p7J20	S34p7K19;S31p7J20	S34p7K19;S31p7J20	S34p7K19;S31p7J20
507774	24.1	4R	S3p7D20_C;S24p5L16_C;S33p6C3_C;S2p2M18	S3p7D20_C;S24p5L16_C;S33p6C3_C;S2p2M18					S2p2M18	S2p2M18	S2p2M18	S2p2M18	S2p2M18	S2p2M18
506748	24.1	4R	S3p7D20_C;S24p5L16_C;S33p6C3_C;S2p2M18;S34p7K19_C;S31p7J20	S3p7D20_C;S24p5L16_C;S33p6C3_C;S2p2M18;S34p7K19;S31p7J20					S2p2M18;S31p7J20;S34p7K19_C	S2p2M18;S34p7K19;S31p7J20					S34p7K19;S31p7J20	S34p7K19;S31p7J20	S34p7K19;S31p7J20	S34p7K19;S31p7J20
400106	24.1	4R	S3p7D20_C;S24p5L16_C;S33p6C3_C;S2p2M18;S34p7K19_C;S31p7J20	S3p7D20_C;S24p5L16_C;S33p6C3_C;S2p2M18;S34p7K19;S31p7J20					S2p2M18;S31p7J20;S34p7K19_C	S2p2M18;S34p7K19;S31p7J20					S34p7K19;S31p7J20	S34p7K19;S31p7J20	S34p7K19;S31p7J20	S34p7K19;S31p7J20
346891	24.1	4R	S3p7D20_C;S24p5L16_C;S2p2M18;S34p7K19_C;S31p7J20	S3p7D20_C;S24p5L16_C;S2p2M18;S34p7K19;S31p7J20					S2p2M18;S31p7J20;S34p7K19_C	S2p2M18;S34p7K19;S31p7J20					S34p7K19;S31p7J20	S34p7K19;S31p7J20	S34p7K19;S31p7J20	S34p7K19;S31p7J20
505840	25.2	4R	S3p7D20_C;S24p5L16_C;S33p6C3_C;S2p2M18;S34p7K19_C	S3p7D20_C;S24p5L16_C;S33p6C3_C;S2p2M18;S34p7K19					S2p2M18;S34p7K19_C	S2p2M18;S34p7K19	S2p2M18;S34p7K19_C	S2p2M18;S34p7K19			S2p2M18;S34p7K19	S2p2M18;S34p7K19	S2p2M18;S34p7K19	S2p2M18;S34p7K19
506200	25.2	4R	S3p7D20_C;S2p2M18;S34p7K19_C;S31p7J20						S2p2M18;S31p7J20;S34p7K19_C						S34p7K19;S31p7J20		S34p7K19;S31p7J20
400339	25.2	4R	S3p7D20_C;S24p5L16_C;S2p2M18;S34p7K19_C						S2p2M18;S34p7K19_C		S2p2M18;S34p7K19_C				S34p7K19		S34p7K19		S34p7K19
507074	25.2	4R	S3p7D20_C;S24p5L16_C;S33p6C3_C;S2p2M18;S34p7K19_C;S31p7J20						S24p5L16;S2p2M18;S31p7J20;S33p6C3;S34p7K19_C						S24p5L16;S33p6C3;S34p7K19;S31p7J20
399929	25.2	4R
507382	25.2	4R	S16p7I1;S31p7J20		S16p7I1;S31p7J20
508639	25.8	4R
3302	32.54	4R
400246	41.61	4R	S17p5O13		S17p5O13		S17p5O13		S17p5O13		S17p5O13		S17p5O13
402676	41.61	4R	S17p5O13		S17p5O13		S17p5O13		S17p5O13		S17p5O13		S17p5O13
507297	45.49	4R	S3p7M16_C;S2p2C2	S3p7M16;S2p2C2	S3p7M16_C;S2p2C2	S3p7M16;S2p2C2			S2p2C2;S3p7M16_C	S3p7M16;S2p2C2	S2p2C2;S3p7M16_C	S2p2C2;S3p7M16
508862	45.51	4R	S2p2C2	S2p2C2	S2p2C2	S2p2C2	S2p2C2	S2p2C2	S2p2C2	S2p2C2	S2p2C2	S2p2C2	S2p2C2	S2p2C2
509313	45.51	4R	S2p2C2	S2p2C2	S2p2C2	S2p2C2	S2p2C2	S2p2C2	S2p2C2	S2p2C2	S2p2C2	S2p2C2	S2p2C2	S2p2C2
2245	45.51	4R
411396	45.51	4R	S2p2C2	S2p2C2	S2p2C2	S2p2C2	S2p2C2	S2p2C2	S2p2C2	S2p2C2	S2p2C2	S2p2C2	S2p2C2	S2p2C2
389272	45.51	4R
505317	45.91	4R
400301	46.31	4R
509708	46.32	4R	S2p2C2		S2p2C2		S2p2C2		S2p2C2		S2p2C2		S2p2C2
508011	46.32	4R	S2p2C2		S2p2C2		S2p2C2
506940	46.61	4R
398700	46.61	4R
506928	46.61	4R
401709	46.61	4R
347151	46.61	4R
389466	47.81	4R
399906	48.91	4R
Xaif68	50.76	4R
390721	51.71	4R
390163	52.41	4R
505165	52.41	4R
389772	52.41	4R	S30p7K8_C	S30p7K8	S30p7K8_C	S30p7K8	S30p7K8_C	S30p7K8	S30p7K8_C	S30p7K8	S30p7K8_C	S30p7K8	S30p7K8_C	S30p7K8	S30p7K8_C	S30p7K8	S30p7K8_C	S30p7K8	S30p7K8_C	S30p7K8
398487	52.41	4R	S30p7K8_C	S30p7K8	S30p7K8_C	S30p7K8	S30p7K8_C	S30p7K8	S30p7K8_C	S30p7K8	S30p7K8_C	S30p7K8	S30p7K8_C	S30p7K8	S30p7K8_C	S30p7K8	S30p7K8_C	S30p7K8	S30p7K8_C	S30p7K8
401917	52.41	4R	S30p7K8_C	S30p7K8	S30p7K8_C	S30p7K8	S30p7K8_C	S30p7K8	S30p7K8_C	S30p7K8	S30p7K8_C	S30p7K8	S30p7K8_C	S30p7K8	S30p7K8_C	S30p7K8	S30p7K8_C	S30p7K8	S30p7K8_C	S30p7K8
506220	53.31	4R	S30p7K8_C	S30p7K8	S30p7K8_C	S30p7K8	S30p7K8_C	S30p7K8	S30p7K8_C	S30p7K8	S30p7K8_C	S30p7K8	S30p7K8_C	S30p7K8	S30p7K8_C	S30p7K8	S30p7K8_C	S30p7K8	S30p7K8_C	S30p7K8
509509	53.51	4R	S30p7K8_C	S30p7K8	S30p7K8_C	S30p7K8	S30p7K8_C	S30p7K8	S30p7K8_C	S30p7K8	S30p7K8_C	S30p7K8	S30p7K8_C	S30p7K8	S30p7K8_C	S30p7K8	S30p7K8_C	S30p7K8	S30p7K8_C	S30p7K8
400085	54.06	4R
389626	55.51	4R
506527	57.21	4R
347272	59.01	4R
508270	60.31	4R	S30p6F10		S30p6F10		S30p6F10
402061	63.31	4R	S30p5A2;S14p1M13;S31p7D5	S30p5A2;S14p1M13;S31p7D5					S14p1M13;S30p5A2;S31p7D5	S30p5A2;S14p1M13;S31p7D5					S30p5A2;S14p1M13;S31p7D5	S30p5A2;S14p1M13;S31p7D5
507218	65.91	4R
507008	68.31	4R
Xscm352	68.84	4R
400365	69.81	4R	S22p2H14;S30p7B5	S22p2H14;S30p7B5	S22p2H14;S30p7B5	S22p2H14;S30p7B5
400363	72.11	4R	S22p2H14;S30p7B5	S22p2H14;S30p7B5	S22p2H14;S30p7B5	S22p2H14;S30p7B5			S22p2H14;S30p7B5	S22p2H14;S30p7B5	S22p2H14;S30p7B5	S22p2H14;S30p7B5			S22p2H14;S30p7B5	S22p2H14;S30p7B5	S22p2H14;S30p7B5	S22p2H14;S30p7B5
401563	72.11	4R	S22p2H14;S30p7B5	S22p2H14;S30p7B5	S22p2H14;S30p7B5	S22p2H14;S30p7B5			S22p2H14;S30p7B5	S22p2H14;S30p7B5	S22p2H14;S30p7B5	S22p2H14;S30p7B5			S22p2H14;S30p7B5	S22p2H14;S30p7B5	S22p2H14;S30p7B5	S22p2H14;S30p7B5
508526	72.11	4R
509260	72.11	4R
509439	72.11	4R
399987	72.11	4R
508996	72.11	4R
411422	72.11	4R
346676	72.11	4R	S30p2H9	S30p2H9	S30p2H9	S30p2H9	S30p2H9	S30p2H9	S30p2H9	S30p2H9	S30p2H9	S30p2H9	S30p2H9	S30p2H9
506954	72.11	4R
398503	72.11	4R
390695	72.11	4R
402283	72.11	4R	S3p5H17	S3p5H17	S3p5H17	S3p5H17	S3p5H17	S3p5H17	S3p5H17	S3p5H17	S3p5H17	S3p5H17	S3p5H17	S3p5H17	S3p5H17	S3p5H17	S3p5H17	S3p5H17	S3p5H17	S3p5H17
398772	73.11	4R
505774	73.11	4R	S17p6D3;S2p5F22		S17p6D3;S2p5F22				S17p6D3;S2p5F22		S17p6D3;S2p5F22
506899	73.11	4R	S17p6D3;S2p5F22		S17p6D3;S2p5F22				S17p6D3;S2p5F22		S17p6D3;S2p5F22
508519	73.11	4R	S30p1B2;S2p5F22		S30p1B2;S2p5F22				S2p5F22		S2p5F22		S2p5F22
506011	73.11	4R	S2p5F22		S2p5F22		S2p5F22		S2p5F22		S2p5F22		S2p5F22
505626	73.11	4R	S17p6D3;S2p5F22		S17p6D3;S2p5F22				S2p5F22		S2p5F22		S2p5F22
507170	73.11	4R	S3p7D20_C;S17p6D3;S24p5L16_C;S33p6C3_C;S2p5F22						S17p6D3;S24p5L16;S2p5F22;S33p6C3
399656	73.11	4R	S17p6D3;S2p5F22		S17p6D3;S2p5F22				S2p5F22		S2p5F22		S2p5F22
401421	73.11	4R	S17p6D3;S2p5F22		S17p6D3;S2p5F22				S2p5F22		S2p5F22		S2p5F22
505763	73.11	4R	S17p6D3;S2p5F22		S17p6D3;S2p5F22				S17p6D3;S2p5F22		S17p6D3;S2p5F22
509459	73.11	4R	S2p5F22		S2p5F22		S2p5F22		S2p5F22		S2p5F22		S2p5F22
508864	73.11	4R	S2p5F22		S2p5F22		S2p5F22		S2p5F22		S2p5F22		S2p5F22
509110	73.11	4R	S2p5F22;S34p5H24		S2p5F22;S34p5H24				S2p5F22;S34p5H24		S2p5F22;S34p5H24				S34p5H24		S34p5H24		S34p5H24
505782	73.11	4R	S2p5F22		S2p5F22		S2p5F22		S2p5F22		S2p5F22		S2p5F22
505477	73.11	4R	S2p5F22		S2p5F22		S2p5F22
505689	73.11	4R	S2p5F22		S2p5F22		S2p5F22
346745	73.51	4R
400970	76.51	4R
c15196	78.63	4R
399714	78.63	4R
506689	78.63	4R	S3p4F2	S3p4F2	S3p4F2	S3p4F2	S3p4F2	S3p4F2	S3p4F2	S3p4F2	S3p4F2	S3p4F2	S3p4F2	S3p4F2	S3p4F2	S3p4F2	S3p4F2	S3p4F2	S3p4F2	S3p4F2
390565	79.61	4R
Xscm155-4R	80.56	4R
400877	80.56	4R	S33p3C14_C	S33p3C14	S33p3C14_C	S33p3C14	S33p3C14_C	S33p3C14
402293	80.56	4R
506446	80.71	4R	S17p6I11	S17p6I11	S17p6I11	S17p6I11	S17p6I11	S17p6I11	S17p6I11	S17p6I11	S17p6I11	S17p6I11	S17p6I11	S17p6I11
411210	80.71	4R
Xtc451647g	80.71	4R
506914	80.71	4R
Xscm066	80.71	4R
505208	80.71	4R	S3p5N7;S17p2L1	S3p5N7;S17p2L1	S3p5N7;S17p2L1	S3p5N7;S17p2L1			S17p2L1;S3p5N7	S3p5N7;S17p2L1	S17p2L1;S3p5N7	S3p5N7;S17p2L1			S3p5N7;S17p2L1	S3p5N7;S17p2L1	S3p5N7;S17p2L1	S3p5N7;S17p2L1
402182	80.71	4R	S3p5N7;S17p2L1	S3p5N7;S17p2L1	S3p5N7;S17p2L1	S3p5N7;S17p2L1			S17p2L1;S3p5N7	S3p5N7;S17p2L1	S17p2L1;S3p5N7	S3p5N7;S17p2L1			S3p5N7	S3p5N7	S3p5N7	S3p5N7	S3p5N7	S3p5N7
506918	80.71	4R
509713	80.96	4R	S3p3G11_C	S3p3G11_C	S3p3G11_C	S3p3G11_C	S3p3G11	S3p3G11	S3p3G11_C	S3p3G11_C	S3p3G11_C	S3p3G11_C	S3p3G11	S3p3G11	S3p3G11_C	S3p3G11_C	S3p3G11_C	S3p3G11_C	S3p3G11_C	S3p3G11_C
410821	80.96	4R	S3p3G11_C	S3p3G11_C	S3p3G11_C	S3p3G11_C	S3p3G11	S3p3G11	S3p3G11_C	S3p3G11_C	S3p3G11_C	S3p3G11_C	S3p3G11	S3p3G11	S3p3G11_C	S3p3G11_C	S3p3G11_C	S3p3G11_C	S3p3G11_C	S3p3G11_C
399857	80.96	4R	S3p3G11_C	S3p3G11_C	S3p3G11_C	S3p3G11_C	S3p3G11	S3p3G11	S3p3G11_C	S3p3G11_C	S3p3G11_C	S3p3G11_C	S3p3G11	S3p3G11	S3p3G11_C	S3p3G11_C	S3p3G11_C	S3p3G11_C	S3p3G11_C	S3p3G11_C
507152	80.96	4R	S3p3G11_C	S3p3G11_C	S3p3G11_C	S3p3G11_C	S3p3G11	S3p3G11	S3p3G11_C	S3p3G11_C	S3p3G11_C	S3p3G11_C	S3p3G11	S3p3G11	S3p3G11_C	S3p3G11_C	S3p3G11_C	S3p3G11_C	S3p3G11_C	S3p3G11_C
507186	80.96	4R	S3p3G11_C	S3p3G11_C	S3p3G11_C	S3p3G11_C	S3p3G11	S3p3G11	S3p3G11_C	S3p3G11_C	S3p3G11_C	S3p3G11_C	S3p3G11	S3p3G11	S3p3G11_C	S3p3G11_C	S3p3G11_C	S3p3G11_C	S3p3G11_C	S3p3G11_C
506946	80.96	4R	S3p3G11_C	S3p3G11_C	S3p3G11_C	S3p3G11_C	S3p3G11	S3p3G11	S3p3G11_C	S3p3G11_C	S3p3G11_C	S3p3G11_C	S3p3G11	S3p3G11
505238	80.96	4R	S3p3G11_C	S3p3G11_C	S3p3G11_C	S3p3G11_C	S3p3G11	S3p3G11	S3p3G11_C	S3p3G11_C	S3p3G11_C	S3p3G11_C	S3p3G11	S3p3G11	S3p3G11_C	S3p3G11_C	S3p3G11_C	S3p3G11_C	S3p3G11_C	S3p3G11_C
389327	81.21	4R	S22p2N19	S22p2N19	S22p2N19	S22p2N19	S22p2N19	S22p2N19	S22p2N19	S22p2N19	S22p2N19	S22p2N19	S22p2N19	S22p2N19	S22p2N19	S22p2N19	S22p2N19	S22p2N19	S22p2N19	S22p2N19
401928	81.21	4R
390112	81.21	4R	S21p1G3	S21p1G3	S21p1G3	S21p1G3	S21p1G3	S21p1G3	S21p1G3	S21p1G3	S21p1G3	S21p1G3	S21p1G3	S21p1G3
120119	81.21	4R	S3p3G11_C		S3p3G11_C		S3p3G11
506580	81.51	4R	S3p3G11_C	S3p3G11_C	S3p3G11_C	S3p3G11_C	S3p3G11	S3p3G11	S3p3G11_C	S3p3G11_C	S3p3G11_C	S3p3G11_C	S3p3G11	S3p3G11	S3p3G11_C	S3p3G11_C	S3p3G11_C	S3p3G11_C	S3p3G11_C	S3p3G11_C
411344	81.51	4R
505969	81.51	4R
508175	81.74	4R
401870	81.74	4R
398634	81.74	4R
400488	81.94	4R
343879	81.94	4R
507847	81.94	4R	S14p3P18_C	S14p3P18	S14p3P18_C	S14p3P18	S14p3P18_C	S14p3P18	S14p3P18	S14p3P18	S14p3P18	S14p3P18	S14p3P18	S14p3P18	S14p3P18	S14p3P18	S14p3P18	S14p3P18	S14p3P18	S14p3P18
401743	81.94	4R	S14p3P18_C	S14p3P18	S14p3P18_C	S14p3P18	S14p3P18_C	S14p3P18	S14p3P18	S14p3P18	S14p3P18	S14p3P18	S14p3P18	S14p3P18	S14p3P18	S14p3P18	S14p3P18	S14p3P18	S14p3P18	S14p3P18
398535	81.94	4R
507605	81.94	4R	S2p2P14	S2p2P14	S2p2P14	S2p2P14	S2p2P14	S2p2P14	S2p2P14	S2p2P14	S2p2P14	S2p2P14	S2p2P14	S2p2P14
399246	81.94	4R
399809	81.94	4R
390324	82.91	4R	S22p2B23	S22p2B23	S22p2B23	S22p2B23	S22p2B23	S22p2B23	S22p2B23	S22p2B23	S22p2B23	S22p2B23	S22p2B23	S22p2B23	S22p2B23	S22p2B23	S22p2B23	S22p2B23	S22p2B23	S22p2B23
402664	83.11	4R	S14p1C2_C	S14p1C2_C	S14p1C2_C	S14p1C2_C	S14p1C2_C	S14p1C2_C	S14p1C2_C	S14p1C2_C	S14p1C2_C	S14p1C2_C	S14p1C2_C	S14p1C2_C	S14p1C2_C	S14p1C2_C	S14p1C2_C	S14p1C2_C	S14p1C2_C	S14p1C2_C
509687	83.11	4R
Xscm356	83.21	4R
507628	83.24	4R	S37p6L9;S16p6F23;S2p6L18						S16p6F23;S2p6L18;S37p6L9						S37p6L9;S16p6F23		S37p6L9;S16p6F23
Xrms1024	83.31	4R
506458	84.11	4R
Xtc427-4RL	84.22	4R
6485	84.89	4R
401337	85.34	4R
411093	85.34	4R
4576	85.37	4R
399947	85.41	4R
Xtcos157-4RL	85.67	4R
345408	85.98	4R
410866	86.74	4R	S4p3O15;S31p5F5	S4p3O15;S31p5F5	S4p3O15;S31p5F5	S4p3O15;S31p5F5			S31p5F5;S4p3O15	S4p3O15;S31p5F5	S31p5F5;S4p3O15	S4p3O15;S31p5F5			S4p3O15;S31p5F5	S4p3O15;S31p5F5	S4p3O15;S31p5F5	S4p3O15;S31p5F5
509615	86.74	4R	S3p3G11_C		S3p3G11_C		S3p3G11
509517	87.01	4R
506520	87.01	4R
506661	87.61	4R
411502	89.24	4R
508916	89.24	4R
506460	89.24	4R
507283	91.06	4R	S30p7C1_C		S30p7C1		S30p7C1		S30p7C1		S30p7C1		S30p7C1		S30p7C1		S30p7C1		S30p7C1
401136	91.07	4R	S30p7C1_C		S30p7C1		S30p7C1		S30p7C1		S30p7C1		S30p7C1		S30p7C1		S30p7C1		S30p7C1
506606	91.94	4R
507544	91.94	4R	S2p4M8;S29p5D22;S31p2E18	S2p4M8;S29p5D22;S31p2E18					S29p5D22;S2p4M8;S31p2E18	S2p4M8;S29p5D22;S31p2E18
389414	91.94	4R
508278	91.94	4R	S33p2C6_C	S33p2C6	S33p2C6_C	S33p2C6	S33p2C6	S33p2C6	S33p2C6	S33p2C6	S33p2C6	S33p2C6	S33p2C6	S33p2C6	S33p2C6	S33p2C6	S33p2C6	S33p2C6	S33p2C6	S33p2C6
507431	91.94	4R	S22p4N13_C	S22p4N13	S22p4N13_C	S22p4N13	S22p4N13	S22p4N13
508446	92.44	4R
398816	92.44	4R
506737	92.44	4R
390686	92.44	4R
509205	92.44	4R
401000	92.54	4R	S21p2O7_C	S21p2O7	S21p2O7_C	S21p2O7	S21p2O7_C	S21p2O7	S21p2O7_C	S21p2O7	S21p2O7_C	S21p2O7	S21p2O7_C	S21p2O7
506465	92.84	4R	S16p5H16;S31p1O12	S16p5H16;S31p1O12	S16p5H16;S31p1O12	S16p5H16;S31p1O12			S16p5H16;S31p1O12	S16p5H16;S31p1O12	S16p5H16;S31p1O12	S31p1O12;S16p5H16			S31p1O12	S31p1O12	S31p1O12	S31p1O12	S31p1O12	S31p1O12
506314	92.84	4R	S16p5H16;S31p1O12	S16p5H16;S31p1O12	S16p5H16;S31p1O12	S16p5H16;S31p1O12			S16p5H16;S31p1O12	S16p5H16;S31p1O12	S16p5H16;S31p1O12	S31p1O12;S16p5H16			S31p1O12	S31p1O12	S31p1O12	S31p1O12	S31p1O12	S31p1O12
508351	92.84	4R	S16p5H16;S31p1O12	S16p5H16;S31p1O12	S16p5H16;S31p1O12	S16p5H16;S31p1O12			S16p5H16;S31p1O12	S16p5H16;S31p1O12	S16p5H16;S31p1O12	S31p1O12;S16p5H16
507842	92.84	4R	S16p5H16;S31p1O12	S16p5H16;S31p1O12	S16p5H16;S31p1O12	S16p5H16;S31p1O12			S16p5H16;S31p1O12	S16p5H16;S31p1O12	S16p5H16;S31p1O12	S31p1O12;S16p5H16			S31p1O12	S31p1O12	S31p1O12	S31p1O12	S31p1O12	S31p1O12
505232	93.04	4R
509308	93.38	4R	S3p4L9		S3p4L9		S3p4L9		S3p4L9		S3p4L9		S3p4L9		S3p4L9		S3p4L9		S3p4L9
399594	93.44	4R	S16p5H16;S31p1O12	S16p5H16;S31p1O12	S16p5H16;S31p1O12	S16p5H16;S31p1O12			S31p1O12	S31p1O12	S31p1O12	S31p1O12	S31p1O12	S31p1O12	S31p1O12	S31p1O12	S31p1O12	S31p1O12	S31p1O12	S31p1O12
508851	93.85	4R
507282	94.26	4R	S24p6M13_C		S24p6M13_C		S24p6M13_C		S24p6M13_C		S24p6M13_C		S24p6M13_C		S24p6M13		S24p6M13		S24p6M13
507581	94.34	4R	S24p1H11		S24p1H11		S24p1H11
402295	94.34	4R
411490	94.68	4R
411394	94.8	4R
410976	94.94	4R
398501	94.94	4R
401771	95.14	4R	S14p1I14		S14p1I14		S14p1I14		S14p1I14		S14p1I14		S14p1I14		S14p1I14		S14p1I14		S14p1I14
Xscm277	95.31	4R
401403	95.53	4R
400679	95.54	4R
401844	95.82	4R
390454	95.84	4R
400634	95.88	4R
507444	96.04	4R
399748	96.04	4R
506833	96.04	4R
Xtcos1747	96.09	4R
400949	96.27	4R
399674	96.34	4R
505489	96.37	4R
508604	96.64	4R
411238	96.64	4R
398853	96.64	4R	S16p5H16;S31p1O12	S16p5H16;S31p1O12	S16p5H16;S31p1O12	S16p5H16;S31p1O12			S31p1O12	S31p1O12	S31p1O12	S31p1O12	S31p1O12	S31p1O12	S31p1O12	S31p1O12	S31p1O12	S31p1O12	S31p1O12	S31p1O12
Xapr4.3	96.64	4R
509426	96.64	4R
390688	96.64	4R	S16p7O20;S33p3M7;S4p4D20;S29p3F11
343797	97.14	4R	S4p5D19		S4p5D19		S4p5D19
506301	97.44	4R	S30p5L7	S30p5L7	S30p5L7	S30p5L7	S30p5L7	S30p5L7	S30p5L7	S30p5L7	S30p5L7	S30p5L7	S30p5L7	S30p5L7	S30p5L7	S30p5L7	S30p5L7	S30p5L7	S30p5L7	S30p5L7
508992	97.44	4R
390107	97.44	4R
400789	98.04	4R	S14p2A16		S14p2A16		S14p2A16		S14p2A16		S14p2A16		S14p2A16		S14p2A16		S14p2A16		S14p2A16
505470	98.04	4R
506862	98.04	4R
505596	101.44	4R	S37p7B17		S37p7B17		S37p7B17
508114	102.94	4R
507139	104.54	4R
347746	105.94	4R	S3p7A15;S37p5N24;S2p4M1;S31p4A8	S3p7A15;S37p5N24;S2p4M1;S31p4A8					S2p4M1;S31p4A8;S37p5N24;S3p7A15	S3p7A15;S37p5N24;S2p4M1;S31p4A8					S3p7A15;S37p5N24;S31p4A8	S3p7A15;S37p5N24;S31p4A8
506216	105.94	4R	S16p5M21_C;S29p1H8_C	S16p5M21_C;S29p1H8	S16p5M21_C;S29p1H8_C	S16p5M21_C;S29p1H8			S16p5M21;S29p1H8_C	S16p5M21;S29p1H8	S16p5M21;S29p1H8_C	S16p5M21;S29p1H8			S16p5M21	S16p5M21	S16p5M21	S16p5M21	S16p5M21	S16p5M21
506530	105.94	4R
505390	106.14	4R
390436	106.14	4R	S3p7A15;S37p5N24;S2p4M1;S31p4A8	S3p7A15;S37p5N24;S2p4M1;S31p4A8					S2p4M1;S31p4A8;S37p5N24;S3p7A15	S3p7A15;S37p5N24;S2p4M1;S31p4A8					S3p7A15;S37p5N24;S31p4A8	S3p7A15;S37p5N24;S31p4A8
509441	106.44	4R
Xscm139	106.78	4R
402163	106.78	4R
507451	106.78	4R
402497	107.58	4R
509259	107.68	4R
507455	107.98	4R	S21p2L21;S29p6J7	S21p2L21;S29p6J7	S21p2L21;S29p6J7	S21p2L21;S29p6J7			S21p2L21;S29p6J7	S21p2L21;S29p6J7	S21p2L21;S29p6J7	S21p2L21;S29p6J7
402630	107.98	4R	S21p2L21;S29p6J7	S21p2L21;S29p6J7	S21p2L21;S29p6J7	S21p2L21;S29p6J7			S21p2L21;S29p6J7	S21p2L21;S29p6J7	S21p2L21;S29p6J7	S21p2L21;S29p6J7
505613	108.14	4R
Xtcos1787-4RL	108.26	4R
Xtcos4849	108.42	4R
410956	108.5	4R
505625	108.54	4R	S22p6L18		S22p6L18		S22p6L18		S22p6L18		S22p6L18		S22p6L18		S22p6L18		S22p6L18		S22p6L18
507250	108.58	4R	S21p2L21;S29p6J7	S21p2L21;S29p6J7	S21p2L21;S29p6J7	S21p2L21;S29p6J7			S21p2L21;S29p6J7	S21p2L21;S29p6J7	S21p2L21;S29p6J7	S21p2L21;S29p6J7
411525	109.88	4R
508998	109.88	4R
410917	109.88	4R	S3p3G11_C	S3p3G11_C	S3p3G11_C	S3p3G11_C	S3p3G11	S3p3G11	S3p3G11_C	S3p3G11_C	S3p3G11_C	S3p3G11_C	S3p3G11	S3p3G11	S3p3G11_C	S3p3G11_C	S3p3G11_C	S3p3G11_C	S3p3G11_C	S3p3G11_C
Xscm047	109.88	4R
505464	109.88	4R
402515	109.88	4R	S24p3I6	S24p3I6	S24p3I6	S24p3I6	S24p3I6	S24p3I6
398636	109.88	4R
506239	109.88	4R
509132	110.11	4R
401399	110.48	4R
507092	110.54	4R
410932	110.54	4R
401686	110.54	4R
390310	110.54	4R
348082	110.54	4R
509488	111.54	4R
389771	112.14	4R
390419	113.18	4R
399525	114.24	4R
509321	114.24	4R
401806	114.48	4R
508070	116.24	4R
402117	116.24	4R	S17p3P14_C	S17p3P14_C	S17p3P14_C	S17p3P14_C	S17p3P14_C	S17p3P14_C	S17p3P14_C	S17p3P14_C	S17p3P14_C	S17p3P14_C	S17p3P14_C	S17p3P14_C	S17p3P14_C	S17p3P14_C	S17p3P14_C	S17p3P14_C	S17p3P14	S17p3P14
507595	116.78	4R	S3p7D13;S17p2N19;S24p7K9;S14p3M22	S3p7D13;S17p2N19;S24p7K9;S14p3M22					S14p3M22	S14p3M22	S14p3M22	S14p3M22	S14p3M22	S14p3M22
400416	116.78	4R
505714	118.84	4R	S4p6K24;S14p1E11;S23p1L6	S4p6K24;S14p1E11;S23p1L6					S14p1E11;S23p1L6;S4p6K24	S4p6K24;S14p1E11;S23p1L6					S14p1E11;S23p1L6	S14p1E11;S23p1L6	S14p1E11;S23p1L6	S14p1E11;S23p1L6
507179	118.84	4R	S37p6O13;S4p6K24	S37p6O13;S4p6K24	S37p6O13;S4p6K24	S37p6O13;S4p6K24			S37p6O13;S4p6K24	S37p6O13;S4p6K24	S37p6O13;S4p6K24	S37p6O13;S4p6K24			S37p6O13	S37p6O13	S37p6O13	S37p6O13	S37p6O13	S37p6O13
401323	119.58	4R	S14p1E11		S14p1E11		S14p1E11		S14p1E11		S14p1E11		S14p1E11		S14p1E11		S14p1E11		S14p1E11
402300	120.04	4R	S4p6K24;S14p1E11	S4p6K24;S14p1E11	S4p6K24;S14p1E11	S4p6K24;S14p1E11			S14p1E11;S4p6K24	S4p6K24;S14p1E11	S14p1E11;S4p6K24	S14p1E11;S4p6K24			S14p1E11	S14p1E11	S14p1E11	S14p1E11	S14p1E11	S14p1E11
401112	120.14	4R
509144	120.14	4R	S24p6D24	S24p6D24	S24p6D24	S24p6D24	S24p6D24	S24p6D24
508284	120.64	4R	S24p3E14_C	S24p3E14_C	S24p3E14_C	S24p3E14_C	S24p3E14_C	S24p3E14_C
[truncated: 2,539 more rows]
