# Supplementary material for: Effective BAC clone anchoring with genotyping-by-sequencing and Diversity Arrays Technology in a large genome cereal rye
Source: Sci Rep. 2018 May 30;8:8428. doi: 10.1038/s41598-018-26541-y (PMC5976670; doi:10.1038/s41598-018-26541-y)
Supplement: Supplementary file 6 — Dataset 5 [file 41598_2018_26541_MOESM6_ESM.xlsx]

## Sheet: DArTseq-based BAC anchoring
Effective BAC clone anchoring with genotyping-by-sequencing and Diversity Arrays Technology in a large genome cereal rye
Ewa Borzęcka, Anna Hawliczek-Strulak, Leszek Bolibok, Piotr Gawroński, Katarzyna Tofil, Paweł Milczarski, Stefan Stojałowski, Beata Myśków, Małgorzata Targońska-Karasek, Agnieszka Grądzielewska, Miłosz Smolik, Andrzej Kilian, Hanna Bolibok-Brągoszewska*
Supplementary Data S5. Composite DArTseq-based genetic map with BAC clones anchored at different settings
DArTSeq marker	Chromosome	Position [cM]	BAC clones anchored at given stringency settings; BAC clones with anchoring conficts are idicated by the suffix "_C"
			AS1	AS2	AS3
3748483	1R	0
3354561	1R	0.700000000000001
3362445	1R	1.1	S15p5L6	S15p5L6	S15p5L6
3744861	1R	1.1
3750891	1R	1.1
3362922	1R	1.1	S15p5L6	S15p5L6	S15p5L6
3360265	1R	1.4	S15p5L6	S15p5L6	S15p5L6
3750395	1R	1.73433918928144
3590106	1R	1.8
3730960	1R	1.8	S25p5H19	S25p5H19	S25p5H19
3577018	1R	1.8
3580565	1R	1.8
3583579	1R	1.8
3749913	1R	1.8
3576326	1R	1.8	S25p5H19;S15p4F15	S25p5H19;S15p4F15
3600586	1R	1.8	S15p5L6	S15p5L6	S15p5L6
3585185	1R	1.8
3345583	1R	1.8	S15p5L6	S15p5L6	S15p5L6
3356879	1R	1.8
3582778	1R	1.8
3582710	1R	1.8
3592966	1R	1.8	S15p5L6	S15p5L6	S15p5L6
3588844	1R	1.8	S25p5H19	S25p5H19	S25p5H19
3343659	1R	1.8	S15p5L6	S15p5L6	S15p5L6
3595226	1R	2.2
3344800	1R	2.2
3344753	1R	2.41104584394144
4484643	1R	2.53117682662231
3345811	1R	2.59999999999999
4493682	1R	2.67304643367303
3343697	1R	2.79983807524508
3350301	1R	2.79995605655699
3737874	1R	2.79999999999999
3747321	1R	2.79999999999999
3343864	1R	2.79999999999999
3349808	1R	2.8677388084389
5139068	1R	2.93971294896604
3356448	1R	2.94835296144809
5201785	1R	2.97117379520988
3354725	1R	3.35453013216953
4492629	1R	3.58729463798327
3354862	1R	3.84216892728589
3347816	1R	3.99933940692123
3347247	1R	3.99937712156554
3587576	1R	3.99947172278526	S27p1N20	S27p1N20	S27p1N20
6210335	1R	3.99957225078184
3356421	1R	3.99966936384802	S11p6N2	S11p6N2	S11p6N2
4487352	1R	3.99967861531294
3353974	1R	3.99977692806125
3350327	1R	3.99978490401701	S15p3O18	S15p3O18	S15p3O18
4492860	1R	3.99984564266345
3750399	1R	3.99991777963023
3599348	1R	3.99999999999999
3343992	1R	3.99999999999999	S31p2I23	S31p2I23	S31p2I23
3732179	1R	3.99999999999999
3734870	1R	3.99999999999999
3577657	1R	3.99999999999999	S27p1N20	S27p1N20	S27p1N20
3731891	1R	3.99999999999999
3358916	1R	3.99999999999999	S26p4E24;S15p5B8	S26p4E24;S15p5B8
3592108	1R	3.99999999999999
3341796	1R	3.99999999999999	S11p6N2	S11p6N2	S11p6N2
3351235	1R	3.99999999999999
3739231	1R	3.99999999999999	S31p2I23	S31p2I23	S31p2I23
3351647	1R	4.00246253290878
4488975	1R	4.00522652488817
3361806	1R	4.00667037664174
3350087	1R	4.00818260764632
4487298	1R	4.00952673511669
3743589	1R	4.01016210399025
3580126	1R	4.01121064667225	S11p6N2	S11p6N2	S11p6N2
3363771	1R	4.01274257834823
3747922	1R	4.01283605695854
3362508	1R	6.69999999999999	S9p2K7	S9p2K7	S9p2K7
3362485	1R	6.69999999999999
3745115	1R	6.69999999999999
3351082	1R	6.89999999999999
3593773	1R	7.09903919407191	S34p7G15_C	S34p7G15_C	S34p7G15_C
3598976	1R	7.09999999999999
3736294	1R	7.09999999999999
3736288	1R	7.09999999999999
3344737	1R	7.09999999999999
3356701	1R	7.09999999999999
3746680	1R	7.09999999999999
3750749	1R	7.09999999999999	S35p4H23	S35p4H23	S35p4H23
3583635	1R	7.09999999999999	S9p2K7	S9p2K7	S9p2K7
3599130	1R	7.09999999999999
3586648	1R	7.09999999999999
3735287	1R	7.09999999999999
3601848	1R	7.09999999999999
3601936	1R	7.09999999999999
3602486	1R	7.09999999999999
3741304	1R	7.09999999999999
3590417	1R	7.09999999999999
3742664	1R	7.09999999999999
3361308	1R	7.09999999999999
3585771	1R	7.09999999999999
3745039	1R	7.10112417269746
3579012	1R	7.10201694885652
3745039	1R	7.29999999999999
3589216	1R	7.69999999999999
4495811	1R	7.82588092552134
4487608	1R	8.01724116166983
3737558	1R	8.39999999999998
3749110	1R	8.39999999999998
3739779	1R	8.39999999999998	S36p5O9_C	S36p5O9_C	S36p5O9
3589465	1R	8.39999999999998	S34p4M5	S34p4M5	S34p4M5
3357252	1R	8.39999999999998	S18p5F10_C;S36p5O9_C	S18p5F10_C;S36p5O9_C	S18p5F10_C;S36p5O9
4485979	1R	8.52032133083098
3602352	1R	8.59999999999998	S34p4M5	S34p4M5	S34p4M5
3736083	1R	8.59999999999998
3345033	1R	8.6303162643839
7062578	1R	8.67706893087745
3358983	1R	8.99999999999998
3738881	1R	9.39999999999998
3737520	1R	9.39999999999998
3582946	1R	9.59999999999998
3748094	1R	9.59999999999998
3358979	1R	9.79999999999998
3363405	1R	9.79999999999998
3588500	1R	9.99999999999998
3737992	1R	9.99999999999998
3575849	1R	9.99999999999998
3344172	1R	9.99999999999998
3734930	1R	9.99999999999998
3359158	1R	9.99999999999998
3739944	1R	10.1427536129255	S35p4H23	S35p4H23	S35p4H23
3363749	1R	10.2
3355853	1R	10.2
3344960	1R	10.6
3742577	1R	10.999999999999975
3358296	1R	11.6
5209990	1R	11.6704631590373
3342591	1R	12.4
3748135	1R	12.4
4496556	1R	12.7336572176085	S9p2K7	S9p2K7	S9p2K7
3342466	1R	12.999999999999975
3738070	1R	12.999999999999975
3349276	1R	12.999999999999975
3732913	1R	12.999999999999975
3737912	1R	12.999999999999975
3345469	1R	12.999999999999975
3343844	1R	12.999999999999975
3347623	1R	13.2
3730766	1R	13.3719249015714
3740763	1R	13.3999660266184
3738908	1R	13.4	S34p1M18;S9p4O19	S34p1M18;S9p4O19
3342871	1R	13.4
3351757	1R	13.4
3731539	1R	13.4
3730392	1R	13.4
3750856	1R	13.4
3749826	1R	13.4
3346173	1R	13.4
3353424	1R	13.4
3743820	1R	13.4
3737157	1R	13.4
3356239	1R	13.4
3749286	1R	13.4
3598308	1R	13.4
3733025	1R	13.4	S14p1J22;S34p7F20;S27p7A16
3738677	1R	13.4
3359185	1R	13.4
3733116	1R	13.4
3355586	1R	13.4
3346652	1R	13.4
3348442	1R	13.4000095978994
4486231	1R	13.40003240958
3742117	1R	13.5
3740418	1R	13.5
3747253	1R	13.5
3732449	1R	13.5	S9p4O19	S9p4O19	S9p4O19
3741460	1R	13.5
3740120	1R	13.5
3578371	1R	14.6	S36p1D12	S36p1D12	S36p1D12
3360041	1R	16.3	S14p1J22;S34p7F20	S14p1J22;S34p7F20
3734941	1R	18.4
3347291	1R	19.2
3737363	1R	19.2
3353347	1R	19.6
3342638	1R	19.6
3741832	1R	19.6
3344440	1R	19.6
3747389	1R	19.6
3358773	1R	19.6
3750202	1R	19.6
3733944	1R	19.6
3352780	1R	20.6
3350793	1R	20.6
3345372	1R	20.6
3354960	1R	20.8	S34p2B6	S34p2B6	S34p2B6
3592435	1R	20.999999999999982
3344706	1R	21.2	S23p6L12;S31p3A9;S25p5A19
3742121	1R	22.2
3734564	1R	22.2	S18p3L23	S18p3L23	S18p3L23
3342814	1R	22.2	S14p2J19;S25p2L2;S36p7N8
3359661	1R	22.2	S34p3A19	S34p3A19	S34p3A19
3355288	1R	22.2
3732803	1R	22.2
3342655	1R	22.2	S14p2J19;S25p2L2	S14p2J19;S25p2L2
3735278	1R	22.2	S14p2J19;S25p2L2;S25p5A19	S25p5A19;S14p2J19;S25p2L2	S25p5A19
3343784	1R	22.2
3740053	1R	22.2
3731918	1R	22.2
3365158	1R	22.2	S18p3L23	S18p3L23	S18p3L23
3747706	1R	22.2
3731349	1R	22.2
3579047	1R	22.2	S25p5A19	S25p5A19	S25p5A19
3739209	1R	22.2	S25p5A19	S25p5A19	S25p5A19
3365096	1R	22.999999999999979	S25p2L2	S25p2L2	S25p2L2
3363925	1R	23.6
3359511	1R	23.8
3730525	1R	23.8
3359052	1R	23.8
3749721	1R	23.999999999999979
3741625	1R	24.4
3592677	1R	24.8
3363574	1R	25.2
3595851	1R	25.2
3364577	1R	25.2
3598952	1R	25.6	S36p7O2	S36p7O2	S36p7O2
3576464	1R	25.6
3735356	1R	25.8
3748654	1R	25.8	S35p2J24_C	S35p2J24_C	S35p2J24_C
3353955	1R	25.8
3733730	1R	25.8	S18p5H5	S18p5H5	S18p5H5
3577947	1R	28.9	S10p5O15;S35p1H3	S10p5O15;S35p1H3
3581120	1R	28.9
3584795	1R	28.9
3740339	1R	29.7	S26p3L17;S10p1A10	S26p3L17;S10p1A10
3603234	1R	30.5
3578998	1R	30.5
3342445	1R	30.5
3584351	1R	30.9
3733316	1R	30.9
3350288	1R	30.9
3343769	1R	30.9
3357533	1R	30.9
3359825	1R	30.9
3355640	1R	30.9
3742287	1R	31.4
3345750	1R	31.4	S27p4H23;S9p4L20_C	S27p4H23;S9p4L20_C
3736761	1R	31.4
3748810	1R	31.4
3361638	1R	31.4
3593431	1R	31.4
3346994	1R	31.6
3362431	1R	31.999999999999989
3359603	1R	31.999999999999989
3731955	1R	31.999999999999989
3356416	1R	32.4	S18p1K2	S18p1K2	S18p1K2
3577763	1R	33.2
5202656	1R	33.8168550107547
3353553	1R	34.3
3344624	1R	34.3
3343281	1R	34.3
3349258	1R	34.3	S18p1K2;S15p1A23	S18p1K2;S15p1A23
3348764	1R	34.3	S9p4H14	S9p4H14	S9p4H14
3344034	1R	34.3	S18p1K2	S18p1K2	S18p1K2
3359320	1R	34.6
3343253	1R	36.1	S36p2C1	S36p2C1	S36p2C1
3589780	1R	36.1
3351679	1R	36.1
3346786	1R	36.1
3351480	1R	36.1
3750220	1R	36.1
3736922	1R	36.1
3733981	1R	36.1
3342416	1R	36.3
3737614	1R	36.7
3359555	1R	36.7
3591954	1R	36.7
3730291	1R	36.9
3597650	1R	37.1
3363227	1R	37.1
3356898	1R	37.5
3578681	1R	37.9
3577163	1R	38.7
3357131	1R	38.7
3734723	1R	38.7
3598746	1R	38.7
3342745	1R	38.7
3593707	1R	38.7
3343180	1R	38.7
3740824	1R	38.7
3734088	1R	38.7
3748828	1R	38.7
3356256	1R	38.7
3356248	1R	38.7
3351157	1R	38.7
3582705	1R	38.7
3735712	1R	38.7
3342330	1R	38.7
3596741	1R	38.9	S31p4P19	S31p4P19	S31p4P19
3343601	1R	38.9
3353826	1R	38.9	S14p3P15	S14p3P15	S14p3P15
3748006	1R	39.3
3748309	1R	39.7
3749616	1R	39.7
3749767	1R	39.7
3740494	1R	39.7
3743970	1R	39.7
3729918	1R	39.7
3744310	1R	39.9
3344574	1R	40.1
3342383	1R	40.1
3346607	1R	40.1
3342336	1R	40.1
3588624	1R	40.4
3343938	1R	40.4
3749195	1R	40.4
3348339	1R	40.4
3590902	1R	40.4
3596547	1R	40.8
3580815	1R	41.2
3364400	1R	41.6
3733163	1R	41.6	S36p5M24	S36p5M24	S36p5M24
3587051	1R	41.8	S26p7H23	S26p7H23	S26p7H23
3740236	1R	42.2
3739539	1R	42.6
3597689	1R	42.6
3355150	1R	42.6
3364906	1R	42.6
3731236	1R	43.000000000000007
3353513	1R	43.4
3732670	1R	43.8	S23p4B12	S23p4B12	S23p4B12
3736325	1R	44.2
3599224	1R	44.6
3747612	1R	45.5
3750791	1R	46.6
3735456	1R	46.8	S32p4O19	S32p4O19	S32p4O19
3594001	1R	46.8
3747163	1R	47.000000000000014
3745987	1R	47.000000000000014
3363174	1R	47.000000000000014
3748391	1R	47.000000000000014	S27p2G2;S31p4O18	S31p4O18;S27p2G2	S31p4O18;S27p2G2
3750364	1R	47.000000000000014
3359169	1R	47.9
3349660	1R	48.8
3733226	1R	49.4
3352258	1R	49.4
3357940	1R	49.4	S36p5M24	S36p5M24	S36p5M24
3734580	1R	49.4	S28p5G21	S28p5G21	S28p5G21
3748316	1R	49.4
3748215	1R	49.4	S36p2C23_C	S36p2C23_C	S36p2C23_C
3578448	1R	49.4
3741641	1R	49.4
3347661	1R	49.4
3741656	1R	49.4	S23p6L7;S28p5G21	S23p6L7;S28p5G21
3732749	1R	49.4
3747972	1R	49.4
3750738	1R	49.4
3577055	1R	49.4
3351867	1R	49.4	S15p3A18	S15p3A18	S15p3A18
3748357	1R	49.4	S28p5G21	S28p5G21	S28p5G21
3735065	1R	49.4
3741799	1R	49.4
3732875	1R	49.4
3357728	1R	49.4
3746731	1R	49.4
3350206	1R	49.4
3732182	1R	49.4
3360467	1R	49.4
3358152	1R	49.4
3735194	1R	49.4
3359413	1R	49.4
3738244	1R	49.4	S14p1J5;S34p5E5;S15p7B4
3731654	1R	49.4	S23p4F16;S32p6G1	S23p4F16;S32p6G1
3746833	1R	49.4
3741145	1R	49.4
3742466	1R	49.4
3741130	1R	49.4
3353494	1R	49.4
3357818	1R	49.4	S15p3A18	S15p3A18	S15p3A18
3750971	1R	49.4
3736697	1R	49.4
3342705	1R	49.4
3342726	1R	49.4
3581725	1R	49.4
3358210	1R	49.4
3737069	1R	49.4
3741105	1R	49.4
3750034	1R	49.4
3743011	1R	49.4
3355716	1R	49.4
3748725	1R	49.4
3359288	1R	49.4
3740788	1R	49.4
3731823	1R	49.4
3742534	1R	49.4
3731863	1R	49.4
3350138	1R	49.4
3738623	1R	49.4
3731913	1R	49.4
3740849	1R	49.4
3747476	1R	49.4
3741345	1R	49.4
3750269	1R	49.4
3733883	1R	49.4
3734360	1R	49.4	S25p5P21_C;S9p5M3	S25p5P21_C;S9p5M3
3750329	1R	49.4
3350669	1R	49.4
3362600	1R	49.4
3350601	1R	49.4
3358520	1R	49.4
3749372	1R	49.4
3740290	1R	49.4
3353876	1R	49.4
3738866	1R	49.4
3353857	1R	49.4
3344095	1R	49.4
3577233	1R	49.4
3345384	1R	49.4
3733921	1R	49.4
3729892	1R	49.4	S15p3A18	S15p3A18	S15p3A18
3731319	1R	49.4
3740245	1R	49.4
3740243	1R	49.4
3735617	1R	49.6	S14p2K20;S36p5M24	S14p2K20;S36p5M24
3737349	1R	49.6	S31p7C22	S31p7C22	S31p7C22
3730064	1R	49.6	S14p2K20	S14p2K20	S14p2K20
3738848	1R	49.8
3356214	1R	50.2
3353791	1R	50.6
3364610	1R	51.1
3731579	1R	51.4	S28p6P24	S28p6P24	S28p6P24
3737663	1R	51.6
3357735	1R	51.6	S14p2O23;S34p1I9	S14p2O23;S34p1I9
3356281	1R	51.6
3345554	1R	51.6
3589407	1R	51.6
3600789	1R	51.6
3342178	1R	51.6	S27p5C20	S27p5C20	S27p5C20
3730903	1R	51.6
3579488	1R	51.8
3738938	1R	52.000000000000014
3358993	1R	52.000000000000014
3746560	1R	52.5
3346983	1R	52.9
3735273	1R	54.6
3740657	1R	54.6
3344641	1R	54.6
3741805	1R	54.8	S18p6M9;S26p7M16	S18p6M9;S26p7M16
3746778	1R	54.8
3577716	1R	54.8
3358723	1R	54.8
3585955	1R	54.8
3731963	1R	54.8	S9p7M16	S9p7M16	S9p7M16
3597725	1R	54.8	S15p3G18	S15p3G18	S15p3G18
3582610	1R	54.8	S18p6M9;S26p7M16	S18p6M9;S26p7M16
3729876	1R	55.3
3744061	1R	55.7
3581867	1R	55.7
3735380	1R	55.7
3750262	1R	56.1
3353746	1R	56.1
3357985	1R	56.3
3597601	1R	56.3
3343440	1R	56.3
3598877	1R	56.3
3593120	1R	56.3	S14p1N8_C	S14p1N8_C	S14p1N8_C
3748339	1R	56.3
3730222	1R	56.3
3602142	1R	56.3	S14p1N8_C	S14p1N8_C	S14p1N8_C
3361809	1R	56.3
3734812	1R	56.3
3360269	1R	56.3
3359229	1R	56.3
3349890	1R	56.3
3739785	1R	56.3
3749184	1R	56.3
3350199	1R	56.3
3364768	1R	56.3	S14p1N8_C	S14p1N8_C	S14p1N8_C
3346037	1R	56.3
3734190	1R	56.3
3342256	1R	56.3
3342207	1R	56.3	S28p1H6	S28p1H6	S28p1H6
3350671	1R	56.3
3345269	1R	56.3	S28p1H6	S28p1H6	S28p1H6
3582753	1R	56.3
3743362	1R	56.3
3746451	1R	56.3	S28p1H6	S28p1H6	S28p1H6
3351230	1R	56.3
3738859	1R	56.3
3601345	1R	56.3
3347989	1R	56.3
3746873	1R	56.7
3601856	1R	59.8
3738893	1R	60
3745307	1R	60
3347757	1R	60
3348583	1R	60	S14p2A23	S14p2A23	S14p2A23
3731879	1R	60
3356287	1R	60
3589155	1R	60.2
3363739	1R	60.2	S14p3C14	S14p3C14	S14p3C14
3342473	1R	60.2
3584764	1R	60.2
3734238	1R	60.2
3592179	1R	60.2	S11p2C9	S11p2C9	S11p2C9
3362636	1R	60.2
3354317	1R	60.2
3343447	1R	60.6
3347670	1R	60.7492070885434
3730046	1R	61.2
3358214	1R	61.6
3342999	1R	61.6
3347226	1R	61.6
3737075	1R	62
3734970	1R	63.6	S31p7C20	S31p7C20	S31p7C20
3749528	1R	64.4
3738615	1R	64.8
3346917	1R	65.3
3361196	1R	65.7
3735872	1R	65.7
3730979	1R	65.7
3584357	1R	65.7
3738062	1R	65.7
3730249	1R	65.7
3734663	1R	65.7
3362880	1R	65.7
3354931	1R	65.7
3349566	1R	65.7
3345113	1R	65.7
3344694	1R	65.7
3342055	1R	65.7
3355998	1R	65.7
3741092	1R	65.7
3360470	1R	65.7	S31p3D13	S31p3D13	S31p3D13
3746820	1R	65.7
3350318	1R	65.7
3363602	1R	65.7
3741203	1R	65.7
3738493	1R	65.7
3592895	1R	65.7	S10p1I17	S10p1I17	S10p1I17
3750304	1R	65.7
3354195	1R	65.7
3731356	1R	65.7
3730919	1R	65.7
3360925	1R	65.7
3576992	1R	65.7
3735029	1R	66.6
3353084	1R	66.6
3349818	1R	66.6
3738126	1R	66.8	S28p5N7	S28p5N7	S28p5N7
3732859	1R	66.999999999999972
3358861	1R	67.6
3737224	1R	67.999999999999972
3732792	1R	68.2
3730244	1R	68.2
3736414	1R	68.2
3730225	1R	68.2
3598739	1R	68.2
3358992	1R	68.2
3349397	1R	68.2
3347593	1R	68.2
3737013	1R	68.2
3352694	1R	68.2
3740822	1R	68.2
3730532	1R	68.2
3731868	1R	68.2
3731864	1R	68.2
3736595	1R	68.2
3578722	1R	68.2
3344213	1R	68.2
3601185	1R	68.2
3748956	1R	68.2
3731032	1R	68.6
3348544	1R	69.4
3349974	1R	69.6
3344040	1R	69.6
3343590	1R	69.6
3742893	1R	69.6
3362986	1R	69.6
3591191	1R	69.6
3603179	1R	69.8
3598956	1R	69.8
3742177	1R	69.8	S26p4D6	S26p4D6	S26p4D6
3353581	1R	69.8
3737600	1R	69.8
3729956	1R	69.8
3586087	1R	69.8
3356553	1R	69.8	S36p5P21	S36p5P21	S36p5P21
3738066	1R	69.8
3348942	1R	69.8
3344791	1R	69.8
3343401	1R	69.8
3351047	1R	69.8
3356738	1R	69.8
3734694	1R	69.8
3358479	1R	69.8
3732167	1R	69.8	S26p4D6	S26p4D6	S26p4D6
3746790	1R	69.8
3739605	1R	69.8
3355050	1R	69.8	S27p6C6	S27p6C6	S27p6C6
3732950	1R	69.8
3597317	1R	69.8
3344495	1R	69.8
3734836	1R	69.8
3342469	1R	69.8
3353958	1R	69.8
3356193	1R	69.8	S18p2K4;S27p1N23	S18p2K4;S27p1N23
3357476	1R	69.8
3350870	1R	69.8
3740948	1R	69.8
3730630	1R	69.8
3731946	1R	69.8
3732413	1R	69.8
3352497	1R	69.8
3348352	1R	69.8
3733169	1R	69.8
3588777	1R	69.8
3738486	1R	70.5
3360630	1R	70.9
3594426	1R	70.9
3351816	1R	70.9	S35p1P24	S35p1P24	S35p1P24
3731544	1R	70.9
3344351	1R	70.9
3342785	1R	70.9	S34p1P17	S34p1P17	S34p1P17
3737088	1R	70.9
3356110	1R	70.9
3359371	1R	70.9
3744555	1R	70.9
3353025	1R	70.9
3737525	1R	70.9	S35p2L16	S35p2L16	S35p2L16
3735070	1R	71.9	S31p4P22;S25p7P7_C	S31p4P22;S25p7P7_C
3595352	1R	72.8
3598018	1R	73.2
3737165	1R	73.2	S36p1O6	S36p1O6	S36p1O6
3740911	1R	73.2
3743581	1R	73.5999999999999
3745306	1R	73.5999999999999
3732227	1R	73.5999999999999
3359340	1R	73.5999999999999
3355624	1R	73.5999999999999
3588477	1R	73.8999999999999
3362448	1R	73.8999999999999	S14p1D4	S14p1D4	S14p1D4
3749597	1R	74.0999999999999
3745493	1R	74.0999999999999
3734098	1R	74.0999999999999
3354353	1R	74.0999999999999
3341866	1R	74.0999999999999
3582998	1R	74.9999999999999
3357500	1R	75.8999999999999
3580151	1R	76.1999999999999
3363655	1R	76.5999999999999	S36p2L3	S36p2L3	S36p2L3
3738966	1R	78.3999999999999
3738683	1R	78.7999999999999	S23p2O19;S35p5D1	S23p2O19;S35p5D1
3597449	1R	78.9999999999999
3356434	1R	79.1999999999999
3344465	1R	79.1999999999999
3583201	1R	79.1999999999999
3592928	1R	79.1999999999999
3730028	1R	79.1999999999999
3733133	1R	79.1999999999999
3599183	1R	80.1999999999999
3364556	1R	80.3999999999999
3352175	1R	80.3999999999999
3739641	1R	80.3999999999999
3356552	1R	81.1999999999999
3349572	1R	81.1999999999999
3747087	1R	81.1999999999999
3743977	1R	81.1999999999999
3350166	1R	81.1999999999999
3364099	1R	81.1999999999999	S9p6D3	S9p6D3	S9p6D3
3738301	1R	81.1999999999999
3361894	1R	81.1999999999999	S15p4M14	S15p4M14	S15p4M14
3345778	1R	81.1999999999999
3747431	1R	81.1999999999999
3750160	1R	81.1999999999999
3354516	1R	81.1999999999999
3596543	1R	81.1999999999999	S34p3O22	S34p3O22	S34p3O22
3353765	1R	81.1999999999999
3737368	1R	81.1999999999999
3740157	1R	81.1999999999999
3354150	1R	81.1999999999999
3594622	1R	81.1999999999999
3737543	1R	81.1999999999999
3739807	1R	81.4999999999999	S14p2I20;S28p5J18;S15p3A12	S14p2I20;S15p3A12;S28p5J18	S14p2I20;S15p3A12;S28p5J18
3361490	1R	81.4999999999999
3354361	1R	81.7999999999999
3742839	1R	82.1999999999999
3737167	1R	82.3999999999999
3739200	1R	82.3999999999999
3350270	1R	82.5999999999999
3347116	1R	82.5999999999999	S11p6B2_C	S11p6B2_C	S11p6B2_C
3739251	1R	82.5999999999999
3584967	1R	82.7999999999999
3346583	1R	82.7999999999999
3739263	1R	82.7999999999999
3597410	1R	82.9999999999999	S36p4H8	S36p4H8	S36p4H8
3363316	1R	82.9999999999999	S34p3B13	S34p3B13	S34p3B13
3742459	1R	83.3999999999999
3746148	1R	83.3999999999999	S35p5H3	S35p5H3	S35p5H3
3345994	1R	83.3999999999999
3732346	1R	83.6999999999999
3730142	1R	83.8999999999999
3598931	1R	83.8999999999999
3585605	1R	83.8999999999999
3357884	1R	83.8999999999999
3357894	1R	83.8999999999999
3582424	1R	83.8999999999999
3354932	1R	83.8999999999999
3588507	1R	83.8999999999999
3359757	1R	83.8999999999999
3358423	1R	83.8999999999999
3740544	1R	83.8999999999999
3731632	1R	83.8999999999999
3586632	1R	83.8999999999999	S15p6P3	S15p6P3	S15p6P3
3596783	1R	83.8999999999999
3346833	1R	83.8999999999999
3362842	1R	83.8999999999999
3362858	1R	83.8999999999999
3344819	1R	83.8999999999999	S23p6H16;S9p7G7;S10p4M15
3357278	1R	83.8999999999999
3738643	1R	83.8999999999999
3346586	1R	83.8999999999999
3730749	1R	83.8999999999999
3741435	1R	83.8999999999999
3731205	1R	83.8999999999999
3748100	1R	83.8999999999999
3742353	1R	84.0999999999999
3743527	1R	84.0999999999999
3577011	1R	84.0999999999999	S27p3P24;S11p4J7	S27p3P24;S11p4J7
3735741	1R	84.6999999999999
3355441	1R	84.8999999999999
3750115	1R	84.8999999999999
3348177	1R	85.1999999999999
3729948	1R	85.1999999999999
3341860	1R	85.1999999999999
3348429	1R	85.1999999999999
3745235	1R	85.5999999999999
3362738	1R	85.5999999999999
3598931	1R	85.6000559806739
3362732	1R	85.9999999999999
3745578	1R	85.9999999999999
3364356	1R	86.2999999999999
3585324	1R	86.2999999999999
3365069	1R	86.2999999999999
3355895	1R	86.2999999999999
3364066	1R	86.2999999999999
3739937	1R	86.2999999999999
3747739	1R	86.2999999999999
3363524	1R	86.4999999999999	S14p2J14	S14p2J14	S14p2J14
3596033	1R	86.4999999999999	S14p2J14	S14p2J14	S14p2J14
3595439	1R	86.4999999999999
3592337	1R	86.4999999999999
3588979	1R	86.4999999999999
3748068	1R	86.7143752558351
3349412	1R	87.0999999999999
3346336	1R	87.0999999999999
3342133	1R	87.0999999999999
3749739	1R	87.0999999999999
3738183	1R	87.0999999999999
3347489	1R	87.0999999999999	S14p1H24;S31p1E24	S14p1H24;S31p1E24
3349332	1R	87.0999999999999
3351611	1R	87.0999999999999
3358231	1R	87.0999999999999
3350084	1R	87.0999999999999
3596747	1R	87.0999999999999	S23p3E4	S23p3E4	S23p3E4
3739758	1R	87.0999999999999
3750118	1R	87.0999999999999
3734308	1R	87.0999999999999	S23p3B21	S23p3B21	S23p3B21
3361324	1R	87.0999999999999
3350632	1R	87.0999999999999	S23p6F22	S23p6F22	S23p6F22
3742016	1R	87.0999999999999	S23p3E4	S23p3E4	S23p3E4
3342327	1R	87.0999999999999
3738844	1R	87.0999999999999
3896822	1R	88.4877248735784	S10p6E23	S10p6E23	S10p6E23
3883311	1R	88.5296248409172
3352257	1R	88.6999999999999
3354850	1R	88.6999999999999
3736319	1R	88.6999999999999
3591362	1R	88.6999999999999	S10p7G19;S15p4I6	S10p7G19;S15p4I6
3749129	1R	88.6999999999999
3358065	1R	88.6999999999999
3347947	1R	88.6999999999999
3739183	1R	88.6999999999999
3346545	1R	88.6999999999999
3730085	1R	88.6999999999999
3355590	1R	88.6999999999999
3890889	1R	88.7546443610402
3748116	1R	88.7680306794986
3353200	1R	88.7680306795001
3358976	1R	88.9999999999999
3350475	1R	89.1999999999999
3732378	1R	89.5999999999999
3360717	1R	89.6444079467068
3734791	1R	89.7999999999999
3891152	1R	89.8227425544527
3594545	1R	89.868513594887
3347272	1R	89.8685135948888
3744990	1R	90.0677638857757	S36p3H19	S36p3H19	S36p3H19
3893557	1R	90.1293711343377
3734982	1R	90.6999999999999
3895749	1R	91.4029321888648
3346934	1R	91.462120016743	S23p5J23_C;S15p1N10_C	S23p5J23_C;S15p1N10_C
3364000	1R	91.4999999999999
3356780	1R	91.6777139457037
3742565	1R	91.6999999999999
3353253	1R	91.855711731896
3733220	1R	92.0999999999999
3747852	1R	92.0999999999999
3747898	1R	92.0999999999999
3348143	1R	92.0999999999999
3749577	1R	92.0999999999999
3343392	1R	92.0999999999999
3345126	1R	92.0999999999999
3353346	1R	92.0999999999999	S34p7B8;S35p4K11	S34p7B8;S35p4K11
3342695	1R	92.0999999999999
3733472	1R	92.0999999999999
3593873	1R	92.0999999999999
3365284	1R	92.0999999999999
3585333	1R	92.0999999999999
3350372	1R	92.0999999999999
3732270	1R	92.0999999999999
3740707	1R	92.0999999999999
3355142	1R	92.0999999999999
3347544	1R	92.0999999999999	S9p1G14;S34p7E21;S35p7H23	S34p7E21;S35p7H23;S9p1G14	S34p7E21;S35p7H23;S9p1G14
3353118	1R	92.0999999999999
3732387	1R	92.0999999999999
3348560	1R	92.0999999999999
3579337	1R	92.0999999999999
3350813	1R	92.0999999999999
3362167	1R	92.0999999999999	S10p6F4	S10p6F4	S10p6F4
3747527	1R	92.0999999999999
3352712	1R	92.0999999999999
3346038	1R	92.0999999999999
3597075	1R	92.0999999999999
3353169	1R	92.0999999999999	S31p4B13	S31p4B13	S31p4B13
3732417	1R	92.0999999999999
3365133	1R	92.0999999999999
3351179	1R	92.0999999999999
3733874	1R	92.0999999999999
3748945	1R	92.0999999999999
3360065	1R	92.0999999999999
3353771	1R	92.0999999999999
3747686	1R	92.0999999999999
3359035	1R	92.0999999999999
3748083	1R	92.0999999999999
3595185	1R	92.0999999999999
3590264	1R	92.0999999999999
3344052	1R	92.0999999999999
3741510	1R	92.0999999999999
3356019	1R	92.0999999999999
3345359	1R	92.0999999999999
3346634	1R	92.0999999999999
3733955	1R	92.0999999999999
3739276	1R	92.1256171862733
3890772	1R	92.1257580948884
3749859	1R	92.1711306690358
3365190	1R	92.2999999999999
3363066	1R	92.2999999999999
3586079	1R	92.2999999999999	S9p2E3	S9p2E3	S9p2E3
3365312	1R	92.2999999999999	S31p2D3	S31p2D3	S31p2D3
3595583	1R	92.2999999999999
3344355	1R	92.2999999999999
3597643	1R	92.2999999999999	S31p2D3	S31p2D3	S31p2D3
3362489	1R	92.2999999999999
3342111	1R	92.4999999999999
3746894	1R	92.4999999999999
3351649	1R	92.4999999999999
3583372	1R	92.4999999999999
3598793	1R	92.4999999999999
3586302	1R	92.4999999999999
3343434	1R	92.9812291046256
3595021	1R	93.0999999999999
3594527	1R	93.0999999999999
3749568	1R	93.0999999999999
3357747	1R	93.0999999999999
3731698	1R	93.0999999999999
3359457	1R	93.0999999999999
3594273	1R	93.0999999999999	S31p4F5	S31p4F5	S31p4F5
3343825	1R	93.0999999999999
3733720	1R	93.0999999999999
3358876	1R	93.0999999999999
3354236	1R	93.0999999999999
3584389	1R	93.0999999999999
3579654	1R	93.1915905999897
3596488	1R	93.2999999999999
3748435	1R	93.2999999999999
3362543	1R	93.2999999999999
3363601	1R	93.2999999999999
3743655	1R	93.2999999999999
3744759	1R	93.2999999999999
3362078	1R	93.2999999999999	S14p1A14_C	S14p1A14_C	S14p1A14_C
3584046	1R	93.2999999999999
3364190	1R	93.2999999999999
3364260	1R	93.2999999999999
3589714	1R	93.2999999999999	S36p2A19	S36p2A19	S36p2A19
3745131	1R	93.2999999999999
3360286	1R	93.2999999999999	S15p1L15	S15p1L15	S15p1L15
3744961	1R	93.2999999999999
3341870	1R	93.2999999999999
3743046	1R	93.2999999999999
3364130	1R	93.2999999999999	S23p5A3	S23p5A3	S23p5A3
3743663	1R	93.2999999999999
3738350	1R	93.2999999999999	S23p4J11	S23p4J11	S23p4J11
3362469	1R	93.2999999999999	S31p5K16	S31p5K16	S31p5K16
3363611	1R	93.2999999999999
3744352	1R	93.2999999999999
3350693	1R	93.2999999999999
3362101	1R	93.2999999999999
3587469	1R	93.2999999999999
3590392	1R	93.2999999999999
3588061	1R	93.2999999999999	S9p1D8	S9p1D8	S9p1D8
3365345	1R	93.2999999999999
3596640	1R	93.2999999999999
3362113	1R	93.2999999999999
3596327	1R	93.2999999999999
3596279	1R	93.2999999999999
3364934	1R	93.2999999999999
3365013	1R	93.2999999999999	S14p2I15;S23p7M3	S14p2I15;S23p7M3
3363814	1R	93.2999999999999	S36p5F3	S36p5F3	S36p5F3
3743090	1R	93.2999999999999
3897322	1R	93.3262837065461
3352792	1R	93.3469147665798
3891072	1R	93.3469147665805
3901474	1R	93.5085286048021
3734771	1R	93.6999999999999	S15p4O23;S35p6I24	S15p4O23;S35p6I24
3345089	1R	94.0999999999999
3737226	1R	94.1842633519879
3598752	1R	94.4434303737555	S34p6D10	S34p6D10	S34p6D10
3352323	1R	94.4999999999999
3364827	1R	94.8855399539277
3884749	1R	94.9281257594458
3348832	1R	95.0999999999999
3895191	1R	95.140334207242
3908685	1R	95.1629136477605
3579647	1R	95.2845356956657
3344120	1R	95.3131928398955
3732509	1R	95.4050040501067
3349991	1R	95.7196940167766
3592173	1R	95.9872743474783
3361669	1R	96.0826056179499
3733962	1R	96.1240995821318	S18p6F16	S18p6F16	S18p6F16
3739877	1R	96.1999999999999
3581162	1R	96.2885998145628	S14p1F7;S18p4K10;S26p3C21;S36p7D12	S36p7D12	S36p7D12
3733517	1R	96.3366435908714
3601120	1R	96.4719871636944	S26p6I17	S26p6I17	S26p6I17
3907852	1R	96.5350439166215	S31p7D4;S9p6A24;S11p4C17
3346302	1R	96.574130450589	S14p1F7;S18p4K10	S14p1F7;S18p4K10
3350512	1R	96.5867334328901
3356639	1R	96.6610830837668
3601006	1R	96.9226185111398
3732690	1R	97.0098680271295
3735181	1R	97.0419951914349
3355075	1R	97.1646306692048
3593658	1R	97.2353132920362	S10p6F4	S10p6F4	S10p6F4
3904414	1R	97.2766769809405
3732874	1R	97.3999999999999	S14p3A18	S14p3A18	S14p3A18
3363079	1R	97.5100081002088
3749505	1R	97.7532599513989
3733542	1R	97.8054623321682
3602938	1R	97.849799711585	S36p5C23	S36p5C23	S36p5C23
4104786	1R	97.9117318533157
3354323	1R	97.9999999999999
3345388	1R	98.2678575596102
3579486	1R	98.302389291222
3892827	1R	98.3023892912231
3890499	1R	98.3023892912236
3597760	1R	98.4305986670145
3362982	1R	98.4999999999999	S36p4A2	S36p4A2	S36p4A2
3586788	1R	98.5775263445926
3590541	1R	98.6224789763532
3744842	1R	98.6590588529005
3345697	1R	98.6590588529026	S28p6D10	S28p6D10	S28p6D10
3894606	1R	98.7780930464206
3905114	1R	98.8743097766327	S36p6H10	S36p6H10	S36p6H10
3733803	1R	99.1368770442013
3742146	1R	99.2999999999999
3735097	1R	99.2999999999999
3737889	1R	99.2999999999999
3584028	1R	99.2999999999999	S27p2N13	S27p2N13	S27p2N13
3736675	1R	99.2999999999999
3731739	1R	99.2999999999999
3344165	1R	99.2999999999999
3739782	1R	99.2999999999999
3741202	1R	99.2999999999999	S23p5D23	S23p5D23	S23p5D23
3358747	1R	99.2999999999999
3346918	1R	99.2999999999999
3357511	1R	99.2999999999999
3348332	1R	99.2999999999999
3589346	1R	99.2999999999999	S31p3B22;S9p2I21	S31p3B22;S9p2I21
3732518	1R	99.2999999999999
3355595	1R	99.3000000000007	S34p1G18	S34p1G18	S34p1G18
3354232	1R	99.3919287806653	S34p5C19	S34p5C19	S34p5C19
3594413	1R	99.398128759743
3889357	1R	99.3981287597438
3362241	1R	99.590032052491
3584000	1R	99.6173620255156
3354751	1R	99.6281556254517	S15p7B3	S15p7B3	S15p7B3
3580282	1R	99.6281556254523
3584032	1R	99.628155625453
3360525	1R	99.6281556254533
3354895	1R	99.7200175309738
3597366	1R	99.9790921645015	S10p5F21	S10p5F21	S10p5F21
3737044	1R	100.1	S34p1K4	S34p1K4	S34p1K4
3746236	1R	100.1	S34p1K4	S34p1K4	S34p1K4
3350632	1R	100.32292023852	S23p6F22	S23p6F22	S23p6F22
3740160	1R	100.412402179208
5216713	1R	100.753893122609
3350481	1R	100.845976421787
3884153	1R	100.868828949903	S23p4K8;S35p4E11	S23p4K8;S35p4E11
3742862	1R	100.99999999999993
3358909	1R	101.109097297447	S15p6P23;S28p6B17;S32p7H20
3365187	1R	101.116751864144
3352029	1R	101.19930752668
3738316	1R	101.288784497436
3750566	1R	101.288981769501
3354823	1R	101.6
3350465	1R	101.736034612545
3896506	1R	101.763528029437
3601799	1R	101.990606173654
3350858	1R	101.99999999999993
3909579	1R	102.214202247021	S9p2K11;S36p1K1	S9p2K11;S36p1K1
3901749	1R	102.230842793718
3581691	1R	102.387344795047
3349884	1R	102.712603772136	S31p3B16;S28p7E11	S31p3B16;S28p7E11
3581178	1R	102.779049862075	S18p2M15	S18p2M15	S18p2M15
3741547	1R	102.779049862076
3355543	1R	102.8
3732076	1R	102.80045601454
3746201	1R	102.863350077367
3362022	1R	103.076688334648	S26p5B15	S26p5B15	S26p5B15
3882598	1R	103.093690263653	S18p7D16;S27p3O1_C	S18p7D16;S27p3O1_C
3730549	1R	103.219790254853
3750911	1R	103.299887994549
3348458	1R	103.308158014349
3732055	1R	103.325866260499
3343486	1R	103.376489276124
3746552	1R	103.408844162457
3355632	1R	103.49518885815
3894447	1R	103.514666532597
3730584	1R	103.514666532597
3342770	1R	103.514666532599
3350613	1R	103.546925810458	S27p4N2	S27p4N2	S27p4N2
3729934	1R	103.8	S34p1P24	S34p1P24	S34p1P24
3344517	1R	104.156439307916
3358333	1R	104.2	S32p6K3	S32p6K3	S32p6K3
3596120	1R	104.2
3746840	1R	104.2
3600549	1R	104.2
3749163	1R	104.2
3349836	1R	104.2
3734947	1R	104.2
3346749	1R	104.2
3735563	1R	104.2
3740107	1R	104.2
3890638	1R	104.259737696217
3364389	1R	104.260274840651
5218918	1R	104.276379310586
3363070	1R	104.346686748022
3742305	1R	104.470197678906
3586934	1R	104.6
3591402	1R	104.6
3587329	1R	104.6	S15p5G15	S15p5G15	S15p5G15
3732740	1R	104.6
3734670	1R	104.6
3349212	1R	104.6
3346140	1R	104.6
3738250	1R	104.6
3348082	1R	104.6
3747241	1R	104.6
3740646	1R	104.6
3342506	1R	104.6
3577458	1R	104.6
3358898	1R	104.6
3358897	1R	104.6
3347854	1R	104.6
3344956	1R	104.6	S23p4G9	S23p4G9	S23p4G9
3591572	1R	104.6
3595402	1R	104.604728867707
3359564	1R	104.648416633884
3594554	1R	104.709589916594
3903901	1R	104.709589916595	S11p6O22	S11p6O22	S11p6O22
3746100	1R	104.8
3357612	1R	104.8
3361991	1R	104.8
3344328	1R	104.8
3735396	1R	104.8
3744019	1R	104.8
3743363	1R	104.8
3343799	1R	104.8
3346885	1R	104.8
3360570	1R	104.8
3596251	1R	104.8
3582858	1R	104.8
3364118	1R	104.8
3351008	1R	104.8
3742445	1R	104.8
3599572	1R	104.8	S14p2I21	S14p2I21	S14p2I21
3362824	1R	104.8
3597289	1R	104.8
3363472	1R	104.8	S28p3H19	S28p3H19	S28p3H19
3362825	1R	104.8
3741163	1R	104.8
3576049	1R	104.8	S28p4P18	S28p4P18	S28p4P18
3746342	1R	104.8
3596693	1R	104.8
3742837	1R	104.8
3744035	1R	104.8
3742477	1R	104.8
3589902	1R	104.8
3344268	1R	104.8
3364499	1R	104.8
3746703	1R	104.8
3597323	1R	104.8
3578173	1R	104.8
3596712	1R	104.8	S9p7G19	S9p7G19	S9p7G19
3743502	1R	104.8	S23p7P8	S23p7P8	S23p7P8
3744585	1R	104.8
3364534	1R	104.8	S15p6L1	S15p6L1	S15p6L1
3595701	1R	104.8	S11p1O16	S11p1O16	S11p1O16
3362205	1R	104.8	S14p2K19	S14p2K19	S14p2K19
3599605	1R	104.8	S36p4K13	S36p4K13	S36p4K13
3596898	1R	104.8
3595599	1R	104.8	S26p7F3;S10p3M11	S26p7F3;S10p3M11
3364289	1R	104.8
3750136	1R	104.8
3745668	1R	104.8
3357407	1R	104.8
3351529	1R	104.8
3364123	1R	104.8
3343292	1R	104.8
3744794	1R	104.8
3745129	1R	104.8
3346961	1R	104.8
3363730	1R	104.8
3744567	1R	104.8
3738017	1R	104.8
3596152	1R	104.8
3595490	1R	104.8
3743243	1R	104.8
3733051	1R	104.8
3596610	1R	104.8
3363961	1R	104.8
3362651	1R	104.8
3746095	1R	104.8
3592409	1R	104.8
3589947	1R	104.8
3581647	1R	104.8
3744594	1R	104.8
3362669	1R	104.8	S32p5F16	S32p5F16	S32p5F16
3582847	1R	104.8
3364956	1R	104.8
3363801	1R	104.8	S11p4O3	S11p4O3	S11p4O3
3737528	1R	104.8
3363682	1R	104.8
3743517	1R	104.8
3749691	1R	104.8
3364325	1R	104.8
3745542	1R	104.8	S36p2C3	S36p2C3	S36p2C3
3364690	1R	104.8
3364548	1R	104.8
3576458	1R	104.8
3743000	1R	104.8
3363201	1R	104.8
3363764	1R	104.8
3742613	1R	104.8
3596494	1R	104.8
3343489	1R	104.8
3745969	1R	104.8
3364884	1R	104.8	S31p4G20	S31p4G20	S31p4G20
3743691	1R	104.8
3363780	1R	104.8	S27p5O14;S11p7I18	S27p5O14;S11p7I18
3746306	1R	104.8
3596004	1R	104.8
3363493	1R	104.8
3742336	1R	104.8
3744708	1R	104.8
3599790	1R	104.8	S18p5G10	S18p5G10	S18p5G10
3363335	1R	104.8
3734884	1R	104.8
3744176	1R	104.8
3746213	1R	104.8
3585838	1R	104.8
3730485	1R	104.8
3734263	1R	104.8
3736151	1R	104.8
3598125	1R	104.8	S9p5H9	S9p5H9	S9p5H9
3745479	1R	104.8	S11p5H3	S11p5H3	S11p5H3
3742251	1R	104.8
3364777	1R	104.8
3363978	1R	104.8
3347391	1R	104.8
3587940	1R	104.8
3364762	1R	104.8
3597055	1R	104.8
3362030	1R	104.8
3362953	1R	104.8
3348604	1R	104.8
3739984	1R	104.8
3588292	1R	104.8
3342706	1R	104.8	S32p6H10	S32p6H10	S32p6H10
3348492	1R	104.8
3362197	1R	104.8
3745779	1R	104.8	S31p1D24	S31p1D24	S31p1D24
3746443	1R	104.8
3362143	1R	104.8
3744252	1R	104.8	S27p7G17	S27p7G17	S27p7G17
3362735	1R	104.8
3746322	1R	104.8
3746547	1R	104.8
3592302	1R	104.8	S27p4N2	S27p4N2	S27p4N2
3363854	1R	104.8
3744531	1R	104.8
3363995	1R	104.8
3596845	1R	104.8
3580303	1R	104.8
3743648	1R	104.8
3597584	1R	104.8
3363914	1R	104.8
3579138	1R	104.8
3750424	1R	104.8
3739895	1R	104.8	S10p4O13	S10p4O13	S10p4O13
3742943	1R	104.8
3743622	1R	104.8
3596668	1R	104.8	S34p5J9	S34p5J9	S34p5J9
3742481	1R	104.8
3593392	1R	104.8
3599300	1R	104.8	S23p7N4	S23p7N4	S23p7N4
3355827	1R	104.8
3362632	1R	104.8
3743943	1R	104.8
3363679	1R	104.8
3350689	1R	104.80001300455
3590931	1R	104.800055672616
3748395	1R	104.808084107429
3342641	1R	104.837678093363
3743675	1R	104.838782185971
3882729	1R	104.863212864111
3594068	1R	104.863212864115
3897501	1R	104.86756782135
3903118	1R	104.965127318786
3343743	1R	105.000935685516
3895888	1R	105.093805873284
3359306	1R	105.17058964925	S23p6L10;S28p6P13	S23p6L10;S28p6P13
3342869	1R	105.226097855188
4100702	1R	105.226287346506
3362189	1R	105.308936017861
3359425	1R	105.399592313125
3739831	1R	105.4
3349976	1R	105.457510731223
3901876	1R	105.549007855015
3363479	1R	105.838711231676
3351425	1R	105.87448107078
3346406	1R	105.989962647628
3887271	1R	106.067857963988
3601367	1R	106.093735731849	S32p5L21	S32p5L21	S32p5L21
3356007	1R	106.138703436619
3357523	1R	106.153934553453
4484931	1R	106.194542768275
3362242	1R	106.2719039532
3589747	1R	106.298145586462	S18p1E10	S18p1E10	S18p1E10
3364290	1R	106.323745540083
3364941	1R	106.336636370109
3902154	1R	106.393807964666
3897884	1R	106.440851969719	S15p5G15	S15p5G15	S15p5G15
3600721	1R	106.480796294564
3360383	1R	106.527792374149
3731404	1R	106.533276569858
3347814	1R	106.540672456416
3346309	1R	106.553158967822
3350124	1R	106.730369056241
3893814	1R	106.744581357876
3736259	1R	106.74707162364
7097457	1R	106.785003251812
3746057	1R	106.794249739065
3344313	1R	106.794249739068	S31p3B16;S10p1C1	S31p3B16;S10p1C1
3343334	1R	106.840838017708
3598926	1R	106.886679136571	S35p1O4	S35p1O4	S35p1O4
5213198	1R	106.902334199905	S9p5H5	S9p5H5	S9p5H5
3887269	1R	106.926039580979
3588306	1R	106.926039580983
3884937	1R	106.937579980243
3353908	1R	107.160341104237	S18p7D1;S26p6C14_C	S18p7D1;S26p6C14_C
3895019	1R	107.160802013146
3584486	1R	107.206617849607
3892053	1R	107.257272800265
3345275	1R	107.391239329054
3893134	1R	107.399163100491
3356952	1R	107.409164738515	S10p4M3;S36p5F3	S10p4M3;S36p5F3
3734504	1R	107.457101227054	S28p3O6;S36p4H5	S28p3O6;S36p4H5
3739481	1R	107.461642290846
3578082	1R	107.499169687407
3730859	1R	107.507173629624
3350895	1R	107.523810917513
3349853	1R	107.528132567901
3355749	1R	107.549435500522
3589324	1R	107.562540001751
3599584	1R	107.562540001751
3603204	1R	107.904519295488
3364145	1R	107.973970814348
3577451	1R	107.983546358397
3351812	1R	107.986573796649
3889116	1R	108.154011597799
3342168	1R	108.163987927764	S9p3N10;S32p3D16_C	S9p3N10;S32p3D16_C	S9p3N10;S32p3D16_C
3592958	1R	108.210104370557
3584712	1R	108.261472467895
3363593	1R	108.2840719205
3730292	1R	108.295313576222
3358357	1R	108.3
3747310	1R	108.31709143015
3345652	1R	108.366860353096
3352707	1R	108.366860353098
3583357	1R	108.510312200401	S34p6K17;S35p1F12	S34p6K17;S35p1F12
3344891	1R	108.575428575273
3593507	1R	108.62484529249
3745437	1R	108.791868781436
3354982	1R	108.869362934385
3737015	1R	108.901400985722	S14p1C2	S14p1C2	S14p1C2
3591712	1R	108.928214134474
3594304	1R	108.928214134478
3591273	1R	108.949873669659	S23p5E8	S23p5E8	S23p5E8
3596143	1R	108.949873669659	S36p1J2	S36p1J2	S36p1J2
3884583	1R	108.951395362456
3588295	1R	108.997750432982
4494667	1R	109.057957711625	S9p2D13	S9p2D13	S9p2D13
3342865	1R	109.105066737137	S11p4H5	S11p4H5	S11p4H5
3345056	1R	109.111999883179
3586279	1R	109.133356769417
3898704	1R	109.139745446817
3357912	1R	109.141801829687
3747150	1R	109.2
3593392	1R	109.416860628005
3885324	1R	109.436364057289
3586144	1R	109.436364057289	S31p7P17	S31p7P17	S31p7P17
3362884	1R	109.436364057289
3348112	1R	109.43636405729
3579820	1R	109.472779356426
3900201	1R	109.548456797171
3907202	1R	109.610985908395
3747356	1R	109.615068709256
3592306	1R	109.677867269529
3882593	1R	109.686449839069
3344422	1R	109.704069536768
3883785	1R	109.70742770678	S18p6J5	S18p6J5	S18p6J5
3897685	1R	109.711429511456	S27p5N14	S27p5N14	S27p5N14
3903119	1R	109.711429511456	S10p7F13;S11p1B7	S10p7F13;S11p1B7
3590696	1R	109.718782709978
3363780	1R	109.87888044899	S27p5O14;S11p7I18	S27p5O14;S11p7I18
3597648	1R	109.953660572112
3732256	1R	109.966786057069
3346679	1R	110.009826051054	S31p7M23;S9p4L21;S15p4B20
3746034	1R	110.01219113892
3359960	1R	110.017090432756	S31p3B22;S9p2I21	S31p3B22;S9p2I21
3344000	1R	110.020793397544
3904291	1R	110.021063644667
3346853	1R	110.054169384298
3601150	1R	110.073175131397
3358356	1R	110.085159187501
3885909	1R	110.102089579268	S11p1K1	S11p1K1	S11p1K1
3344420	1R	110.11713674615
3344126	1R	110.200462027261
3730897	1R	110.241067812468
3903677	1R	110.24194967794
3353850	1R	110.274037763998	S36p1C6	S36p1C6	S36p1C6
3733656	1R	110.330276806217
3591730	1R	110.345764496866
3749478	1R	110.365856482239
3584363	1R	110.396543446385
3593231	1R	110.427647216979
3748877	1R	110.429810891669
3359759	1R	110.438688134439
3904488	1R	110.449828194528
3734643	1R	110.474450505283
3741967	1R	110.481784307003
3354816	1R	110.481784307003
3885451	1R	110.496347704113
3360658	1R	110.690797093089
3589695	1R	110.703872228203
3346784	1R	110.735922277812
3360221	1R	110.735922277817
3577996	1R	110.820500692679
3343178	1R	110.827768813309
3354634	1R	110.838179528763
3750626	1R	110.839417188972	S23p2A22;S34p3O20;S36p2J12
3599112	1R	110.844717688515
3364174	1R	110.908233343789	S11p5G21	S11p5G21	S11p5G21
3897178	1R	110.945470695076
3744546	1R	110.976039069259	S10p3B8	S10p3B8	S10p3B8
3348415	1R	111.012829642654
3348136	1R	111.028154492581
3602357	1R	111.105144322261
3363309	1R	111.10559802871
3600060	1R	111.138957743619
3883776	1R	111.162897466764
3888281	1R	111.172257770155
3750048	1R	111.199261183795	S28p3O6;S36p4H5	S28p3O6;S36p4H5
3587869	1R	111.203918267465
3741283	1R	111.214537377968
3736141	1R	111.267454815483
3354592	1R	111.324709563953	S31p3B16;S28p7E11	S31p3B16;S28p7E11
3731603	1R	111.329279845288
3364322	1R	111.423266978568
3904217	1R	111.463758573534
3357954	1R	111.540610132353
3578173	1R	111.540610132355
3750152	1R	111.564319204576
3353471	1R	111.600518953611
3599820	1R	111.649674430857
3899780	1R	111.677189161202
3594501	1R	111.68555189645
3885512	1R	111.694753358591
3901486	1R	111.698009460826
3354117	1R	111.708245486767
3746872	1R	111.719418449128
3355003	1R	111.719418449129
3351608	1R	111.719418449129
3341994	1R	111.71941844913
3904409	1R	111.719418449132
3581071	1R	111.730506967946
3584525	1R	111.79762581665
4487547	1R	111.798243048527
3737509	1R	111.800784795377
3743113	1R	111.823057759833
3350920	1R	111.8291046063
3355445	1R	111.829847646338
3736700	1R	111.868899005494
3348371	1R	111.963952012682
3900428	1R	112.037383933716
3579426	1R	112.151231911717
3341961	1R	112.182772633872
3580837	1R	112.202536205603
3364161	1R	112.236333212341
3734763	1R	112.331203321239	S14p3A18;S34p6F12	S14p3A18;S34p6F12
3344308	1R	112.439724142487	S15p4M20;S32p5F16	S15p4M20;S32p5F16
5223253	1R	112.665167177953
3596222	1R	112.666865406605
3357061	1R	112.696179948263
3348513	1R	112.71433888683
3736814	1R	112.773055997848
3598301	1R	112.789664990588
3364181	1R	112.8	S14p1G17	S14p1G17	S14p1G17
3362587	1R	112.8	S14p1G17	S14p1G17	S14p1G17
3893365	1R	112.826379014303
3342274	1R	112.936223318888
3589150	1R	112.953729613808
3589240	1R	112.988195361216	S36p6I7	S36p6I7	S36p6I7
3595792	1R	113.004650606165	S34p6K17	S34p6K17	S34p6K17
3345552	1R	113.014572620396
3590311	1R	113.02873486624
3743051	1R	113.03971127538
3362434	1R	113.043760482647
3898498	1R	113.067511581421
3884387	1R	113.091183367402
3600025	1R	113.094233009886
3746570	1R	113.111105269892
3905832	1R	113.123769823541
3897787	1R	113.123769823542	S36p1A19	S36p1A19	S36p1A19
3353013	1R	113.123769823542	S11p2M14	S11p2M14	S11p2M14
3883769	1R	113.123769823543
3345095	1R	113.123769823543
3732507	1R	113.161292261128
3577094	1R	113.203776758876	S25p5A9;S36p5O10	S25p5A9;S36p5O10
3742912	1R	113.204111020551
3594124	1R	113.204433906373
3347254	1R	113.209371931933
3350881	1R	113.31395758442
3748119	1R	113.359942549176
3361914	1R	113.471011736111
3592429	1R	113.549044737642
3586986	1R	113.566278262773
3581624	1R	113.567034850266
3353349	1R	113.643533521796
3730753	1R	113.683348430747
3734849	1R	113.8
3904150	1R	113.940513311703	S34p2P16;S27p1K14	S34p2P16;S27p1K14
3595835	1R	113.973901317173	S31p2M11	S31p2M11	S31p2M11
3589692	1R	113.975856918405
3347778	1R	114.00086223123
3900517	1R	114.020227645273
3738224	1R	114.020227645274
3894221	1R	114.043164144789
3583869	1R	114.068704207962	S25p7P14_C;S26p7F14;S36p6O13_C
3746373	1R	114.0832738375
3895767	1R	114.163570451433
3352527	1R	114.199587259087
3345968	1R	114.208783851623
3358258	1R	114.220504228285	S11p6L11	S11p6L11	S11p6L11
3357328	1R	114.2339896925
3360729	1R	114.24864477089
3344700	1R	114.250511067114
3738000	1R	114.250511067116
3890344	1R	114.250511067121
3602994	1R	114.288847289949
3344586	1R	114.316181234683
3886581	1R	114.343968724889	S10p6E11	S10p6E11	S10p6E11
3590353	1R	114.368852529418
3362889	1R	114.403544316186
3737410	1R	114.435213682629	S23p5J1	S23p5J1	S23p5J1
3343617	1R	114.486214941498
3736695	1R	114.543808639035
3354398	1R	114.556251904716
3357426	1R	114.562569147604
3893043	1R	114.609572085	S23p3E4	S23p3E4	S23p3E4
4096223	1R	114.621537227253
3734646	1R	114.648135534867
3898159	1R	114.694751563926
3741366	1R	114.7
3587265	1R	114.712885571751
3602946	1R	114.72550300507
3361155	1R	114.751490634357
3344959	1R	114.760471342133
3576142	1R	114.760471342134
3349454	1R	114.761645689061
3905877	1R	114.7953460035
3356084	1R	114.795346003503
3358917	1R	114.81679299815	S31p7A4	S31p7A4	S31p7A4
3354642	1R	114.82872428944
3355434	1R	114.84167436836	S23p5L18	S23p5L18	S23p5L18
3352595	1R	114.87732948632
3885105	1R	114.879342530053
3732743	1R	114.883672549968
3742796	1R	114.926414651023	S15p7B17_C	S15p7B17_C	S15p7B17_C
3360273	1R	114.936712915731
3342213	1R	114.951669311356
3899570	1R	114.968680099043	S23p4K8	S23p4K8	S23p4K8
3597279	1R	114.986379548969	S11p4O3	S11p4O3	S11p4O3
3588074	1R	115.006539219967
3357881	1R	115.032888910712	S18p6B11	S18p6B11	S18p6B11
3736369	1R	115.067576022785
3594601	1R	115.171528841036
3357851	1R	115.234345799944
3351627	1R	115.254044482474
7104464	1R	115.366982678518
3750127	1R	115.397668428756
3345394	1R	115.576436826013
3730326	1R	115.624435368868
3902687	1R	115.626472487121	S10p4M3;S36p5F3	S10p4M3;S36p5F3
3342118	1R	115.668595279595
3585129	1R	115.673545514228	S27p6I1	S27p6I1	S27p6I1
3890243	1R	115.692028088557
3347867	1R	115.703681524818
3343838	1R	115.70368152482
3354490	1R	115.710086558001
3346714	1R	115.735675562551
3886108	1R	115.735675562553
3578011	1R	115.7713410976
3731002	1R	115.8	S27p5O14	S27p5O14	S27p5O14
3748109	1R	115.840792324937
3343674	1R	115.84834578019
3887081	1R	115.886321210299
3745975	1R	115.926439817231
3355545	1R	116.009970381357
3360425	1R	116.029770930585
3351640	1R	116.044573458863
3582087	1R	116.058593354633	S27p5I23	S27p5I23	S27p5I23
3353379	1R	116.069135196992
3358218	1R	116.077917330031
3361236	1R	116.077917330031	S14p3A18;S34p6F12	S14p3A18;S34p6F12
3744271	1R	116.236671728206	S36p6B18	S36p6B18	S36p6B18
3902156	1R	116.257325493195
3351778	1R	116.262471138283
3357089	1R	116.268087815472	S36p3H10	S36p3H10	S36p3H10
3602650	1R	116.287518132518
3578531	1R	116.2884426786
3356941	1R	116.288659153668	S28p5A4	S28p5A4	S28p5A4
3744375	1R	116.314188520697
3736060	1R	116.403748515642	S32p5L21	S32p5L21	S32p5L21
3585070	1R	116.404117222101
3599208	1R	116.42649288993
3731734	1R	116.457685070498
3344851	1R	116.466459272326	S35p4O10	S35p4O10	S35p4O10
3576811	1R	116.471550280701
3346266	1R	116.478685472527
3744121	1R	116.491609442413
3578572	1R	116.675705694265
4485506	1R	116.721494483221
3362760	1R	116.722606452652
3352857	1R	116.730969146751
3740630	1R	116.744208147258
3358342	1R	116.760723451975	S34p1P24	S34p1P24	S34p1P24
3342669	1R	116.768681944527
3345602	1R	116.808058858641	S35p2O4	S35p2O4	S35p2O4
3888264	1R	116.808058858643
3750405	1R	116.808058858643
4092226	1R	116.808058858646
3343797	1R	116.855284379528
3348483	1R	116.861301876522
3909340	1R	116.898936500163
3893457	1R	116.899716284868
3348935	1R	116.900594635545
5500417	1R	116.932536007935
3353462	1R	116.966772814416
3351831	1R	116.970376262098
3359285	1R	117.004164644728
3887960	1R	117.013797554664	S15p2F11;S36p7H6	S15p2F11;S36p7H6
3893209	1R	117.013797554665
3580539	1R	117.024338889317
3344684	1R	117.030535843379
3577951	1R	117.035534208676
4499274	1R	117.040013530132	S34p2O7	S34p2O7	S34p2O7
3897715	1R	117.081925319088
3747459	1R	117.1	S14p3A11	S14p3A11	S14p3A11
3882515	1R	117.155600983535
3346999	1R	117.171505050257
3905120	1R	117.230978809669
7097546	1R	117.342454621269	S36p4O19	S36p4O19	S36p4O19
3586207	1R	117.397243587615
3342592	1R	117.457133294694
3351083	1R	117.512276312476
3898080	1R	117.526466309765
3362819	1R	117.539945965002
4096035	1R	117.557316750444
3902225	1R	117.603290797514
3587572	1R	117.603290797515
3347740	1R	117.619049419486
3356763	1R	117.62616328413	S34p6F12	S34p6F12	S34p6F12
3349720	1R	117.62668188429
3891134	1R	117.628926508775
3886924	1R	117.633472312275
3903049	1R	117.639734034707	S26p1B11	S26p1B11	S26p1B11
3884651	1R	117.639844008371	S32p4B6	S32p4B6	S32p4B6
3733291	1R	117.639844008372
3355670	1R	117.668387992485
3908309	1R	117.683516275684	S34p1P22	S34p1P22	S34p1P22
3894918	1R	117.684395211193
3343722	1R	117.695588120701
3733254	1R	117.703191465236
3362490	1R	117.729922979767
3342957	1R	117.742995879389
5502380	1R	117.762826611231
3749659	1R	117.772595733539
3888050	1R	117.813162269367	S14p3L24;S28p6I2	S14p3L24;S28p6I2
4093454	1R	117.842336982688
3346708	1R	117.849045240717
3730518	1R	117.868646734784
3580246	1R	117.901733823983	S10p4O13	S10p4O13	S10p4O13
3581492	1R	117.94410323526	S14p2J2	S14p2J2	S14p2J2
3593435	1R	117.952118776776
4105058	1R	117.954717780487	S9p2K11;S36p1K1	S9p2K11;S36p1K1
3354124	1R	117.955810278519
3359259	1R	117.981600827171
3897938	1R	117.982035834512	S36p4H5	S36p4H5	S36p4H5
3889990	1R	117.982035834513
3890275	1R	117.982035834513
3586842	1R	117.992346445801	S14p2I21	S14p2I21	S14p2I21
3739058	1R	118.08982548729
3882778	1R	118.178658174224
3588061	1R	118.201569915082	S9p1D8	S9p1D8	S9p1D8
3740848	1R	118.202696296088
3578062	1R	118.220447773733
3344660	1R	118.220447773737
3353396	1R	118.250230076792
3356409	1R	118.283442124393
3349382	1R	118.331383276442
3343236	1R	118.331383276444
3344328	1R	118.421963358542
3358155	1R	118.439946692657
3596600	1R	118.461455663184
3357530	1R	118.510341242101
3343720	1R	118.526078276245
3357024	1R	118.617014189953
4092538	1R	118.625901561917
3586536	1R	118.629904737956
3349857	1R	118.66954255503	S31p7M23	S31p7M23	S31p7M23
3364326	1R	118.695019499374
3883808	1R	118.719509416724
3350945	1R	118.751215655373
3898836	1R	118.758216253459
3743350	1R	118.762679986084
3362222	1R	118.794262936231
3588366	1R	118.824568954904
3736670	1R	118.860813815278
3732144	1R	118.904210726254
3349174	1R	118.90820849875
3345568	1R	118.925134944701	S15p1O10	S15p1O10	S15p1O10
3343071	1R	118.936566131221
3747131	1R	118.952235536553
3734857	1R	118.952235536554
3742336	1R	118.953966710207
3891837	1R	118.960610512628
3591180	1R	119.005035736643
4488127	1R	119.034157752475	S32p4I16	S32p4I16	S32p4I16
3733421	1R	119.044647099722
3588386	1R	119.070117588022	S18p7B10	S18p7B10	S18p7B10
3343582	1R	119.106492142144
3883580	1R	119.15149339487
3894837	1R	119.16637753801	S32p6B14_C	S32p6B14_C	S32p6B14_C
3360819	1R	119.17525179692
3360736	1R	119.181433500858	S27p2E2;S10p2M13	S27p2E2;S10p2M13
3732205	1R	119.228698999353	S14p3H9	S14p3H9	S14p3H9
3342801	1R	119.228698999358	S18p6F17	S18p6F17	S18p6F17
3886670	1R	119.260534516751	S11p1B7	S11p1B7	S11p1B7
3361519	1R	119.268308368387
3744932	1R	119.271192648251
3894251	1R	119.312935682681
3902949	1R	119.312935682682
3745677	1R	119.312935682684
3341942	1R	119.375051956144
3750736	1R	119.404260962246
3344579	1R	119.404260962247
3733698	1R	119.404260962248
3347283	1R	119.47570187066
3887337	1R	119.509289707755
3358922	1R	119.536264703401
3900963	1R	119.536968936621
3343246	1R	119.541440143401
3740547	1R	119.562417342412
3360531	1R	119.562417342414
3883843	1R	119.574076639073
3350762	1R	119.600155998217
3579846	1R	119.629818199206
4096091	1R	119.65170806182
3904092	1R	119.677777141298
3357511	1R	119.683126527822
3745882	1R	119.745421768314
3361991	1R	119.745894252959
3741401	1R	119.755875607176
3904039	1R	119.755875607177
5217619	1R	119.780811597821
4494513	1R	119.804423088292
4487301	1R	119.805158857114
3750322	1R	119.805158857118
5217334	1R	119.813356025228
3741037	1R	119.817022053449
3348737	1R	119.825632665074
3907594	1R	119.83691924884
7069571	1R	119.841156164171
3358007	1R	119.885194540464
3735404	1R	119.949289011796
3891098	1R	119.966028612805
3357918	1R	119.988762254207	S28p3B8	S28p3B8	S28p3B8
3730030	1R	119.994578595922	S10p4M12	S10p4M12	S10p4M12
3575928	1R	119.997501467653
3749724	1R	120.026624106343
3347568	1R	120.073580651325
3903458	1R	120.119799427581
3747016	1R	120.157445935319	S25p4J23	S25p4J23	S25p4J23
3903232	1R	120.164827276295
3579545	1R	120.164827276296
3348386	1R	120.16633923733
3748431	1R	120.20715403306
3893335	1R	120.258342942463
3746384	1R	120.3
3585033	1R	120.3
3365338	1R	120.3	S34p4M17;S36p6L24	S34p4M17;S36p6L24
3745247	1R	120.3	S25p4N17	S25p4N17	S25p4N17
3364685	1R	120.3
3744179	1R	120.3
3897339	1R	120.313953460624
3346664	1R	120.32206541311
3348832	1R	120.333393587782
3346302	1R	120.338334555138	S14p1F7;S18p4K10	S14p1F7;S18p4K10
3893123	1R	120.338517846178
3735392	1R	120.368368146291
3342000	1R	120.377717640351
3343678	1R	120.385191185202
3363675	1R	120.387860787425
3592529	1R	120.4
3749323	1R	120.487504171656
3354892	1R	120.497339264315
4495098	1R	120.553623583427	S18p5L16;S35p7G4	S18p5L16;S35p7G4
3730808	1R	120.554855615276
3744522	1R	120.555695701496
3899901	1R	120.557807531615
3352344	1R	120.593126395206	S25p7P14_C;S36p6O13_C	S25p7P14_C;S36p6O13_C
3360325	1R	120.630662595294
3746278	1R	120.631771099846
3904556	1R	120.657566475362
3360517	1R	120.65776010698
3596730	1R	120.664954442739
3359873	1R	120.745174781611
3749888	1R	120.758723117813
3598742	1R	120.760127917729
3735396	1R	120.77589907911
3351895	1R	120.775899079113
3750481	1R	120.867500521442
3351990	1R	120.911462059018
3734148	1R	120.926764734645
3734777	1R	120.926764734645
3345063	1R	120.99999999999991	S18p6B11	S18p6B11	S18p6B11
3353417	1R	121.028660812363
3343262	1R	121.028660812367
3583395	1R	121.050950058564
3890767	1R	121.080967904013
3349584	1R	121.094720956086	S11p6D1	S11p6D1	S11p6D1
3344548	1R	121.110502721006
3741992	1R	121.110502721008
3895736	1R	121.110502721008
3893727	1R	121.110502721008
3354759	1R	121.139638380533
3746985	1R	121.18548681552
3749872	1R	121.2
3347248	1R	121.209363728132
3897746	1R	121.249099863161
3907084	1R	121.259366015719	S9p5H9	S9p5H9	S9p5H9
3583983	1R	121.430990921312	S26p3I12;S28p6M8	S26p3I12;S28p6M8
3347673	1R	121.430990921313
3904984	1R	121.509144812307
4487296	1R	121.525034820947
3364776	1R	121.581168146431	S10p4M3;S36p5F3	S10p4M3;S36p5F3
3734768	1R	121.679673546221
3885214	1R	121.690532898429
3579157	1R	121.698590846115
3348721	1R	121.727931598804
3344312	1R	121.732271296173
3355981	1R	121.795604992536
3734402	1R	121.8
3344914	1R	121.800178594081
3355806	1R	121.823829094733	S14p2A14	S14p2A14	S14p2A14
3596995	1R	121.853176586163	S31p5M21;S25p4N17	S31p5M21;S25p4N17
3583321	1R	121.869372060431
3587760	1R	121.9517266804	S34p3B1;S32p6B13	S34p3B1;S32p6B13
3730332	1R	121.955024998715
3902633	1R	121.97655369286
3599542	1R	121.979766896229
3744660	1R	122.046648877743
3364183	1R	122.058730167223
3597764	1R	122.064115934151
5224042	1R	122.067047551964
5039854	1R	122.118608288751
3592375	1R	122.163506896891
3351214	1R	122.187512864312
3896472	1R	122.191214963082	S27p5N14	S27p5N14	S27p5N14
4096084	1R	122.209145012576
3578720	1R	122.24921019571
3358355	1R	122.310342189182
3741006	1R	122.334051707353
3351722	1R	122.373420215438
5227727	1R	122.39436806593
3582785	1R	122.446756826363
3746034	1R	122.468050314721
3346398	1R	122.509632507781	S25p5A9;S36p5O10	S25p5A9;S36p5O10
3740400	1R	122.616053755014	S18p1E10	S18p1E10	S18p1E10
5203230	1R	122.729849176212
3359233	1R	122.787352158081	S34p5C19	S34p5C19	S34p5C19
3750335	1R	122.840140622536
4487966	1R	122.899031422994
3731534	1R	122.915393784208
3353240	1R	123.015964406431
4095120	1R	123.048038719242
3885567	1R	123.107899107299
3745649	1R	123.170731835336	S36p4E17	S36p4E17	S36p4E17
3737656	1R	123.199915841449
3750558	1R	123.251933464031
3353222	1R	123.255134193148
3738497	1R	123.259119825064
3585765	1R	123.259119825065
3583662	1R	123.259119825066
3730219	1R	123.29222073521
3750475	1R	123.3
3576775	1R	123.326464623467
3885268	1R	123.326464623468
3599947	1R	123.335961750529	S15p6C14;S28p4F13	S15p6C14;S28p4F13
3579333	1R	123.349731843644
3348970	1R	123.363601609318
3901327	1R	123.363601609319	S26p3M8	S26p3M8	S26p3M8
3896674	1R	123.391566256943
3898722	1R	123.41404057336
3344414	1R	123.414040573362
3742862	1R	123.424664071441
3345306	1R	123.484888683655
3583721	1R	123.576412336858
3904650	1R	123.582875544674
3737688	1R	123.623034500054
5215777	1R	123.628632131264
3598404	1R	123.641692363232
4091875	1R	123.791321086068
3896370	1R	123.819896316255
3580397	1R	123.825163583169	S36p3M12	S36p3M12	S36p3M12
3750527	1R	123.872583099734
3899612	1R	123.896989123898	S14p1G3;S18p4G8	S14p1G3;S18p4G8
3580181	1R	123.901840213791
5217502	1R	124.16497507165	S27p3A5;S15p2J19;S36p4C10
3591483	1R	124.218928357047
3347844	1R	124.293634276861
3350075	1R	124.311880390753
3747558	1R	124.311880390757
3747100	1R	124.389793478279
3748611	1R	124.4	S18p2J19	S18p2J19	S18p2J19
3729883	1R	124.406584464208
4093299	1R	124.414482623808
3903305	1R	124.456092193899
5219695	1R	124.477756594888	S26p6I11	S26p6I11	S26p6I11
3598026	1R	124.530970485765
3345503	1R	124.538756621428	S34p4M17	S34p4M17	S34p4M17
3746703	1R	124.588578340774
3352300	1R	124.614944392936
3348113	1R	124.638965474225
3596193	1R	124.665959242257
3887809	1R	124.677945755349
3738376	1R	124.682924881462
3584921	1R	124.726314832842
3732945	1R	124.767372204017
3739492	1R	124.912204860966
3349852	1R	125.037046994342
3741642	1R	125.128020843216
3883085	1R	125.261356075274
3345310	1R	125.263413352689	S14p2H6	S14p2H6	S14p2H6
3904992	1R	125.480602342464
3347391	1R	125.497166148656
5214350	1R	125.511763854869
3894046	1R	125.597750751955	S27p3D14	S27p3D14	S27p3D14
3745026	1R	125.6	S23p7B22;S11p7I10;S28p3E8
3351856	1R	125.620933919566
3592377	1R	125.638500247296
3344146	1R	125.66642557744
3344188	1R	125.674058979265
3352467	1R	125.732315250068
3581170	1R	125.8	S34p3B1;S32p6B13	S34p3B1;S32p6B13
3735496	1R	125.8
3733423	1R	125.8
3345752	1R	125.8
3731684	1R	125.8	S10p1A5	S10p1A5	S10p1A5
3576299	1R	125.8	S10p1A5	S10p1A5	S10p1A5
3346853	1R	125.8
3750558	1R	125.8
3362695	1R	125.8	S34p3G7	S34p3G7	S34p3G7
3583780	1R	125.8	S36p4C22	S36p4C22	S36p4C22
3745876	1R	125.8
3356081	1R	125.8
3883980	1R	125.839985082569	S11p4O3	S11p4O3	S11p4O3
3346415	1R	125.926329922003
3360954	1R	126.012667941807	S14p2H6	S14p2H6	S14p2H6
5043693	1R	126.112892414365
3589291	1R	126.1449239475
3884154	1R	126.187604248919
3598300	1R	126.197748518289
3345815	1R	126.4
3365344	1R	126.413409914249	S10p4M3;S36p5F3	S10p4M3;S36p5F3
5497360	1R	126.49666339348
3355344	1R	126.548762218539
3357862	1R	126.592050296555
3362864	1R	126.596010191863
3353632	1R	126.596010191867
3356740	1R	126.7032139531
3354601	1R	126.705339863477
3747867	1R	126.708208186459
3741750	1R	126.760145876842	S36p3M12	S36p3M12	S36p3M12
3735853	1R	126.8
3748217	1R	126.8
3741773	1R	126.8	S34p3G7	S34p3G7	S34p3G7
3589820	1R	126.8	S34p3G7	S34p3G7	S34p3G7
3600308	1R	126.8	S36p4C22	S36p4C22	S36p4C22
3349390	1R	126.8
3362332	1R	126.8
3749033	1R	126.8
3346851	1R	126.8
3748706	1R	126.8
3341981	1R	126.8
3598385	1R	126.8
3599697	1R	126.8
3342200	1R	126.8
3583939	1R	126.8
3346646	1R	126.8	S34p3G7	S34p3G7	S34p3G7
3890882	1R	126.803271351155
3590250	1R	126.803271351158
3884636	1R	126.803271351159
3351742	1R	126.806853863535	S36p7D12	S36p7D12	S36p7D12
3909542	1R	126.884170147744
3602292	1R	126.904284464876
3902958	1R	126.911476742734	S26p6A6	S26p6A6	S26p6A6
3345992	1R	126.947478724626
5225831	1R	126.975701276578
3744674	1R	126.976841693865
3349483	1R	126.99999999999989
3354910	1R	126.99999999999989
3352950	1R	126.99999999999989
3363152	1R	126.99999999999989
3587018	1R	126.99999999999989
3362164	1R	126.99999999999989	S28p7N17	S28p7N17	S28p7N17
3350170	1R	126.99999999999989
3735495	1R	126.99999999999989
3342220	1R	126.99999999999989	S28p7N17	S28p7N17	S28p7N17
3343639	1R	126.99999999999989
3348216	1R	127.045249373345
3747805	1R	127.117724107138
3899562	1R	127.139927005958
3578927	1R	127.139927005961
3348247	1R	127.143619103631
3342943	1R	127.178902706214	S18p2J17	S18p2J17	S18p2J17
5225927	1R	127.199964221215	S28p4N11	S28p4N11	S28p4N11
3603175	1R	127.2
3578452	1R	127.2
3734679	1R	127.2	S14p2F3	S14p2F3	S14p2F3
3342984	1R	127.2
3747002	1R	127.2
3359751	1R	127.2
3741772	1R	127.2
3353340	1R	127.2	S34p3B1	S34p3B1	S34p3B1
3345719	1R	127.2
3343044	1R	127.2	S31p4J10;S18p7B11;S26p1G18;S35p3I9
3750918	1R	127.2
3361082	1R	127.2
3749035	1R	127.2
3350080	1R	127.2
3748798	1R	127.2
3750123	1R	127.2
3344914	1R	127.2
3750224	1R	127.2
3735612	1R	127.2	S14p2H6	S14p2H6	S14p2H6
3750308	1R	127.2
3345233	1R	127.2
[truncated: 30,704 more rows]
