# Supplementary material for: Effective BAC clone anchoring with genotyping-by-sequencing and Diversity Arrays Technology in a large genome cereal rye
Source: Sci Rep. 2018 May 30;8:8428. doi: 10.1038/s41598-018-26541-y (PMC5976670; doi:10.1038/s41598-018-26541-y)
Supplement: Supplementary file 7 — Dataset 6 [file 41598_2018_26541_MOESM7_ESM.xlsx]

## Sheet: DArT
Effective BAC clone anchoring with genotyping-by-sequencing and Diversity Arrays Technology in a large genome cereal rye
Ewa Borzęcka, Anna Hawliczek-Strulak, Leszek Bolibok, Piotr Gawroński, Katarzyna Tofil, Paweł Milczarski, Stefan Stojałowski, Beata Myśków, Małgorzata Targońska-Karasek, Agnieszka Grądzielewska, Miłosz Smolik, Andrzej Kilian, Hanna Bolibok-Brągoszewska*
Supplementary Data S6. Sequence-based verification of DArT-BAC and DArTseq-BAC addressing – results of BLAST sequence similarity searches.
DArT-BAC Address	DArT Clone ID	DArT marker name	DArT clone length [bp]	BAC clone	Settings at which the DArT-BAC address was established	pident	alignment length	pident	gapopen	sstart	send	dł Darta	qstart	qend	e value	bitscore	percentage alignment legth (alignment legth/DArT length (%))	Comments
389977_S23p4E24	389977	rPt-389977	389	S23p4E24	T1;T4;T7;	96	389	375/389 (96%)	2/389 (0%)	1	389	389	80089	80475	0.0	636 (704)	100.00
410773_S23p4E24	410773	rPt-410773	388	S23p4E24	T1;T4;T7;	97	388	375/388 (97%)	1/388 (0%)	1	388	388	80089	80475	0.0	637 (706)	100.00
411156_S23p4E24	411156	rPt-411156	388	S23p4E24	T1;T4;T7;	96	388	374/388 (96%)	1/388 (0%)	1	388	388	80089	80475	0.0	634 (702)	100.00
347998_S23p4E24	347998	tPt-8940	401	S23p4E24	T1;T2;T3;T4;T5;T6;T7;T8;T9	0	0	no significant similarity found									0.00
389703_S23p4E24	389703	rPt-389703	234	S23p4E24	T1;T2;T3;T4;T5;T6;T7;T8;T9	99	234	231/234 (99%)	0/234 (0%)	1	234	234	91173	91406	2e-116	408/452	100.00
507666_S23p4E24	507666	rPt-507666	234	S23p4E24	T1;T2;T3;T4;T5;T6;T7;T8;T9	99	234	232/234 (99%)	0/234 (0%)	1	234	234	91173	91406	4e-118	414/458	100.00
508952_S23p4E24	508952	rPt-508952	407	S23p4E24	T1;T4;T7;T8;	99	242	161/163 (99%)*	1/163 (0%)	246	407	162	91406	91244	3e-78	282/312	59.46	second region within subject (DArT marker) with significat alignment to BAC clone sequence (query): pident79/80(99%); gapopen 0/80(0%); sstart 1; send 80; qstart 91173; qend 91252; evalue 3e-35; bitscore 140(154)
508502_S23p4E24	508502	rPt-508502	407	S23p4E24	T1;T4;T5;T7;T8;	99	242	161/163 (99%)*	1/163 (0%)	1	162	162	91406	91244	3e-78	282/312	59.46	second region within subject (DArT marker) with significat alignment to BAC clone sequence (query): pident79/80(99%); gapopen 0/80(0%); sstart 1; send 80; qstart 91173; qend 91252; evalue 3e-35; bitscore 140(154)
411226_S31p7D16	411226	rPt-411226	635	S31p7D16	T1;T4;T7;	98	635	627/637(98%)	2/637(0%)	1	635	635	24473	23837	0.0	1101 (1220)	100.00
508897_S31p7D16	508897	rPt-508897	637	S31p7D16	T1;T4;T7;	99	637	634/637(99%)	0/637(0%)	1	637	637	24473	23837	0.0	1135 (1258)	100.00
399303_S31p7D16	399303	rPt-399303	635	S31p7D16	T1;T4;T7;T8;T9	99	635	629/637 (99%)	2/637 (0%)	1	635	635	24473	23837	0.0	1110 (1230)	100.00
400209_S31p7D16	400209	rPt-400209	635	S31p7D16	T1;T4;	99	635	628/637(99%)	2/637(0%)	1	635	635	24473	23837	0.0	1106 (1226)	100.00
506779_S31p7D16	506779	rPt-506779	346	S31p7D16	T1;	88	346	305/346(88%)	27/346(7%)	1	346	346	102875	102557	2e-131	459 (508)	100.00
507883_S31p7D16	507883	rPt-507883	319	S31p7D16	T1;T4;T5;T7;T8;	99	319	317/319(99%)	0/319(0%)	1	319	319	102875	102557	5e-164	567 (628)	100.00
506254_S31p7D16	506254	rPt-506254	346	S31p7D16	T1;T4;T7;T8;	88	346	305/346(88%)	27/346(7%)	1	346	346	102557	102875	6e-132	461 (510)	100.00
115472_S31p7D16	115472	wPt-0950	574	S31p7D16	T1;	88	403	232/263(88%)*	3/263(1%)	1	260	260	102875	102613	4e-93	333(368)	70.21	second region within subject (DArT marker) with significat alignment to BAC clone sequence (query): pindent 128/143 90% (0%); sstart 351; send 493, qstart 102599; qend 102457; evaluee-50; bitscore 190(210),
398567_S31p7D16	398567	rPt-398567	363	S31p7D16	T1;T2;T4;T5;	100	319	319/319(100%)	0/319(0%)	45	363	319	102557	102875	1e-166	576 (638)	87.88
506229_S31p7D16	506229	rPt-506229	352	S31p7D16	T1;T4;T7;	96	278	267/278(96%)	0/278(0%)	1	278	278	102875	102598	3e-129	452 (500)	78.98
390550_S34p1J5	390550	rPt-390550	457	S34p1J5	T1;T2;T4;T5;T7;T8;T9	98	457	447/457 (98%)	0/457 (0%)	1	457	457	94655	94199	0.0	787 (872)	100.00
506330_S34p1J5	506330	rPt-506330	617	S34p1J5	T1;T2;T4;T5;T7;T8;T9	99	617	613/617 (99%)	0/617 (0%)	1	617	617	94039	94655	0.0	1099(1218)	100.00
402159_S34p1J5	402159	rPt-402159	633	S34p1J5	T1;T2;T4;T5;T7;T8;T9	99	617	612/618 (99%0	2/618 (0%)	1	617	617	94655	94039	0.0	1083 (1200)	97.47
400310_S34p1J5	400310	rPt-400310	617	S34p1J5	T1;T2;T4;T5;T7;T8;	100	617	617/617 (100%)	0/617 (0%)	1	617	617	94655	94039	0.0	1113(1234)	100.00
400308_S34p1J5	400308	rPt-400308	602	S34p1J5	T1;T2;T4;T5;T7;T8;T9	0	0	no significant similarity found									0.00
508420_S34p2K21	508420	rPt-508420	529	S34p2K21	T1;T2;T3;T4;T5;T6;T7;T8;T9	100	529	529/529(100%)	0/529(0%)	1	529	529	40775	41303	0.0	955 (1058)	100.00
508364_S34p2K21	508364	rPt-508364	529	S34p2K21	T1;T2;T3;T4;T5;T6;T7;T8;T9	99	529	528/529 (99%)	0/529 (0%)	1	529	529	40775	41303	0.0	949 (1052)	100.00
400903_S34p2K21	400903	rPt-400903	539	S34p2K21	T1;T2;T3;T4;T5;T6;T7;T8;T9	100	529	529/529 (100%)	0/529 (0%)	1	529	529	40775	41303	0.0	955 (1058)	98.14
400359_S34p4M5	400359	rPt-400359	330	S34p4M5	T1;T4;T7;	0	0	no significant similarity found									0.00
400361_S34p4M5	400361	rPt-400361	563	S34p4M5	T1;T4;T7;	100	563	563/563 (100%)	0/563 (0%)	1	563	563	81313	81875	0.0	1016 (1126)	100.00
390307_S34p4M5	390307	rPt-390307	550	S34p4M5	T1;T4;T7;	84	550	480/572 (84%)	31/572 (5%)	1	550	550	2710	3272	2e-177	609 (674)	100.00
505272_S34p7K24	505272	rPt-505272	415	S34p7K24	T1;	83	382	330/396 (83%)	15/396 (3%)	34	415	382	27402	27008	4e-117	412 (456)	92.05
402526_S34p7K24	402526	rPt-402526	413	S34p7K24	T1;T2;	0	0	no significant similarity found									0.00
399933_S34p7K24	399933	rPt-399933	447	S34p7K24	T1;T2;T3;T4;T5;T6;	72	414	299/416(72%)	5/416(1%)	1	414	414	51213	51625	2e-63	233 (258)	92.62
505250_S34p7K24	505250	rPt-505250	671	S34p7K24	T1;	77	669	522/674 (77%)	8/674 (1%)	1	669	669	95375	94705	2e-148	517 (572)	99.70
401415_S34p7K24	401415	rPt-401415	767	S34p7K24	T1;T4;T7;	85	122	104/122 (85%)	0/122 (0%)	13	134	122	31211	31332	6e-35	140 (154)	15.91
390286_S34p7K24	390286	rPt-390286	361	S34p7K24	T1;T2;	89	361	322/361 (89%)	0/361 (0%)	1	361	361	50569	50209	3e-136	475 (526)	100.00
389402_S34p7K24	389402	rPt-389402	361	S34p7K24	T1;T2;	89	361	321/361 (89%)	0/361 (0%)	1	361	361	50569	50209	4e-135	471 (522)	100.00
400075_S34p7K24	400075	rPt-400075	500	S34p7K24	T1;	0	0	no significant similarity found									0.00
507036_S34p7K24	507036	rPt-507036	685	S34p7K24	T1;T4;	74	161	128/164 (74%)	3/164 (1%)	14	174	161	31212	31375	8E -33	132 (146)	23.50
508217_S34p7K24	508217	rPt-508217	674	S34p7K24	T1;T2;T3;	66	504	334/505 (66%)	32/505 (6%)	161	664	504	93320	92847	4e-37	147 (162)	74.78
401331_S34p7K24	401331	rPt-401331	350	S34p7K24	T1;T2;T4;T5;T7;T8;T9	0	0	no significant similarity found									0.00
389983_S34p7K24	389983	rPt-389983	371	S34p7K24	T1;T2;	83	364	303/364 (83%)	3/364 (0%)	1	364	364	93078	93438	2e-107	379 (420)	98.11
389811_S34p7K24	389811	rPt-389811	605	S34p7K24	T1;T4;	89	594	534/599 (89%)	7/599 (1%)	1	594	594	27008	27604	0.0	776 (860)	98.18
390511_S34p7K24	390511	rPt-390511	423	S34p7K24	T1;T4;	83	382	330/396 (83%)	15/396 (3%)	34	415	382	27008	27402	4e-117	412 (456)	90.31
507055_S34p7P12	507055	rPt-507055	576	S34p7P12	T1;T2;T4;T5;T7;T8;	93	568	538/581 (93%)	14/581 (2%)	1	568	568	71725	71146	0.0	845 (936)	98.61
509148_S34p7P12	509148	rPt-509148	568	S34p7P12	T1;T2;T4;T5;T7;T8;	93	568	538/581 (93%)	14/581 (2%)	1	568	568	71725	71146	0.0	845 (936)	100.00
509040_S34p7P12	509040	rPt-509040	568	S34p7P12	T1;T2;T4;T5;T7;T8;	93	568	538/581 (93%)	14/581 (2%)	1	568	568	71725	71146	0.0	845 (936)	100.00
402489_S34p7P12	402489	rPt-402489	597	S34p7P12	T1;T2;T4;T5;T7;T8;	99	580	579/580 (99%)	0/580 (0%)	18	597	580	71725	71146	0.0	1041 (1154)	97.15
399265_S2p1H1	399265	rPt-399265	591	S2p1H1	T1;T2;T4;T5;T6;	93	508	477/514(93%)	12/514(2%)	1	508	508	48312	47805	0.0	753 (834)	85.96
401336_S2p1H1	401336	rPt-401336	591	S2p1H1	T1;T2;T3;T4;T5;T6;	93	508	478/514(93%)	12/514(2%)	1	508	508	48312	47805	0.0	758 (840)	85.96
505672_S2p1H1	505672	rPt-505672	590	S2p1H1	T1;T2;T4;T5;T6;T7;T8;T9	93	507	475/513(93%)	11/513(2%)	1	507	507	48312	47805	0.0	746 (826)	85.93
508878_S2p1H1	508878	rPt-508878	590	S2p1H1	T1;T2;T4;T5;T6;	93	507	476/513(93%)	11/513(2%)	1	507	507	48312	47805	0.0	751 (832)	85.93
390135_S2p1H1	390135	rPt-390135	644	S2p1H1	T1;T2;T4;T5;T6;	89	626	563/632(89%)	12/632(1%)	1	626	626	49767	49142	0.0	830 (920)	97.20
400857_S2p1H1	400857	rPt-400857	644	S2p1H1	T1;T2;T4;T5;T6;	89	626	565/632(89%)	12/632(1%)	1	626	626	49767	49142	0.0	836 (926)	97.20
505181_S2p1H1	505181	rPt-505181	644	S2p1H1	T1;T2;T4;T5;	89	636	578/642(89%)	12/642(1%)	9	644	636	49767	49142	0.0	866 (960)	98.76
401713_S2p1H1	401713	rPt-401713	808	S2p1H1	T1;T2;T4;T5;T6;T7;T8;T9	99	667	666/667(99%)	0/667(1%)	1	667	667	48312	47646	0.0	1198 (1328)	82.55
402360_S2p1H1	402360	rPt-402360	674	S2p1H1	T1;T2;T3;T4;T5;T6;	72	673	529/737(72%)	81/737(10%)	1	673	673	49006	49725	1e-117	414 (458)	99.85

## Sheet: DArTseq
Effective BAC clone anchoring with genotyping-by-sequencing and Diversity Arrays Technology in a large genome cereal rye
Ewa Borzęcka, Anna Hawliczek-Strulak, Leszek Bolibok, Piotr Gawroński, Katarzyna Tofil, Paweł Milczarski, Stefan Stojałowski, Beata Myśków, Małgorzata Targońska-Karasek, Agnieszka Grądzielewska, Miłosz Smolik, Andrzej Kilian, Hanna Bolibok-Brągoszewska*
Supplementary Data S6. Sequence-based verification of DArT-BAC and DArTseq-BAC addressing – results of BLAST sequence similarity searches.
DArTSeq-BAC Address	CloneID/DArTseq marker	DArTseq sequence	DArTseq sequence length	rye DArTseq reference ID	BAC	Settings at which the DArTseq-BAC address was established	identity	alignment length	gapopen	gap	subject start	subject end	query start	query end	evalue	bitscore	percentage alignment length (alignment legth/DArTSeq length (%))
3342292_S23p4E24	3342292	TGCAGCCTGGTGGCGTCTGCGTCTGTGGTGTCCATGAGAAACAGTTCCTCCTTTTTCTTGTGCATGCCC	69	3342292	S23p4E24	TS1;TS2;TS3	100.000	69	0	0	1	69	91960	91892	9.27e-32	128	100.00
3351644_S23p4E24	3351644	TGCAGCACTTACATGGGAGACACACGCCATGGAGACTTACTCCG	44		S23p4E24	TS1;TS2;	100.000	44	0	0	1	44	68380	68337	3.94e-18	82.4	100.00
3352055_S23p4E24	3352055	TGCAGTTAGAAGAGACTACCTTTCAGTTTCTATGTCTGGAAACAGTTTACTCGGACTGTTCACGCCAGC	69	3352055	S23p4E24	TS1;TS2;TS3	100.000	69	0	0	1	69	70410	70342	9.27e-32	128	100.00
3353276_S23p4E24	3353276	TGCAGCTTGAGCTGAGAAGGGAAGGAGAAGACTACGTATGGGAGTTTATTTGGCTGGCCGCGTCCGACC	69	3359054	S23p4E24	TS1;TS2;TS3	100.000	69	0	0	1	69	91403	91471	9.27e-32	128	100.00
3362779_S23p4E24	3362779	TGCAGATAGTCACGGACACAACAGACGCCACCGAGCTTCACAGAGTCACAAGTGCCAGCAGCTTCCCCC	69	3362779	S23p4E24	TS1;TS2;TS3	100.000	69	0	0	1	69	91957	92025	9.27e-32	128	100.00
3597486_S23p4E24	3597486	TGCAGGAGCTCTTCTCCTCTGCTGCTAGAAAAAAGGAGATTAGATTAGAGAGAGAAAAGAAATGAGGAG	69	3597486	S23p4E24	TS1;TS2;TS3	100.000	69	0	0	1	69	71973	72041	9.27e-32	128	100.00
3742609_S23p4E24	3742609	TGCAGCTAATGTGGTGCATGGACGACCACCAGGACCAGCAACAGCCATGGACGGAGAGGAGAATGACGC	69	3742609	S23p4E24	TS1;TS2;TS3	100.000	69	0	0	1	69	71976	71908	9.27e-32	128	100.00
3748480_S23p4E24	3748480	TGCAGTGCTAGTAAAGCTCTTTCACTTCACAAAGTTCCTTTACCTTAGTCGAGGTCAAGGACGGGGCAT	69	3748480	S23p4E24	TS1;TS2;TS3	100.000	69	0	0	1	69	80472	80540	9.27e-32	128	100.00
4091929_S23p4E24	4091929	TGCAGATGAGATGTTGCCACTGAACTAAGACGCCACCGCAGGCGACCAAGTCGCGTACATATGCTCTGT	69	4091929	S23p4E24	TS1;TS2;TS3	100.000	69	0	0	1	69	82393	82461	9.27e-32	128	100.00
4093074_S23p4E24	4093074	TGCAGTCCCAAGAAAAACTTCAGTGTTGCAGCCCAATCAAGAATTCACCAGCAGATCAACAACACTACA	69	4093074	S23p4E24	TS1;TS2;TS3	100.000	69	0	0	1	69	82028	82096	9.27e-32	128	100.00
4486856_S23p4E24	4486856	TGCAGCGTGTTGCCGAGCCATGGCACTCGTGCGCCG	36	5040837	S23p4E24	TS1;	100.000	36	0	0	1	36	68377	68412	7.88e-14	67.6	100.00
5499949_S23p4E24	5499949	TGCAGCGCGTGGGGACGGGGACTTGCGGTGAGTCCG	36	7064208	S23p4E24	TS1;TS2;TS3	100.000	36	0	0	1	36	68831	68866	7.88e-14	67.6	100.00
6211552_S23p4E24	6211552	TGCAGTCGTCACCCACTGGATTTCAGCTTTCCCGACCGTGCCTGTAGGCTACCGCTTTCAAGAGCTCCG	69	6211552	S23p4E24	TS1;TS2;TS3	100.000	69	0	0	1	69	80089	80157	9.27e-32	128	100.00
100053704_S23p4E24	100053704	TGCAGTTCCAGACCTTCTCGTCGGAGCATGGCGCATGGGGCCTCTACACCGAGACCTCGCTTCCTAACC	69	3744721	S23p4E24	TS1;	100.000	69	0	0	1	69	85110	85042	9.27e-32	128	100.00
3352878_S31p7D16	3352878	TGCAGCGCGACCTGGTGTGTTGGCTGAACGAATCACCAGAGTATACTTGTCAAGTTGCTTAATTGTGAT	69	3352878	S31p7D16	TS1;	100.000	69	0	0	1	69	24620	24552	9.27e-32	128	100.00
3750659_S31p7D16	3750659	TGCAGTAAGAAAAAGACCATGAATTGGCTATTAGAACCACAGTCTATGCAAGGTACAGATTCTTGAGCT	69	3750659	S31p7D16	TS1;TS2;TS3	100.000	69	0	0	1	69	102557	102625	9.27e-32	128	100.00
3895099_S31p7D16	3895099	TGCAGCACATTATGCATCTTCTCTTCAGGCAAGCTCTCCAGCCCCGCCCTAAGCATGTTCTTCTCCTCC	69	3895099	S31p7D16	TS1;TS2;	100.000	69	0	0	1	69	14438	14370	9.27e-32	128	100.00
100031521_S31p7D16	100031521	TGCAGCACTGATGAGCCTACTGTAATTGGCAACGCATCCATGAGAGGAAACAAACGACGGTCCAAGGCA	69	507883	S31p7D16	TS1;	100.000	69	0	0	1	69	102875	102807	9.27e-32	128	100.00
3577205_S34p1J5	3577205	TGCAGGAACCAAACGTACAAAGACAATTGCTGCCATTGCCCG	42	7064224	S34p1J5	TS1;TS2;	100.000	42	0	0	1	42	48364	48323	4.73e-17	78.7	100.00
3580014_S34p1J5	3580014	TGCAGCCATGCACATGCATTGCACACACGCAGATGCCG	38	5769136	S34p1J5	TS1;TS2;TS3	100.000	38	0	0	1	38	3386	3349	6.70e-15	71.3	100.00
3581696_S34p1J5	3581696	TGCAGGCCTCCTCTTCTCTTGTTCTTCTCCTCACCCG	37	3581696	S34p1J5	TS1;TS2;	100.000	37	0	0	1	37	84145	84181	2.30e-14	69.4	100.00
3581845_S34p1J5	3581845	TGCAGCTTTGCTCTGTTTTCTCAACTTTGGATACTGTGCATGTTGCTTGAGGGATTCAATTTCATGTGT	69	3581845	S34p1J5	TS1;TS2;	100.000	69	0	0	1	69	112801	112869	9.27e-32	128	100.00
3585726_S34p1J5	3585726	TGCAGCAACGTACTTACAGCTTATTAGTTAAAACCGCCAGCCACCAAGCTAGCCATGGGCGTGGGTTCC	69	3585726	S34p1J5	TS1;TS2;TS3	100.000	69	0	0	1	69	73881	73813	9.27e-32	128	100.00
3591911_S34p1J5	3591911	TGCAGTGGCTTCCTCACAGTGACCCCAATGTACTGCTGAGCAAGAGGGCAAGGCCG	56	3591911	S34p1J5	TS1;TS2;TS3	100.000	56	0	0	1	56	51124	51069	1.17e-24	104	100.00
3595165_S34p1J5	3595165	TGCAGCCTACTGCCGCGAGTTCTGCCAATATGAGTGGGACTTCGCAACATGCAACATCAAGTGCTTAGG	69	3595165	S34p1J5	TS1;TS2;TS3	100.000	69	0	0	1	69	137171	137103	9.27e-32	128	100.00
3598142_S34p1J5	3598142	TGCAGCCAGACTTTGACACGGACATGGGAACAACAAGGACTTGGAGCGCGGAAGCCG	57	3598142	S34p1J5	TS1;TS2;	100.000	57	0	0	1	57	70018	70074	3.34e-25	106	100.00
3602800_S34p1J5	3602800	TGCAGAGGAAGATAACACAAGCATACCAAGATATTGATCCCCG	43		S34p1J5	TS1;TS2;	100.000	43	0	0	1	43	49766	49808	1.37e-17	80.5	100.00
3887289_S34p1J5	3887289	TGCAGCTATGCACATGCATTGCACGCGCACAGAGGACGGATCTCATTAGATCAGGTTGACACCG	64	3887289	S34p1J5	TS1;TS2;TS3	100.000	64	0	0	1	64	122148	122211	5.04e-29	119	100.00
3887916_S34p1J5	3887916	TGCAGCGGAATGAATCTTGGCAAACCCCCCTCATGTATGGCTTTCCACCATGATGACCATGTCGCCAAC	69	3887916	S34p1J5	TS1;TS2;TS3	100.000	69	0	0	1	69	732	800	9.27e-32	128	100.00
3902685_S34p1J5	3902685	TGCAGCTACCTTTCCTATTGCTGCTGTTAGGTTGCTCCTACAAACCACCTGAGGATCTGTTCTGCTCGT	69	3902685	S34p1J5	TS1;TS2;TS3	100.000	69	0	0	1	69	40626	40558	9.27e-32	128	100.00
3903850_S34p1J5	3903850	TGCAGACCATGACGGCGTGGACAAGGGTTGTGGGAAAGCCGACACGAAGGAGGATCTCGTCAAGGAGGT	69	3903850	S34p1J5	TS1;TS2;	100.000	69	0	0	1	69	105668	105736	9.27e-32	128	100.00
3904410_S34p1J5	3904410	TGCAGTACTTCTCACTTGTGAATGTGTATGTGAGCAAAACAACATCAGAGAAGACAAGGCAAGGCAAGA	69	3904410	S34p1J5	TS1;TS2;	100.000	69	0	0	1	69	112005	111937	9.27e-32	128	100.00
5043813_S34p1J5	5043813	TGCAGAAGCACCCACCTAGTAACACCATCACAGTTGGATATCATCTCCCACAATAGGATACTCTGTCCA	69	5043813	S34p1J5	TS1;TS2;TS3	100.000	69	0	0	1	69	46126	46058	9.27e-32	128	100.00
5137942_S34p1J5	5137942	TGCAGGACATGACTTGTGAAGTCCGCGAGGGCAACGGCATGAGGGCCG	48	5137942	S34p1J5	TS1;TS2;	100.000	48	0	0	1	48	53943	53990	2.61e-20	89.8	100.00
5208381_S34p1J5	5208381	TGCAGGGCGCGGTCCCTGAAGCTCTTGTCGATCCTGCGCCAGAGCGGCGGCCGCGAGTCGGTGGTCAGC	69	5208381	S34p1J5	TS1;TS2;	100.000	69	0	0	1	69	49581	49513	9.27e-32	128	100.00
5215871_S34p1J5	5215871	TGCAGCTGGCTCTTATTCTGTAGCCG	26		S34p1J5	TS1;TS2;	96.000	25	0	0	1	26	4565	4590	1e-07	44.1	100.00
5504454_S34p1J5	5504454	TGCAGGTGCACTGTCGCGGAGCAATTGCGACGAGTATTGCCGCAAACACTATGATGAAGGCTCACCCGA	69	5504454	S34p1J5	TS1;TS2;TS3	100.000	68	0	0	1	68	2506	2439	3.33e-31	126	98.55
5788771_S34p1J5	5788771	TGCAGCAGCCTCAAGCTGCATCATCGCCATTGGGACATCAACCGCTCCTCCTCTTGCTTCTTCACCTCC	69	5788771	S34p1J5	TS1;TS2;TS3	100.000	69	0	0	1	69	2503	2571	9.27e-32	128	100.00
5800164_S34p1J5	5800164	TGCAGTCCCTGGCTGAAACGCCAGTTGCACAACTCTGCCGCCTCGTTTTGCCTTTGCTTCTCCATCTGC	69	5800164	S34p1J5	TS1;TS2;TS3	100.000	69	0	0	1	69	137168	137236	9.27e-32	128	100.00
7064313_S34p1J5	7064313	TGCAGACACACACACGCAGACGAACAAAGACTTGATCCAGGCGGATCCACCGAAGACAACGCTTACCGA	69	7064313	S34p1J5	TS1;TS2;TS3	100.000	68	0	0	1	68	32047	32114	3.33e-31	126	98.55
7357642_S34p1J5	7357642	TGCAGCCTACTGCCGCGAGTTCTGCGAGTATGAGTGGGACTTCGCAACATGCAACATCAAGTGCTTAGG	69	7357642	S34p1J5	TS1;TS2;TS3	100.000	69	0	0	1	69	99861	99793	9.27e-32	128	100.00
100015951_S34p1J5	100015951	TGCAGCGGCGAAGAAGAAGCAAGGGGGCACCGCCATCCACCTCCCCG	47	5495292	S34p1J5	TS1;	100.000	47	0	0	1	47	81194	81148	9.08e-20	87.9	100.00
100016002_S34p1J5	100016002	TGCAGGAATCGTGTGTGCCACCTGGAGGCAATCGGACAACGATTCTTCTCCAAGTCCG	58	7068480	S34p1J5	TS1;	100.000	58	0	0	1	58	38966	38909	9.52e-26	108	100.00
100016173_S34p1J5	100016173	TGCAGTTTGGTCAGCTCCATTTTCTTCCTCCTGTCGTGGCTTTTGTAGCCGCCTGCGTCCG	61	16522360	S34p1J5	TS1;	100.000	61	0	0	1	61	103020	102960	2.20e-27	113	100.00
3353862_S34p2K21	3353862	TGCAGGCCCCGCTGGCCCGCACACCTCCTACGGCCATCATCACGCAGGAGACTCCATCCTCACCGCCAA	69	3353862	S34p2K21	TS1;TS2;TS3	100.000	69	0	0	1	69	71433	71365	9.27e-32	128	100.00
3600108_S34p2K21	3600108	TGCAGTGTCCATGTGGACGATATTGTAAGGTTATGGCCG	39	3600108	S34p2K21	TS1;TS2;TS3	100.000	39	0	0	1	39	23877	23839	1.95e-15	73.1	100.00
3737826_S34p2K21	3737826	TGCAGCTGCTGCTCAACGAGAGGAACGAGGCGCGGATCGCCGCCTTCCTCGTGCTCCTCCG	61	7068691	S34p2K21	TS1;TS2;TS3	100.000	61	0	0	1	61	27179	27119	2.20e-27	113	100.00
3883095_S34p2K21	3883095	TGCAGGCAGAGAGAGTATCATTCAGCTAACCG	32	3883095	S34p2K21	TS1;TS2;TS3	100.000	32	0	0	1	32	9081	9050	1.06e-11	60.2	100.00
3902720_S34p2K21	3902720	TGCAGCATGGCGCTGGCGCAGTAGTGGGCGTGCGCGCGCGTCCTCGATCCG	51	3902720	S34p2K21	TS1;TS2;TS3	100.000	51	0	0	1	51	17810	17760	6.15e-22	95.3	100.00
4096016_S34p2K21	4096016	TGCAGGGGGCCAAGAAATTCGCCCTCAAGGCCAAGGCTCTCTTTCCG	47	4096016	S34p2K21	TS1;TS2;TS3	100.000	47	0	0	1	47	63073	63119	9.08e-20	87.9	100.00
4491917_S34p2K21	4491917	TGCAGACTGGTGGTGTTGCGCCGCCG	26		S34p2K21	TS1;TS2;TS3	100.000	26	0	0	1	26	71430	71455	4e-10	52.0	100.00
4492801_S34p2K21	4492801	TGCAGATCGGGCGCTTACCAGATAGCGGGGGTCGAAGTAGAGGACGCTCATCCG	54	4495489	S34p2K21	TS1;TS2;TS3	100.000	54	0	0	1	54	41300	41353	1.44e-23	100	100.00
4492834_S34p2K21	4492834	TGCAGACGGACAGGATCACAAGGCAAACGCCG	32	4496883	S34p2K21	TS1;TS2;TS3	100.000	32	0	0	1	32	27685	27654	1.06e-11	60.2	100.00
5137821_S34p2K21	5137821	TGCAGCCGTACGGCTGCTGCAATTGTCCCTCGGTGGCGGCAGACCTCACCCCCTCCG	57	5137821	S34p2K21	TS1;TS2;TS3	100.000	57	0	0	1	57	104580	104636	3.34e-25	106	100.00
5202332_S34p2K21	5202332	TGCAGACGCTGAAGAGGTCCGTCGCTCTGGATGGGTACGGTGGCGGCGGTGGTGGCGGGGAAGCACGGA	69	5202332	S34p2K21	TS1;TS2;TS3	100.000	69	0	0	1	69	62233	62165	9.27e-32	128	100.00
5500193_S34p2K21	5500193	TGCAGGCGGGCTCGGAGCGGGCGGCGCCTCTCCCCG	36	5502706	S34p2K21	TS1;TS2;TS3	100.000	36	0	0	1	36	17807	17842	7.88e-14	67.6	100.00
6210742_S34p2K21	6210742	TGCAGTCATAGGCCCAAGGGTGCGCTCCTCCATCTCCCTCGTGAAGGCATCGGGGAGCCAGAGCCAAGT	69	6210742	S34p2K21	TS1;TS2;TS3	100.000	69	0	0	1	69	104583	104515	9.27e-32	128	100.00
7064533_S34p2K21	7064533	TGCAGCTGCTCTTTAATCCTTGCTTTCATCGCCACTTTCAACTCTAACTTTCTGTAGACTGGCACCTTC	69	7064533	S34p2K21	TS1;TS2;TS3	100.000	69	0	0	1	69	44631	44563	9.27e-32	128	100.00
7073437_S34p2K21	7073437	TGCAGCTGCAGACAATTGAATTGAATCCG	29	7073437	S34p2K21	TS1;TS2;TS3	100.000	29	0	0	1	29	42097	42069	3.99e-10	54.7	100.00
7076306_S34p2K21	7076306	TGCAGCAGTCTGGGACAGTTCGTGCAAAAGCCAATCCG	38	7076306	S34p2K21	TS1;TS2;TS3	100.000	38	0	0	1	38	44793	44830	6.70e-15	71.3	100.00
7076667_S34p2K21	7076667	TGCAGGTATCGCTTGGGAGGTGAGCAGCGAAGCCG	35	7076667	S34p2K21	TS1;TS2;TS3	100.000	35	0	0	1	35	44796	44762	2.69e-13	65.8	100.00
7465194_S34p2K21	7465194	TGCAGCCAGTAAATCACAAGCACTCCTCTTACCCAGTGTTGACGAGTCATCCGTCATCTCCGCATCTGT	69	7465194	S34p2K21	TS1;TS2;TS3	100.000	69	0	0	1	69	45268	45200	9.27e-32	128	100.00
100010197_S34p2K21	100010197	TGCAGCCAGTACATACCGTACACTTGATTATTTTGAATTATGTTAATCGTTGTATTGTTACTTGCTCAA	69	347620	S34p2K21	TS1;TS2;	100.000	69	0	0	1	69	86894	86826	9.27e-32	128	100.00
3589465_S34p4M5	3589465	TGCAGGAGGCGGAGCGGTTCAAGGACACCGACAGGACCACCGCCATCTTCGTCGGCGAGATCAGGCGCC	69	3589465	S34p4M5	TS1;TS2;TS3	100.000	69	0	0	1	69	89671	89603	9.27e-32	128	100.00
3602352_S34p4M5	3602352	TGCAGCTGGCCTTGGATTTCTTGGAGCTTGGCTGCCAGGTGCCGCCAGGTCTTGATATGCTTGAGACGC	69	3602352	S34p4M5	TS1;TS2;TS3	100.000	69	0	0	1	69	89439	89507	9.27e-32	128	100.00
3892796_S34p4M5	3892796	TGCAGAAGAGGAAAAAGGAAAAATGCTCCGTCAGATACTATATATGGAATTCTGCTAGTGACCG	64	3892796	S34p4M5	TS1;TS2;	100.000	64	0	0	1	64	9059	8996	5.04e-29	119	100.00
5041477_S34p4M5	5041477	TGCAGAGGAACTGTACAGTCGGAGTCTTACATGGAGTGGAGTTGAGATCAAGCTTTTAAATCTAGGCGG	69	5041477	S34p4M5	TS1;TS2;TS3	100.000	69	0	0	1	69	38491	38559	9.27e-32	128	100.00
5045232_S34p4M5	5045232	TGCAGGAGAGATGTTGCTGTAAGCTAAAACTGTATTTCAATGAACAAGGTGATGAAATTGGGGAGCTGA	69	5045232	S34p4M5	TS1;TS2;	no significant similarity found										0.00
5209035_S34p4M5	5209035	TGCAGCCCATTGGTCCCAGCCTCCAAAATCTCAATGACCTCGCACATCGTTGGCTAATCGCGAGACCTC	69	5209035	S34p4M5	TS1;TS2;	100.000	69	0	0	1	69	1111	1179	9.27e-32	128	100.00
5221992_S34p4M5	5221992	TGCAGCAGAGGAGAAAATTTGTAGCTGCCGCCGCTGCCGCCAAGTGAGCAGGCGCGCCGCGGTGTCGCG	69	5221992	S34p4M5	TS1;TS2;TS3	100.000	69	0	0	1	69	23958	23890	9.27e-32	128	100.00
5500585_S34p4M5	5500585	TGCAGGTAGTGGAAAGGAATTTTGCCG	27		S34p4M5	TS1;TS2;TS3	100.000	27	0	0	1	27	88586	88612	1e-10	54	100.00
5805835_S34p4M5	5805835	TGCAGCCCAGGCACGGCCCATCTGCTAATCGGACCG	36	5805835	S34p4M5	TS1;TS2;	100.000	36	0	0	1	36	15997	15962	7.88e-14	67.6	100.00
7064713_S34p4M5	7064713	TGCAGACCTGCGGGCCAGGCGCTGCTAGAGTTCAGGCCGAGGCGACCTAGGCAGCAACAGGGCAGACGG	69	7064713	S34p4M5	TS1;TS2;TS3	100.000	69	0	0	1	69	36129	36197	9.27e-32	128	100.00
7094203_S34p4M5	7094203	TGCAGACTCTGAAGCCTCCCTGTTAGCATGTTCACGACCTTCGTCATCGACGGCCG	56	7094203	S34p4M5	TS1;TS2;	100.000	56	0	0	1	56	8331	8276	1.17e-24	104	100.00
100015059_S34p4M5	100015059	TGCAGCACGCGGGCCAGCACGGCATGGCCCGTATAATAATCATGCCTCGACAGCCTTGGTCGTGCCCGA	69	5038575	S34p4M5	TS1;	100.000	68	0	0	1	68	16001	16068	3.33e-31	126	100.00
100015072_S34p4M5	100015072	TGCAGCAGATGGCGCGGCGGCACTCCGAGCGGGGGTGGCCCGTGCTGTAGCAGCGCGGGCACTCGCGAT	69	7355549	S34p4M5	TS1;	100.000	69	0	0	1	69	30189	30121	9.27e-32	128	100.00
100066421_S34p4M5	100066421	TGCAGCCTGCAGCCCAGGCACGGCCCATCTGCTAATCGGACCG	43	7094795	S34p4M5	TS1;TS2;	100.000	43	0	0	1	43	16004	15962	1.37e-17	80.5	100.00
100072267_S34p4M5	100072267	TGCAGACTCTGAAGCCTCCCAGTTAGCATGTTCATGACCTTTGTCATCGACGGCCG	56	4491746	S34p4M5	TS1;TS2;	100.000	56	0	0	1	56	14430	14375	1.17e-24	104	100.00
3588851_S34p7K24	3588851	TGCAGCCACAACTTTTAACTTTTAATTAGTTAGCCATGTGAGATTAGCAAGTTCATGACTAAGCCGAGA	69	3588851	S34p7K24	TS1;TS2;TS3	100.000	66	0	0	1	66	69131	69196	4.31e-30	122	100.00
7073374_S34p7K24	7073374	TGCAGGGTTTCGCTGCCGAGTCAACCCG	28		S34p7K24	TS1;TS2;TS3	100.000	28	0	0	1	28	21020	20993	1.32e-09	52.8	100.00
100009202_S34p7K24	100009202	TGCAGACGTAACTGAACATGCTTCTTCTCATTTTGTACATAGACTCAAATCCTTGTGCATCCACCATAC	69	505951	S34p7K24	TS1;TS2;	100.000	69	0	0	1	69	27604	27536	9.27e-32	128	100.00
100010226_S34p7K24	100010226	TGCAGCCATTGTGTGGACTACAACGTCCAAACAGATCAAATGAACATGGAATCAATACGGTGAAACAAC	69	6210606	S34p7K24	TS1;TS2;TS3	100.000	69	0	0	1	69	52256	52188	9.27e-32	128	100.00
100012841_S34p7K24	100012841	TGCAGTGGTGCTGTGCTCGGTCCCACATAGCCTCAACAAACACCTGAGTTACCAGCGAGACGGTTGACT	69	3891112	S34p7K24	TS1;	100.000	69	0	0	1	69	51444	51376	9.27e-32	128	100.00
100012966_S34p7K24	100012966	TGCAGTTCCTACAGGTCTCTCGTGCTCCATGCATCAAACACGTGGGGACTGGATTCGTGCAGGCGGTAG	69	390286	S34p7K24	TS1;	100.000	69	0	0	1	69	93078	93146	9.27e-32	128	100.00
3350773_S34p7P12	3350773	TGCAGTGCCTGCGACCCTATTTGTAACCCCTCTCCATGTACTCTCCAAGTAAGGAAAACACTCTGTTAA	69	3350773	S34p7P12	TS1;TS2;	100.000	69	0	0	1	69	77024	77092	9.27e-32	128	100.00
3746648_S34p7P12	3746648	TGCAGTTTGGCTCTGTCAGTCGACTGTGCCGGCCTCGTCGGGGATGAATCCG	52	3746648	S34p7P12	TS1;TS2;	100.000	52	0	0	1	52	76714	76663	1.76e-22	97.1	100.00
3906683_S34p7P12	3906683	TGCAGGTAGCAAATACTTCCGTGTCAGGAGTTATTCCAGAGAGCATCGGGAAGCTAGCAAACCTTGTGA	69	3906683	S34p7P12	TS1;TS2;TS3	100.000	69	0	0	1	69	22458	22390	9.27e-32	128	100.00
4495028_S34p7P12	4495028	TGCAGCCATCGTGGAGGTACTCAAGCCCCCG	31	5046955	S34p7P12	TS1;TS2;	100.000	31	0	0	1	31	16801	16831	3.56e-11	58.4	100.00
5206662_S34p7P12	5206662	TGCAGTTTGGCTCTGTCAGTCGACTGTGCCG	31	5206662	S34p7P12	TS1;TS2;	100.000	31	0	0	1	31	76714	76684	3.56e-11	58.4	100.00
5487185_S34p7P12	5487185	TGCAGTTGTACATCTAAGCAAGGCGCATCAGGTTCACCTCTTATTTTGCCACGGATAGGCAGGGTAGTT	69	5487185	S34p7P12	TS1;TS2;TS3	100.000	69	0	0	1	69	90858	90926	9.27e-32	128	100.00
7086577_S34p7P12	7086577	TGCAGCTGGGAGGGCGTGACTTGCGGCAGCAGCAGCGGCAGGGTGGTGGCGCTGGACCTGTCCTCCCAT	69	7086577	S34p7P12	TS1;TS2;	100.000	69	0	0	1	69	23473	23405	9.27e-32	128	100.00

## Sheet: BACclone_averages
Effective BAC clone anchoring with genotyping-by-sequencing and Diversity Arrays Technology in a large genome cereal rye
Ewa Borzęcka, Anna Hawliczek-Strulak, Leszek Bolibok, Piotr Gawroński, Katarzyna Tofil, Paweł Milczarski, Stefan Stojałowski, Beata Myśków, Małgorzata Targońska-Karasek, Agnieszka Grądzielewska, Miłosz Smolik, Andrzej Kilian, Hanna Bolibok-Brągoszewska*
Supplementary Data S6. Sequence-based verification of DArT-BAC and DArTseq-BAC addressing – results of BLAST sequence similarity searches.
BAC clone	No. of adressed DArT markers	Average identity based on DArT marker sequences	Average percentage alignement length 1 based on DArT marker sequences	No. of adressed DArTseq markers	Average identity based on DArTseq marker sequences	Average percentage alignement length1 based on DArTseq marker sequences
S23p4E24	8	85.62500	77.25000	14	100.00000	100.00000
S31p7D16	10	95.40000	93.70000	4	100.00000	100.00000
S34p1J5	5	79.20000	79.40000	26	99.84615	99.88852
S34p2K21	3	99.66667	99.33333	19	100.00000	100.00000
S34p4M5	3	61.33333	66.66667	15	93.33333	93.33333
S34p7K24	14	63.57143	63.28571	6	100.00000	100.00000
S34p7P12	4	94.50000	99.00000	7	100.00000	100.00000
S2p1H1	9	90.00000	91.11111	0	x	x
1percentage alignement length = alignment length * 100%/ DArT or DArTseq marker sequence length
Result of Wilcoxon signed rank test for average identity
n=7, V = 0, p-value = 0.01563
Result of Wilcoxon signed rank test for average percentage alignement length
n= 7, V = 0, p-value = 0.01563
